# Supplementary material for: The Second Intron Is Essential for the Transcriptional Control of the Arabidopsis thaliana GLABRA3 Gene in Leaves
Source: Front Plant Sci. 2017 Aug 8;8:1382. doi: 10.3389/fpls.2017.01382 (PMC5550696; doi:10.3389/fpls.2017.01382)
Supplement: Supplementary file 2 [file Data_Sheet_2.XLSX]

## Sheet: info
Table S2. AtIntron2 motif analysis
Sequences of Atintron2 from A. thaliana or the respective sequences from A. lyrata, C. rubella or A. alpina were analyzed with plantPAN 2.0 Promoter Analysis (http://plantpan2.itps.ncku.edu.tw/, Chow et al., 2016).
The database for all available species were used (Arabidopsis thaliana, Brachypodium distachyon, Chlamydomonas reinhardtii, Glycine max, Malus domestica, Oryza sativa, Populus trichocarpa, Sorghum bicolor, Volvox carteri, Zea mays)
Reference: Chow CN, et al. (2016) PlantPAN 2.0: an update of plant promoter analysis navigator for reconstructing transcriptional regulatory networks in plants. Nucleic Acids Res 44(D1):D1154-1160.
bolt	motifs that are completely in the AtIntron2_125nt-range
"Position" is relative to the position of the AtIntron2 within the respective species under investigation.
The following motives were highlighted in the respective color:
Myb
bHLH
WRKY
bZIP
homeodomain
HD-ZIP
GATA
AP2
B3
TCP
MADS
E2F/DP
TATA
WOX
all other
In cases of overlap, bZIP color was chosen first, than homeodomain than HD-ZIP or WOX. For B3 and AP2, B3 color was chosen first.
Matrix ID	Family	TF ID or Motif name
TF_motif_seq_0248	(Motif sequence only)	MYBCOREATCYCB1
TF_motif_seq_0252	Myb/SANT;MYB;ARR-B	AT2G01760;AT3G16857;AT4G16110;AT4G18020;AT4G31920;AT5G58080;AT1G67710;AT1G49190;AT2G25180;AT5G49240
TF_motif_seq_0264	(Motif sequence only)	MYBST1
TF_motif_seq_0310	(Motif sequence only)	MYBPZM
TF_motif_seq_0341	(Motif sequence only)	MYB1AT
TF_motif_seq_0366	(Motif sequence only)	MYBATRD22
TF_motif_seq_0373	(Motif sequence only)	MYB1LEPR
TF_motif_seq_0376	Myb/SANT;MYB	Os01g0812000
TF_motif_seq_0398	MYB-related	GRMZM2G136887_T02
TF_motif_seq_0408	(Motif sequence only)	AGMOTIFNTMYB2
TF_motif_seq_0438	(Motif sequence only)	MYB26PS
TF_motif_seq_0440	(Motif sequence only)	MYBPLANT
TFmatrixID_0029	MYB-related	AT2G46830
TFmatrixID_0030	MYB-related	AT2G46830
TFmatrixID_0043	MYB;G2-like	AT2G20570
TFmatrixID_0320	Myb/SANT;MYB-related	AT1G01520;AT3G09600;AT4G01280;AT5G02840;AT5G52660;BRADI1G32330;BRADI3G51757;Cucsa.108150;Cucsa.192960;Cucsa.258660;Cucsa.307250;MDP0000140220;MDP0000186860;MDP0000254258;MDP0000273563;MDP0000282906;MDP0000298778;MDP0000325672;AC235567_21;ppa008029m;ppa008074m;ppa008749m;ppa011002m;29805.m001497;30169.m006616;Os02g0680700;Os06g0105800;Os06g0669700;fgenesh1_pg.scaffold_160000002;fgenesh1_pg.scaffol…
TFmatrixID_0322	Myb/SANT;MYB	AT5G49330;MDP0000119725;MDP0000607330;Medtr7g132730;ppa004560m;POPTR_0014s11780;PK06182.1;cassava24756.valid.m1
TFmatrixID_0323	Myb/SANT	Cucsa.112530;MDP0000795432;Medtr5g084860;ppa005083m;ppa006715m;30171.m000418;Os06g0728700;e_gw1.96.88.1;POPTR_0004s07270;POPTR_0012s03530;POPTR_0015s05430;gw1.4.555.1;Sb10g030960;GSVIVG00035231001;GRMZM2G145041;PK08316.1;PK28456.1;Glyma09g29800.1;Glyma16g34340.1;mgf001364m;mgf011909m;BGIOSIBCE023364
TFmatrixID_0334	Myb/SANT;MYB-related	AT1G18330;AT3G10113;BRADI1G29680;Cucsa.112530;Os06g0728700;Sb10g030960;GRMZM2G145041;Glyma09g29800.1;fgenesh2_kg.1__2004__AT1G18330.2;BGIOSIBCE023364
TFmatrixID_0336	Myb/SANT;MYB	AT1G22640;AT2G16720;AT4G09460;BRADI4G23967;BRADI4G36460;Cucsa.061660;Cucsa.234310;MDP0000135594;MDP0000175918;MDP0000249611;MDP0000950559;Medtr4g098680;ppa008906m;ppa010277m;28154.m000040;29602.m000218;Os05g0429900;LOC_Os08g43550;Os09g0538400;Os11g0180900;Os12g0175400;POPTR_0004s18020;POPTR_0005s11410;POPTR_0009s13640;POPTR_0013s11360;POPTR_0019s11090;Sb02g031190;Sb07g024890;Sb08g004720;GSVIVG000…
TFmatrixID_0339	Myb/SANT	AT1G74840;Cucsa.098110;Cucsa.197320;Cucsa.285620;MDP0000136727;MDP0000140324;MDP0000149809;MDP0000199437;MDP0000230601;MDP0000758053;MDP0000938309;Medtr5g038100;ppa008539m;ppa009283m;29736.m002089;30147.m014028;PDK_20s1340731g002;estExt_fgenesh1_pg.C_1880060;POPTR_0008s19610;POPTR_0010s04860;GSVIVG00007843001;GSVIVG00020132001;Glyma01g04530.1;Glyma02g03020.1;Glyma05g01640.1;Glyma08g40460.1;Glyma1…
TFmatrixID_0349	Myb/SANT;ARR-B	AT4G18020;Cucsa.321580;Medtr5g014220;ppa004161m;30054.m000786;POPTR_0001s02910;POPTR_0003s08600;GSVIVG00013234001;PK19826.1;Glyma11g04440.1;Glyma17g16360.1;fgenesh2_kg.7__2503__AT4G18020.2;chr4.CM0831.100.nd;cassava2466.valid.m1;cassava42047.valid.m1;cassava42048.valid.m1
TFmatrixID_0352	Myb/SANT;MYB	AT2G16720;AT4G09460;AT4G34990;AT4G38620;BRADI2G24400;BRADI2G56520;BRADI4G23967;BRADI4G36460;Cucsa.061660;Cucsa.234310;Cucsa.370600;MDP0000135594;MDP0000175918;MDP0000249611;MDP0000950559;Medtr4g098680;ppa008906m;ppa010277m;28154.m000040;29602.m000218;Os01g0874300;Os05g0429900;LOC_Os08g43550;Os09g0538400;Os11g0180900;Os12g0175400;POPTR_0004s14510;POPTR_0004s18020;POPTR_0005s11410;POPTR_0009s13640;…
TFmatrixID_0353	Myb/SANT	AT5G04760;scaffold_600421.1
TFmatrixID_0357	Myb/SANT;G2-like;MYB	AT1G32240;AT4G17695;AT5G16560;AT5G42630;BRADI1G07510;BRADI3G00550;BRADI3G16340;BRADI3G36260;BRADI3G52320;BRADI4G29700;Cucsa.108670;Cucsa.122130;Cucsa.232510;Cucsa.312860;Cucsa.322050;Cucsa.341860;MDP0000145790;MDP0000169910;MDP0000179288;MDP0000187812;MDP0000253782;MDP0000263292;Medtr1g025490;Medtr3g087010;Medtr5g029360;Medtr8g077660;ppa006472m;ppa016187m;ppa021685m;ppa023536m;27914.m000409;27973…
TFmatrixID_0360	Myb/SANT;MYB	AT3G27810;AT5G40350;Cucsa.011440;Cucsa.339770;MDP0000344978;ppa011751m;POPTR_0001s35200;GSVIVG00032452001;Glyma05g08690.1;Glyma16g07960.1;Glyma19g00930.1;Glyma19g14230.1;Glyma19g14270.1;fgenesh1_pm.C_scaffold_5000445;cassava14740.m1;mgf000555m
TFmatrixID_0364	Myb/SANT;MYB-related	AT3G09600;AT4G01280;Cucsa.307250;MDP0000186860;MDP0000273563;MDP0000282906;AC235567_21;ppa011002m;29805.m001497;POPTR_0006s13530;POPTR_0016s08470;gw1.0.2793.1;GSVIVG00025544001;PK06515.1;Glyma10g05560.1;Glyma13g19910.1;Glyma18g47230.1;Al_scaffold_0006_3886;fgenesh1_pm.C_scaffold_1000066;fgenesh2_kg.3__982__AT3G09600.1;LjT02J13.100.nc;cassava12928.valid.m1;cassava12929.valid.m1	AT1G13960;AT1G18860;AT1G29280;AT1G29860;AT1G30650;AT1G55600;AT1G62300;AT1G64000;AT1G66550;AT1G68150;AT1G69310;AT1G69810;AT1G80590;AT1G80840;AT2G03340;AT2G23320;AT2G24570;AT2G25000;AT2G30250;AT2G30590;AT2G34830;AT2G37260;AT2G38470;AT2G40740;AT2G40750;AT2G44745;AT2G46130;AT2G46400;AT2G47260;AT3G01080;AT3G01970;AT3G04670;AT3G56400;AT3G58710;AT4G01250;AT4G01720;AT4G04450;AT4G12020;AT4G18170;AT4G22070…	AT1G13960;AT1G18860;AT1G29280;AT1G29860;AT1G30650;AT1G55600;AT1G62300;AT1G64000;AT1G66550;AT1G68150;AT1G69310;AT1G69810;AT1G80590;AT1G80840;AT2G03340;AT2G23320;AT2G24570;AT2G25000;AT2G30250;AT2G30590;AT2G34830;AT2G37260;AT2G38470;AT2G40740;AT2G40750;AT2G44745;AT2G46130;AT2G46400;AT2G47260;AT3G01080;AT3G01970;AT3G04670;AT3G56400;AT3G58710;AT4G01250;AT4G01720;AT4G04450;AT4G12020;AT4G18170;AT4G22070…	AT1G13960;AT1G18860;AT1G29280;AT1G29860;AT1G30650;AT1G55600;AT1G62300;AT1G64000;AT1G66550;AT1G68150;AT1G69310;AT1G69810;AT1G80590;AT1G80840;AT2G03340;AT2G23320;AT2G24570;AT2G25000;AT2G30250;AT2G30590;AT2G34830;AT2G37260;AT2G38470;AT2G40740;AT2G40750;AT2G44745;AT2G46130;AT2G46400;AT2G47260;AT3G01080;AT3G01970;AT3G04670;AT3G56400;AT3G58710;AT4G01250;AT4G01720;AT4G04450;AT4G12020;AT4G18170;AT4G22070…	AT1G13960;AT1G18860;AT1G29280;AT1G29860;AT1G30650;AT1G55600;AT1G62300;AT1G64000;AT1G66550;AT1G68150;AT1G69310;AT1G69810;AT1G80590;AT1G80840;AT2G03340;AT2G23320;AT2G24570;AT2G25000;AT2G30250;AT2G30590;AT2G34830;AT2G37260;AT2G38470;AT2G40740;AT2G40750;AT2G44745;AT2G46130;AT2G46400;AT2G47260;AT3G01080;AT3G01970;AT3G04670;AT3G56400;AT3G58710;AT4G01250;AT4G01720;AT4G04450;AT4G12020;AT4G18170;AT4G22070…	AT1G13960;AT1G18860;AT1G29280;AT1G29860;AT1G30650;AT1G55600;AT1G62300;AT1G64000;AT1G66550;AT1G68150;AT1G69310;AT1G69810;AT1G80590;AT1G80840;AT2G03340;AT2G23320;AT2G24570;AT2G25000;AT2G30250;AT2G30590;AT2G34830;AT2G37260;AT2G38470;AT2G40740;AT2G40750;AT2G44745;AT2G46130;AT2G46400;AT2G47260;AT3G01080;AT3G01970;AT3G04670;AT3G56400;AT3G58710;AT4G01250;AT4G01720;AT4G04450;AT4G12020;AT4G18170;AT4G22070…	AT1G13960;AT1G18860;AT1G29280;AT1G29860;AT1G30650;AT1G55600;AT1G62300;AT1G64000;AT1G66550;AT1G68150;AT1G69310;AT1G69810;AT1G80590;AT1G80840;AT2G03340;AT2G23320;AT2G24570;AT2G25000;AT2G30250;AT2G30590;AT2G34830;AT2G37260;AT2G38470;AT2G40740;AT2G40750;AT2G44745;AT2G46130;AT2G46400;AT2G47260;AT3G01080;AT3G01970;AT3G04670;AT3G56400;AT3G58710;AT4G01250;AT4G01720;AT4G04450;AT4G12020;AT4G18170;AT4G22070…	AT1G13960;AT1G18860;AT1G29280;AT1G29860;AT1G30650;AT1G55600;AT1G62300;AT1G64000;AT1G66550;AT1G68150;AT1G69310;AT1G69810;AT1G80590;AT1G80840;AT2G03340;AT2G23320;AT2G24570;AT2G25000;AT2G30250;AT2G30590;AT2G34830;AT2G37260;AT2G38470;AT2G40740;AT2G40750;AT2G44745;AT2G46130;AT2G46400;AT2G47260;AT3G01080;AT3G01970;AT3G04670;AT3G56400;AT3G58710;AT4G01250;AT4G01720;AT4G04450;AT4G12020;AT4G18170;AT4G22070…	AT1G13960;AT1G18860;AT1G29280;AT1G29860;AT1G30650;AT1G55600;AT1G62300;AT1G64000;AT1G66550;AT1G68150;AT1G69310;AT1G69810;AT1G80590;AT1G80840;AT2G03340;AT2G23320;AT2G24570;AT2G25000;AT2G30250;AT2G30590;AT2G34830;AT2G37260;AT2G38470;AT2G40740;AT2G40750;AT2G44745;AT2G46130;AT2G46400;AT2G47260;AT3G01080;AT3G01970;AT3G04670;AT3G56400;AT3G58710;AT4G01250;AT4G01720;AT4G04450;AT4G12020;AT4G18170;AT4G22070…	AT1G13960;AT1G18860;AT1G29280;AT1G29860;AT1G30650;AT1G55600;AT1G62300;AT1G64000;AT1G66550;AT1G68150;AT1G69310;AT1G69810;AT1G80590;AT1G80840;AT2G03340;AT2G23320;AT2G24570;AT2G25000;AT2G30250;AT2G30590;AT2G34830;AT2G37260;AT2G38470;AT2G40740;AT2G40750;AT2G44745;AT2G46130;AT2G46400;AT2G47260;AT3G01080;AT3G01970;AT3G04670;AT3G56400;AT3G58710;AT4G01250;AT4G01720;AT4G04450;AT4G12020;AT4G18170;AT4G22070…	AT1G13960;AT1G18860;AT1G29280;AT1G29860;AT1G30650;AT1G55600;AT1G62300;AT1G64000;AT1G66550;AT1G68150;AT1G69310;AT1G69810;AT1G80590;AT1G80840;AT2G03340;AT2G23320;AT2G24570;AT2G25000;AT2G30250;AT2G30590;AT2G34830;AT2G37260;AT2G38470;AT2G40740;AT2G40750;AT2G44745;AT2G46130;AT2G46400;AT2G47260;AT3G01080;AT3G01970;AT3G04670;AT3G56400;AT3G58710;AT4G01250;AT4G01720;AT4G04450;AT4G12020;AT4G18170;AT4G22070…	AT1G13960;AT1G18860;AT1G29280;AT1G29860;AT1G30650;AT1G55600;AT1G62300;AT1G64000;AT1G66550;AT1G68150;AT1G69310;AT1G69810;AT1G80590;AT1G80840;AT2G03340;AT2G23320;AT2G24570;AT2G25000;AT2G30250;AT2G30590;AT2G34830;AT2G37260;AT2G38470;AT2G40740;AT2G40750;AT2G44745;AT2G46130;AT2G46400;AT2G47260;AT3G01080;AT3G01970;AT3G04670;AT3G56400;AT3G58710;AT4G01250;AT4G01720;AT4G04450;AT4G12020;AT4G18170;AT4G22070…	AT1G13960;AT1G18860;AT1G29280;AT1G29860;AT1G30650;AT1G55600;AT1G62300;AT1G64000;AT1G66550;AT1G68150;AT1G69310;AT1G69810;AT1G80590;AT1G80840;AT2G03340;AT2G23320;AT2G24570;AT2G25000;AT2G30250;AT2G30590;AT2G34830;AT2G37260;AT2G38470;AT2G40740;AT2G40750;AT2G44745;AT2G46130;AT2G46400;AT2G47260;AT3G01080;AT3G01970;AT3G04670;AT3G56400;AT3G58710;AT4G01250;AT4G01720;AT4G04450;AT4G12020;AT4G18170;AT4G22070…	AT1G13960;AT1G18860;AT1G29280;AT1G29860;AT1G30650;AT1G55600;AT1G62300;AT1G64000;AT1G66550;AT1G68150;AT1G69310;AT1G69810;AT1G80590;AT1G80840;AT2G03340;AT2G23320;AT2G24570;AT2G25000;AT2G30250;AT2G30590;AT2G34830;AT2G37260;AT2G38470;AT2G40740;AT2G40750;AT2G44745;AT2G46130;AT2G46400;AT2G47260;AT3G01080;AT3G01970;AT3G04670;AT3G56400;AT3G58710;AT4G01250;AT4G01720;AT4G04450;AT4G12020;AT4G18170;AT4G22070…	AT1G13960;AT1G18860;AT1G29280;AT1G29860;AT1G30650;AT1G55600;AT1G62300;AT1G64000;AT1G66550;AT1G68150;AT1G69310;AT1G69810;AT1G80590;AT1G80840;AT2G03340;AT2G23320;AT2G24570;AT2G25000;AT2G30250;AT2G30590;AT2G34830;AT2G37260;AT2G38470;AT2G40740;AT2G40750;AT2G44745;AT2G46130;AT2G46400;AT2G47260;AT3G01080;AT3G01970;AT3G04670;AT3G56400;AT3G58710;AT4G01250;AT4G01720;AT4G04450;AT4G12020;AT4G18170;AT4G22070…	AT1G13960;AT1G18860;AT1G29280;AT1G29860;AT1G30650;AT1G55600;AT1G62300;AT1G64000;AT1G66550;AT1G68150;AT1G69310;AT1G69810;AT1G80590;AT1G80840;AT2G03340;AT2G23320;AT2G24570;AT2G25000;AT2G30250;AT2G30590;AT2G34830;AT2G37260;AT2G38470;AT2G40740;AT2G40750;AT2G44745;AT2G46130;AT2G46400;AT2G47260;AT3G01080;AT3G01970;AT3G04670;AT3G56400;AT3G58710;AT4G01250;AT4G01720;AT4G04450;AT4G12020;AT4G18170;AT4G22070…	AT1G13960;AT1G18860;AT1G29280;AT1G29860;AT1G30650;AT1G55600;AT1G62300;AT1G64000;AT1G66550;AT1G68150;AT1G69310;AT1G69810;AT1G80590;AT1G80840;AT2G03340;AT2G23320;AT2G24570;AT2G25000;AT2G30250;AT2G30590;AT2G34830;AT2G37260;AT2G38470;AT2G40740;AT2G40750;AT2G44745;AT2G46130;AT2G46400;AT2G47260;AT3G01080;AT3G01970;AT3G04670;AT3G56400;AT3G58710;AT4G01250;AT4G01720;AT4G04450;AT4G12020;AT4G18170;AT4G22070…	AT1G13960;AT1G18860;AT1G29280;AT1G29860;AT1G30650;AT1G55600;AT1G62300;AT1G64000;AT1G66550;AT1G68150;AT1G69310;AT1G69810;AT1G80590;AT1G80840;AT2G03340;AT2G23320;AT2G24570;AT2G25000;AT2G30250;AT2G30590;AT2G34830;AT2G37260;AT2G38470;AT2G40740;AT2G40750;AT2G44745;AT2G46130;AT2G46400;AT2G47260;AT3G01080;AT3G01970;AT3G04670;AT3G56400;AT3G58710;AT4G01250;AT4G01720;AT4G04450;AT4G12020;AT4G18170;AT4G22070…	AT1G13960;AT1G18860;AT1G29280;AT1G29860;AT1G30650;AT1G55600;AT1G62300;AT1G64000;AT1G66550;AT1G68150;AT1G69310;AT1G69810;AT1G80590;AT1G80840;AT2G03340;AT2G23320;AT2G24570;AT2G25000;AT2G30250;AT2G30590;AT2G34830;AT2G37260;AT2G38470;AT2G40740;AT2G40750;AT2G44745;AT2G46130;AT2G46400;AT2G47260;AT3G01080;AT3G01970;AT3G04670;AT3G56400;AT3G58710;AT4G01250;AT4G01720;AT4G04450;AT4G12020;AT4G18170;AT4G22070…	AT1G13960;AT1G18860;AT1G29280;AT1G29860;AT1G30650;AT1G55600;AT1G62300;AT1G64000;AT1G66550;AT1G68150;AT1G69310;AT1G69810;AT1G80590;AT1G80840;AT2G03340;AT2G23320;AT2G24570;AT2G25000;AT2G30250;AT2G30590;AT2G34830;AT2G37260;AT2G38470;AT2G40740;AT2G40750;AT2G44745;AT2G46130;AT2G46400;AT2G47260;AT3G01080;AT3G01970;AT3G04670;AT3G56400;AT3G58710;AT4G01250;AT4G01720;AT4G04450;AT4G12020;AT4G18170;AT4G22070…	AT1G13960;AT1G18860;AT1G29280;AT1G29860;AT1G30650;AT1G55600;AT1G62300;AT1G64000;AT1G66550;AT1G68150;AT1G69310;AT1G69810;AT1G80590;AT1G80840;AT2G03340;AT2G23320;AT2G24570;AT2G25000;AT2G30250;AT2G30590;AT2G34830;AT2G37260;AT2G38470;AT2G40740;AT2G40750;AT2G44745;AT2G46130;AT2G46400;AT2G47260;AT3G01080;AT3G01970;AT3G04670;AT3G56400;AT3G58710;AT4G01250;AT4G01720;AT4G04450;AT4G12020;AT4G18170;AT4G22070…	AT1G13960;AT1G18860;AT1G29280;AT1G29860;AT1G30650;AT1G55600;AT1G62300;AT1G64000;AT1G66550;AT1G68150;AT1G69310;AT1G69810;AT1G80590;AT1G80840;AT2G03340;AT2G23320;AT2G24570;AT2G25000;AT2G30250;AT2G30590;AT2G34830;AT2G37260;AT2G38470;AT2G40740;AT2G40750;AT2G44745;AT2G46130;AT2G46400;AT2G47260;AT3G01080;AT3G01970;AT3G04670;AT3G56400;AT3G58710;AT4G01250;AT4G01720;AT4G04450;AT4G12020;AT4G18170;AT4G22070…	AT1G13960;AT1G18860;AT1G29280;AT1G29860;AT1G30650;AT1G55600;AT1G62300;AT1G64000;AT1G66550;AT1G68150;AT1G69310;AT1G69810;AT1G80590;AT1G80840;AT2G03340;AT2G23320;AT2G24570;AT2G25000;AT2G30250;AT2G30590;AT2G34830;AT2G37260;AT2G38470;AT2G40740;AT2G40750;AT2G44745;AT2G46130;AT2G46400;AT2G47260;AT3G01080;AT3G01970;AT3G04670;AT3G56400;AT3G58710;AT4G01250;AT4G01720;AT4G04450;AT4G12020;AT4G18170;AT4G22070…	AT1G13960;AT1G18860;AT1G29280;AT1G29860;AT1G30650;AT1G55600;AT1G62300;AT1G64000;AT1G66550;AT1G68150;AT1G69310;AT1G69810;AT1G80590;AT1G80840;AT2G03340;AT2G23320;AT2G24570;AT2G25000;AT2G30250;AT2G30590;AT2G34830;AT2G37260;AT2G38470;AT2G40740;AT2G40750;AT2G44745;AT2G46130;AT2G46400;AT2G47260;AT3G01080;AT3G01970;AT3G04670;AT3G56400;AT3G58710;AT4G01250;AT4G01720;AT4G04450;AT4G12020;AT4G18170;AT4G22070…	AT1G13960;AT1G18860;AT1G29280;AT1G29860;AT1G30650;AT1G55600;AT1G62300;AT1G64000;AT1G66550;AT1G68150;AT1G69310;AT1G69810;AT1G80590;AT1G80840;AT2G03340;AT2G23320;AT2G24570;AT2G25000;AT2G30250;AT2G30590;AT2G34830;AT2G37260;AT2G38470;AT2G40740;AT2G40750;AT2G44745;AT2G46130;AT2G46400;AT2G47260;AT3G01080;AT3G01970;AT3G04670;AT3G56400;AT3G58710;AT4G01250;AT4G01720;AT4G04450;AT4G12020;AT4G18170;AT4G22070…	AT1G13960;AT1G18860;AT1G29280;AT1G29860;AT1G30650;AT1G55600;AT1G62300;AT1G64000;AT1G66550;AT1G68150;AT1G69310;AT1G69810;AT1G80590;AT1G80840;AT2G03340;AT2G23320;AT2G24570;AT2G25000;AT2G30250;AT2G30590;AT2G34830;AT2G37260;AT2G38470;AT2G40740;AT2G40750;AT2G44745;AT2G46130;AT2G46400;AT2G47260;AT3G01080;AT3G01970;AT3G04670;AT3G56400;AT3G58710;AT4G01250;AT4G01720;AT4G04450;AT4G12020;AT4G18170;AT4G22070…	AT1G13960;AT1G18860;AT1G29280;AT1G29860;AT1G30650;AT1G55600;AT1G62300;AT1G64000;AT1G66550;AT1G68150;AT1G69310;AT1G69810;AT1G80590;AT1G80840;AT2G03340;AT2G23320;AT2G24570;AT2G25000;AT2G30250;AT2G30590;AT2G34830;AT2G37260;AT2G38470;AT2G40740;AT2G40750;AT2G44745;AT2G46130;AT2G46400;AT2G47260;AT3G01080;AT3G01970;AT3G04670;AT3G56400;AT3G58710;AT4G01250;AT4G01720;AT4G04450;AT4G12020;AT4G18170;AT4G22070…	AT1G13960;AT1G18860;AT1G29280;AT1G29860;AT1G30650;AT1G55600;AT1G62300;AT1G64000;AT1G66550;AT1G68150;AT1G69310;AT1G69810;AT1G80590;AT1G80840;AT2G03340;AT2G23320;AT2G24570;AT2G25000;AT2G30250;AT2G30590;AT2G34830;AT2G37260;AT2G38470;AT2G40740;AT2G40750;AT2G44745;AT2G46130;AT2G46400;AT2G47260;AT3G01080;AT3G01970;AT3G04670;AT3G56400;AT3G58710;AT4G01250;AT4G01720;AT4G04450;AT4G12020;AT4G18170;AT4G22070…	AT1G13960;AT1G18860;AT1G29280;AT1G29860;AT1G30650;AT1G55600;AT1G62300;AT1G64000;AT1G66550;AT1G68150;AT1G69310;AT1G69810;AT1G80590;AT1G80840;AT2G03340;AT2G23320;AT2G24570;AT2G25000;AT2G30250;AT2G30590;AT2G34830;AT2G37260;AT2G38470;AT2G40740;AT2G40750;AT2G44745;AT2G46130;AT2G46400;AT2G47260;AT3G01080;AT3G01970;AT3G04670;AT3G56400;AT3G58710;AT4G01250;AT4G01720;AT4G04450;AT4G12020;AT4G18170;AT4G22070…	AT1G13960;AT1G18860;AT1G29280;AT1G29860;AT1G30650;AT1G55600;AT1G62300;AT1G64000;AT1G66550;AT1G68150;AT1G69310;AT1G69810;AT1G80590;AT1G80840;AT2G03340;AT2G23320;AT2G24570;AT2G25000;AT2G30250;AT2G30590;AT2G34830;AT2G37260;AT2G38470;AT2G40740;AT2G40750;AT2G44745;AT2G46130;AT2G46400;AT2G47260;AT3G01080;AT3G01970;AT3G04670;AT3G56400;AT3G58710;AT4G01250;AT4G01720;AT4G04450;AT4G12020;AT4G18170;AT4G22070…	AT1G13960;AT1G18860;AT1G29280;AT1G29860;AT1G30650;AT1G55600;AT1G62300;AT1G64000;AT1G66550;AT1G68150;AT1G69310;AT1G69810;AT1G80590;AT1G80840;AT2G03340;AT2G23320;AT2G24570;AT2G25000;AT2G30250;AT2G30590;AT2G34830;AT2G37260;AT2G38470;AT2G40740;AT2G40750;AT2G44745;AT2G46130;AT2G46400;AT2G47260;AT3G01080;AT3G01970;AT3G04670;AT3G56400;AT3G58710;AT4G01250;AT4G01720;AT4G04450;AT4G12020;AT4G18170;AT4G22070…	AT1G13960;AT1G18860;AT1G29280;AT1G29860;AT1G30650;AT1G55600;AT1G62300;AT1G64000;AT1G66550;AT1G68150;AT1G69310;AT1G69810;AT1G80590;AT1G80840;AT2G03340;AT2G23320;AT2G24570;AT2G25000;AT2G30250;AT2G30590;AT2G34830;AT2G37260;AT2G38470;AT2G40740;AT2G40750;AT2G44745;AT2G46130;AT2G46400;AT2G47260;AT3G01080;AT3G01970;AT3G04670;AT3G56400;AT3G58710;AT4G01250;AT4G01720;AT4G04450;AT4G12020;AT4G18170;AT4G22070…	AT1G13960;AT1G18860;AT1G29280;AT1G29860;AT1G30650;AT1G55600;AT1G62300;AT1G64000;AT1G66550;AT1G68150;AT1G69310;AT1G69810;AT1G80590;AT1G80840;AT2G03340;AT2G23320;AT2G24570;AT2G25000;AT2G30250;AT2G30590;AT2G34830;AT2G37260;AT2G38470;AT2G40740;AT2G40750;AT2G44745;AT2G46130;AT2G46400;AT2G47260;AT3G01080;AT3G01970;AT3G04670;AT3G56400;AT3G58710;AT4G01250;AT4G01720;AT4G04450;AT4G12020;AT4G18170;AT4G22070…	AT1G13960;AT1G18860;AT1G29280;AT1G29860;AT1G30650;AT1G55600;AT1G62300;AT1G64000;AT1G66550;AT1G68150;AT1G69310;AT1G69810;AT1G80590;AT1G80840;AT2G03340;AT2G23320;AT2G24570;AT2G25000;AT2G30250;AT2G30590;AT2G34830;AT2G37260;AT2G38470;AT2G40740;AT2G40750;AT2G44745;AT2G46130;AT2G46400;AT2G47260;AT3G01080;AT3G01970;AT3G04670;AT3G56400;AT3G58710;AT4G01250;AT4G01720;AT4G04450;AT4G12020;AT4G18170;AT4G22070…	AT1G13960;AT1G18860;AT1G29280;AT1G29860;AT1G30650;AT1G55600;AT1G62300;AT1G64000;AT1G66550;AT1G68150;AT1G69310;AT1G69810;AT1G80590;AT1G80840;AT2G03340;AT2G23320;AT2G24570;AT2G25000;AT2G30250;AT2G30590;AT2G34830;AT2G37260;AT2G38470;AT2G40740;AT2G40750;AT2G44745;AT2G46130;AT2G46400;AT2G47260;AT3G01080;AT3G01970;AT3G04670;AT3G56400;AT3G58710;AT4G01250;AT4G01720;AT4G04450;AT4G12020;AT4G18170;AT4G22070…	AT1G13960;AT1G18860;AT1G29280;AT1G29860;AT1G30650;AT1G55600;AT1G62300;AT1G64000;AT1G66550;AT1G68150;AT1G69310;AT1G69810;AT1G80590;AT1G80840;AT2G03340;AT2G23320;AT2G24570;AT2G25000;AT2G30250;AT2G30590;AT2G34830;AT2G37260;AT2G38470;AT2G40740;AT2G40750;AT2G44745;AT2G46130;AT2G46400;AT2G47260;AT3G01080;AT3G01970;AT3G04670;AT3G56400;AT3G58710;AT4G01250;AT4G01720;AT4G04450;AT4G12020;AT4G18170;AT4G22070…	AT1G13960;AT1G18860;AT1G29280;AT1G29860;AT1G30650;AT1G55600;AT1G62300;AT1G64000;AT1G66550;AT1G68150;AT1G69310;AT1G69810;AT1G80590;AT1G80840;AT2G03340;AT2G23320;AT2G24570;AT2G25000;AT2G30250;AT2G30590;AT2G34830;AT2G37260;AT2G38470;AT2G40740;AT2G40750;AT2G44745;AT2G46130;AT2G46400;AT2G47260;AT3G01080;AT3G01970;AT3G04670;AT3G56400;AT3G58710;AT4G01250;AT4G01720;AT4G04450;AT4G12020;AT4G18170;AT4G22070…	AT1G13960;AT1G18860;AT1G29280;AT1G29860;AT1G30650;AT1G55600;AT1G62300;AT1G64000;AT1G66550;AT1G68150;AT1G69310;AT1G69810;AT1G80590;AT1G80840;AT2G03340;AT2G23320;AT2G24570;AT2G25000;AT2G30250;AT2G30590;AT2G34830;AT2G37260;AT2G38470;AT2G40740;AT2G40750;AT2G44745;AT2G46130;AT2G46400;AT2G47260;AT3G01080;AT3G01970;AT3G04670;AT3G56400;AT3G58710;AT4G01250;AT4G01720;AT4G04450;AT4G12020;AT4G18170;AT4G22070…	AT1G13960;AT1G18860;AT1G29280;AT1G29860;AT1G30650;AT1G55600;AT1G62300;AT1G64000;AT1G66550;AT1G68150;AT1G69310;AT1G69810;AT1G80590;AT1G80840;AT2G03340;AT2G23320;AT2G24570;AT2G25000;AT2G30250;AT2G30590;AT2G34830;AT2G37260;AT2G38470;AT2G40740;AT2G40750;AT2G44745;AT2G46130;AT2G46400;AT2G47260;AT3G01080;AT3G01970;AT3G04670;AT3G56400;AT3G58710;AT4G01250;AT4G01720;AT4G04450;AT4G12020;AT4G18170;AT4G22070…	AT1G13960;AT1G18860;AT1G29280;AT1G29860;AT1G30650;AT1G55600;AT1G62300;AT1G64000;AT1G66550;AT1G68150;AT1G69310;AT1G69810;AT1G80590;AT1G80840;AT2G03340;AT2G23320;AT2G24570;AT2G25000;AT2G30250;AT2G30590;AT2G34830;AT2G37260;AT2G38470;AT2G40740;AT2G40750;AT2G44745;AT2G46130;AT2G46400;AT2G47260;AT3G01080;AT3G01970;AT3G04670;AT3G56400;AT3G58710;AT4G01250;AT4G01720;AT4G04450;AT4G12020;AT4G18170;AT4G22070…	AT1G13960;AT1G18860;AT1G29280;AT1G29860;AT1G30650;AT1G55600;AT1G62300;AT1G64000;AT1G66550;AT1G68150;AT1G69310;AT1G69810;AT1G80590;AT1G80840;AT2G03340;AT2G23320;AT2G24570;AT2G25000;AT2G30250;AT2G30590;AT2G34830;AT2G37260;AT2G38470;AT2G40740;AT2G40750;AT2G44745;AT2G46130;AT2G46400;AT2G47260;AT3G01080;AT3G01970;AT3G04670;AT3G56400;AT3G58710;AT4G01250;AT4G01720;AT4G04450;AT4G12020;AT4G18170;AT4G22070…	AT1G13960;AT1G18860;AT1G29280;AT1G29860;AT1G30650;AT1G55600;AT1G62300;AT1G64000;AT1G66550;AT1G68150;AT1G69310;AT1G69810;AT1G80590;AT1G80840;AT2G03340;AT2G23320;AT2G24570;AT2G25000;AT2G30250;AT2G30590;AT2G34830;AT2G37260;AT2G38470;AT2G40740;AT2G40750;AT2G44745;AT2G46130;AT2G46400;AT2G47260;AT3G01080;AT3G01970;AT3G04670;AT3G56400;AT3G58710;AT4G01250;AT4G01720;AT4G04450;AT4G12020;AT4G18170;AT4G22070…	AT1G13960;AT1G18860;AT1G29280;AT1G29860;AT1G30650;AT1G55600;AT1G62300;AT1G64000;AT1G66550;AT1G68150;AT1G69310;AT1G69810;AT1G80590;AT1G80840;AT2G03340;AT2G23320;AT2G24570;AT2G25000;AT2G30250;AT2G30590;AT2G34830;AT2G37260;AT2G38470;AT2G40740;AT2G40750;AT2G44745;AT2G46130;AT2G46400;AT2G47260;AT3G01080;AT3G01970;AT3G04670;AT3G56400;AT3G58710;AT4G01250;AT4G01720;AT4G04450;AT4G12020;AT4G18170;AT4G22070…	AT1G13960;AT1G18860;AT1G29280;AT1G29860;AT1G30650;AT1G55600;AT1G62300;AT1G64000;AT1G66550;AT1G68150;AT1G69310;AT1G69810;AT1G80590;AT1G80840;AT2G03340;AT2G23320;AT2G24570;AT2G25000;AT2G30250;AT2G30590;AT2G34830;AT2G37260;AT2G38470;AT2G40740;AT2G40750;AT2G44745;AT2G46130;AT2G46400;AT2G47260;AT3G01080;AT3G01970;AT3G04670;AT3G56400;AT3G58710;AT4G01250;AT4G01720;AT4G04450;AT4G12020;AT4G18170;AT4G22070…	AT1G13960;AT1G18860;AT1G29280;AT1G29860;AT1G30650;AT1G55600;AT1G62300;AT1G64000;AT1G66550;AT1G68150;AT1G69310;AT1G69810;AT1G80590;AT1G80840;AT2G03340;AT2G23320;AT2G24570;AT2G25000;AT2G30250;AT2G30590;AT2G34830;AT2G37260;AT2G38470;AT2G40740;AT2G40750;AT2G44745;AT2G46130;AT2G46400;AT2G47260;AT3G01080;AT3G01970;AT3G04670;AT3G56400;AT3G58710;AT4G01250;AT4G01720;AT4G04450;AT4G12020;AT4G18170;AT4G22070…	AT1G13960;AT1G18860;AT1G29280;AT1G29860;AT1G30650;AT1G55600;AT1G62300;AT1G64000;AT1G66550;AT1G68150;AT1G69310;AT1G69810;AT1G80590;AT1G80840;AT2G03340;AT2G23320;AT2G24570;AT2G25000;AT2G30250;AT2G30590;AT2G34830;AT2G37260;AT2G38470;AT2G40740;AT2G40750;AT2G44745;AT2G46130;AT2G46400;AT2G47260;AT3G01080;AT3G01970;AT3G04670;AT3G56400;AT3G58710;AT4G01250;AT4G01720;AT4G04450;AT4G12020;AT4G18170;AT4G22070…	AT1G13960;AT1G18860;AT1G29280;AT1G29860;AT1G30650;AT1G55600;AT1G62300;AT1G64000;AT1G66550;AT1G68150;AT1G69310;AT1G69810;AT1G80590;AT1G80840;AT2G03340;AT2G23320;AT2G24570;AT2G25000;AT2G30250;AT2G30590;AT2G34830;AT2G37260;AT2G38470;AT2G40740;AT2G40750;AT2G44745;AT2G46130;AT2G46400;AT2G47260;AT3G01080;AT3G01970;AT3G04670;AT3G56400;AT3G58710;AT4G01250;AT4G01720;AT4G04450;AT4G12020;AT4G18170;AT4G22070…	AT1G13960;AT1G18860;AT1G29280;AT1G29860;AT1G30650;AT1G55600;AT1G62300;AT1G64000;AT1G66550;AT1G68150;AT1G69310;AT1G69810;AT1G80590;AT1G80840;AT2G03340;AT2G23320;AT2G24570;AT2G25000;AT2G30250;AT2G30590;AT2G34830;AT2G37260;AT2G38470;AT2G40740;AT2G40750;AT2G44745;AT2G46130;AT2G46400;AT2G47260;AT3G01080;AT3G01970;AT3G04670;AT3G56400;AT3G58710;AT4G01250;AT4G01720;AT4G04450;AT4G12020;AT4G18170;AT4G22070…
TFmatrixID_0369	Myb/SANT;MYB-related	AT1G01060;AT5G37260;BRADI3G16515;Cucsa.349800;MDP0000269098;MDP0000890154;Medtr7g146190;ppa001765m;ppa004107m;ppa005083m;30076.m004464;30171.m000418;Os08g0157600;PDK_20s1414244g001;e_gw1.96.88.1;gw1.325.30.1;POPTR_0002s18170;POPTR_0004s07270;POPTR_0014s10240;gw1.4.555.1;Sb07g003870;GSVIVG00027456001;GSVIVG00035231001;PK20866.1;Glyma02g40800.1;Glyma03g42260.1;Glyma07g05410.1;Glyma11g33180.1;Glyma1…	WBOXATNPR1	WBOXATNPR1	WBOXATNPR1	WBOXATNPR1	WBOXATNPR1	WBOXATNPR1	WBOXATNPR1	WBOXATNPR1	WBOXATNPR1	WBOXATNPR1	WBOXATNPR1	WBOXATNPR1	WBOXATNPR1	WBOXATNPR1	WBOXATNPR1	WBOXATNPR1	WBOXATNPR1	WBOXATNPR1	WBOXATNPR1	WBOXATNPR1	WBOXATNPR1	WBOXATNPR1	WBOXATNPR1	WBOXATNPR1	WBOXATNPR1	WBOXATNPR1	WBOXATNPR1	WBOXATNPR1	WBOXATNPR1	WBOXATNPR1	WBOXATNPR1	WBOXATNPR1	WBOXATNPR1	WBOXATNPR1	WBOXATNPR1	WBOXATNPR1	WBOXATNPR1	WBOXATNPR1	WBOXATNPR1	WBOXATNPR1	WBOXATNPR1	WBOXATNPR1	WBOXATNPR1	WBOXATNPR1	WBOXATNPR1	WBOXATNPR1	WBOXATNPR1
TFmatrixID_0373	Myb/SANT	100010593	WBOXHVISO1	WBOXHVISO1	WBOXHVISO1	WBOXHVISO1	WBOXHVISO1	WBOXHVISO1	WBOXHVISO1	WBOXHVISO1	WBOXHVISO1	WBOXHVISO1	WBOXHVISO1	WBOXHVISO1	WBOXHVISO1	WBOXHVISO1	WBOXHVISO1	WBOXHVISO1	WBOXHVISO1	WBOXHVISO1	WBOXHVISO1	WBOXHVISO1	WBOXHVISO1	WBOXHVISO1	WBOXHVISO1	WBOXHVISO1	WBOXHVISO1	WBOXHVISO1	WBOXHVISO1	WBOXHVISO1	WBOXHVISO1	WBOXHVISO1	WBOXHVISO1	WBOXHVISO1	WBOXHVISO1	WBOXHVISO1	WBOXHVISO1	WBOXHVISO1	WBOXHVISO1	WBOXHVISO1	WBOXHVISO1	WBOXHVISO1	WBOXHVISO1	WBOXHVISO1	WBOXHVISO1	WBOXHVISO1	WBOXHVISO1	WBOXHVISO1	WBOXHVISO1
TFmatrixID_0376	Myb/SANT	1200010282
TFmatrixID_0380	Myb/SANT	e_gw1.1.649.1;estExt_fgenesh1_pg.C_Chr_16.00010090;gwEuk.1.479.1;EuGene.0000130210	WBOXHVISO1	WBOXHVISO1	WBOXHVISO1	WBOXHVISO1	WBOXHVISO1	WBOXHVISO1	WBOXHVISO1	WBOXHVISO1	WBOXHVISO1	WBOXHVISO1	WBOXHVISO1	WBOXHVISO1	WBOXHVISO1	WBOXHVISO1	WBOXHVISO1	WBOXHVISO1	WBOXHVISO1	WBOXHVISO1	WBOXHVISO1	WBOXHVISO1	WBOXHVISO1	WBOXHVISO1	WBOXHVISO1	WBOXHVISO1	WBOXHVISO1	WBOXHVISO1	WBOXHVISO1	WBOXHVISO1	WBOXHVISO1	WBOXHVISO1	WBOXHVISO1	WBOXHVISO1	WBOXHVISO1	WBOXHVISO1	WBOXHVISO1	WBOXHVISO1	WBOXHVISO1	WBOXHVISO1	WBOXHVISO1	WBOXHVISO1	WBOXHVISO1	WBOXHVISO1	WBOXHVISO1	WBOXHVISO1	WBOXHVISO1	WBOXHVISO1	WBOXHVISO1
TFmatrixID_0474	Myb/SANT;MYB	BRADI2G53010;Cucsa.364400;MDP0000147309;ppa003628m;29686.m000890;29785.m000932;Os01g0812000;PDK_20s1831811g001;POPTR_0001s07330;POPTR_0003s18900;POPTR_0009s02380;e_gw1.4.838.1;Sb03g037680;GSVIVG00012447001;GRMZM2G139688;Glyma15g35860.1;Q96464_HORVU;chr3.CM0005.370.nc;cassava1461.valid.m1;cassava30977.valid.m1;cassava44767.m1;mgf002965m;mgf010934m;mgf019173m;mgf025568m;BGIOSIBCE004027	WBOXATNPR1	WBOXATNPR1	WBOXATNPR1	WBOXATNPR1	WBOXATNPR1	WBOXATNPR1	WBOXATNPR1	WBOXATNPR1	WBOXATNPR1	WBOXATNPR1	WBOXATNPR1	WBOXATNPR1	WBOXATNPR1	WBOXATNPR1	WBOXATNPR1	WBOXATNPR1	WBOXATNPR1	WBOXATNPR1	WBOXATNPR1	WBOXATNPR1	WBOXATNPR1	WBOXATNPR1	WBOXATNPR1	WBOXATNPR1	WBOXATNPR1	WBOXATNPR1	WBOXATNPR1	WBOXATNPR1	WBOXATNPR1	WBOXATNPR1	WBOXATNPR1	WBOXATNPR1	WBOXATNPR1	WBOXATNPR1	WBOXATNPR1	WBOXATNPR1	WBOXATNPR1	WBOXATNPR1	WBOXATNPR1	WBOXATNPR1	WBOXATNPR1	WBOXATNPR1	WBOXATNPR1	WBOXATNPR1	WBOXATNPR1	WBOXATNPR1	WBOXATNPR1
TFmatrixID_0556	Myb/SANT	MYBP_MAIZE	WBOXATNPR1	WBOXATNPR1	WBOXATNPR1	WBOXATNPR1	WBOXATNPR1	WBOXATNPR1	WBOXATNPR1	WBOXATNPR1	WBOXATNPR1	WBOXATNPR1	WBOXATNPR1	WBOXATNPR1	WBOXATNPR1	WBOXATNPR1	WBOXATNPR1	WBOXATNPR1	WBOXATNPR1	WBOXATNPR1	WBOXATNPR1	WBOXATNPR1	WBOXATNPR1	WBOXATNPR1	WBOXATNPR1	WBOXATNPR1	WBOXATNPR1	WBOXATNPR1	WBOXATNPR1	WBOXATNPR1	WBOXATNPR1	WBOXATNPR1	WBOXATNPR1	WBOXATNPR1	WBOXATNPR1	WBOXATNPR1	WBOXATNPR1	WBOXATNPR1	WBOXATNPR1	WBOXATNPR1	WBOXATNPR1	WBOXATNPR1	WBOXATNPR1	WBOXATNPR1	WBOXATNPR1	WBOXATNPR1	WBOXATNPR1	WBOXATNPR1	WBOXATNPR1
TFmatrixID_0563	Myb/SANT	BRADI4G07110;estExt_Genemark1.C_60286;Cucsa.106050;Cucsa.291780;MDP0000151195;MDP0000191083;MDP0000878701;ppa000753m;29680.m001688;Os04g0348300;estExt_Genewise1.C_6410001;POPTR_0013s04340;POPTR_0019s03520;estExt_Genewise1Plus.C_540165;fgenesh1_pm.C_scaffold_47000022;Sb03g044450;Sb08g015280;GSVIVG00023527001;AC203535.4_FG001;PK01704.1;estExt_fgeneshCV_pg.C_60186;estExtDG_fgenesh_newKGs_kg.C_252001…	WBOXATNPR1	WBOXATNPR1	WBOXATNPR1	WBOXATNPR1	WBOXATNPR1	WBOXATNPR1	WBOXATNPR1	WBOXATNPR1	WBOXATNPR1	WBOXATNPR1	WBOXATNPR1	WBOXATNPR1	WBOXATNPR1	WBOXATNPR1	WBOXATNPR1	WBOXATNPR1	WBOXATNPR1	WBOXATNPR1	WBOXATNPR1	WBOXATNPR1	WBOXATNPR1	WBOXATNPR1	WBOXATNPR1	WBOXATNPR1	WBOXATNPR1	WBOXATNPR1	WBOXATNPR1	WBOXATNPR1	WBOXATNPR1	WBOXATNPR1	WBOXATNPR1	WBOXATNPR1	WBOXATNPR1	WBOXATNPR1	WBOXATNPR1	WBOXATNPR1	WBOXATNPR1	WBOXATNPR1	WBOXATNPR1	WBOXATNPR1	WBOXATNPR1	WBOXATNPR1	WBOXATNPR1	WBOXATNPR1	WBOXATNPR1	WBOXATNPR1	WBOXATNPR1
TFmatrixID_0586	Myb/SANT;MYB	AT5G49330	WBOXATNPR1	WBOXATNPR1	WBOXATNPR1	WBOXATNPR1	WBOXATNPR1	WBOXATNPR1	WBOXATNPR1	WBOXATNPR1	WBOXATNPR1	WBOXATNPR1	WBOXATNPR1	WBOXATNPR1	WBOXATNPR1	WBOXATNPR1	WBOXATNPR1	WBOXATNPR1	WBOXATNPR1	WBOXATNPR1	WBOXATNPR1	WBOXATNPR1	WBOXATNPR1	WBOXATNPR1	WBOXATNPR1	WBOXATNPR1	WBOXATNPR1	WBOXATNPR1	WBOXATNPR1	WBOXATNPR1	WBOXATNPR1	WBOXATNPR1	WBOXATNPR1	WBOXATNPR1	WBOXATNPR1	WBOXATNPR1	WBOXATNPR1	WBOXATNPR1	WBOXATNPR1	WBOXATNPR1	WBOXATNPR1	WBOXATNPR1	WBOXATNPR1	WBOXATNPR1	WBOXATNPR1	WBOXATNPR1	WBOXATNPR1	WBOXATNPR1	WBOXATNPR1
TFmatrixID_0588	MYB	AT5G12870	WBOXATNPR1	WBOXATNPR1	WBOXATNPR1	WBOXATNPR1	WBOXATNPR1	WBOXATNPR1	WBOXATNPR1	WBOXATNPR1	WBOXATNPR1	WBOXATNPR1	WBOXATNPR1	WBOXATNPR1	WBOXATNPR1	WBOXATNPR1	WBOXATNPR1	WBOXATNPR1	WBOXATNPR1	WBOXATNPR1	WBOXATNPR1	WBOXATNPR1	WBOXATNPR1	WBOXATNPR1	WBOXATNPR1	WBOXATNPR1	WBOXATNPR1	WBOXATNPR1	WBOXATNPR1	WBOXATNPR1	WBOXATNPR1	WBOXATNPR1	WBOXATNPR1	WBOXATNPR1	WBOXATNPR1	WBOXATNPR1	WBOXATNPR1	WBOXATNPR1	WBOXATNPR1	WBOXATNPR1	WBOXATNPR1	WBOXATNPR1	WBOXATNPR1	WBOXATNPR1	WBOXATNPR1	WBOXATNPR1	WBOXATNPR1	WBOXATNPR1	WBOXATNPR1
TFmatrixID_0591	MYB	AT1G17950	WBOXATNPR1	WBOXATNPR1	WBOXATNPR1	WBOXATNPR1	WBOXATNPR1	WBOXATNPR1	WBOXATNPR1	WBOXATNPR1	WBOXATNPR1	WBOXATNPR1	WBOXATNPR1	WBOXATNPR1	WBOXATNPR1	WBOXATNPR1	WBOXATNPR1	WBOXATNPR1	WBOXATNPR1	WBOXATNPR1	WBOXATNPR1	WBOXATNPR1	WBOXATNPR1	WBOXATNPR1	WBOXATNPR1	WBOXATNPR1	WBOXATNPR1	WBOXATNPR1	WBOXATNPR1	WBOXATNPR1	WBOXATNPR1	WBOXATNPR1	WBOXATNPR1	WBOXATNPR1	WBOXATNPR1	WBOXATNPR1	WBOXATNPR1	WBOXATNPR1	WBOXATNPR1	WBOXATNPR1	WBOXATNPR1	WBOXATNPR1	WBOXATNPR1	WBOXATNPR1	WBOXATNPR1	WBOXATNPR1	WBOXATNPR1	WBOXATNPR1	WBOXATNPR1
TFmatrixID_0592	MYB	AT4G01680	WBOXHVISO1	WBOXHVISO1	WBOXHVISO1	WBOXHVISO1	WBOXHVISO1	WBOXHVISO1	WBOXHVISO1	WBOXHVISO1	WBOXHVISO1	WBOXHVISO1	WBOXHVISO1	WBOXHVISO1	WBOXHVISO1	WBOXHVISO1	WBOXHVISO1	WBOXHVISO1	WBOXHVISO1	WBOXHVISO1	WBOXHVISO1	WBOXHVISO1	WBOXHVISO1	WBOXHVISO1	WBOXHVISO1	WBOXHVISO1	WBOXHVISO1	WBOXHVISO1	WBOXHVISO1	WBOXHVISO1	WBOXHVISO1	WBOXHVISO1	WBOXHVISO1	WBOXHVISO1	WBOXHVISO1	WBOXHVISO1	WBOXHVISO1	WBOXHVISO1	WBOXHVISO1	WBOXHVISO1	WBOXHVISO1	WBOXHVISO1	WBOXHVISO1	WBOXHVISO1	WBOXHVISO1	WBOXHVISO1	WBOXHVISO1	WBOXHVISO1	WBOXHVISO1
TFmatrixID_0594	MYB;MYB-related	AT5G59780	WBOXATNPR1	WBOXATNPR1	WBOXATNPR1	WBOXATNPR1	WBOXATNPR1	WBOXATNPR1	WBOXATNPR1	WBOXATNPR1	WBOXATNPR1	WBOXATNPR1	WBOXATNPR1	WBOXATNPR1	WBOXATNPR1	WBOXATNPR1	WBOXATNPR1	WBOXATNPR1	WBOXATNPR1	WBOXATNPR1	WBOXATNPR1	WBOXATNPR1	WBOXATNPR1	WBOXATNPR1	WBOXATNPR1	WBOXATNPR1	WBOXATNPR1	WBOXATNPR1	WBOXATNPR1	WBOXATNPR1	WBOXATNPR1	WBOXATNPR1	WBOXATNPR1	WBOXATNPR1	WBOXATNPR1	WBOXATNPR1	WBOXATNPR1	WBOXATNPR1	WBOXATNPR1	WBOXATNPR1	WBOXATNPR1	WBOXATNPR1	WBOXATNPR1	WBOXATNPR1	WBOXATNPR1	WBOXATNPR1	WBOXATNPR1	WBOXATNPR1	WBOXATNPR1
TFmatrixID_0609	MYB-related	AT5G17300	WBOXHVISO1	WBOXHVISO1	WBOXHVISO1	WBOXHVISO1	WBOXHVISO1	WBOXHVISO1	WBOXHVISO1	WBOXHVISO1	WBOXHVISO1	WBOXHVISO1	WBOXHVISO1	WBOXHVISO1	WBOXHVISO1	WBOXHVISO1	WBOXHVISO1	WBOXHVISO1	WBOXHVISO1	WBOXHVISO1	WBOXHVISO1	WBOXHVISO1	WBOXHVISO1	WBOXHVISO1	WBOXHVISO1	WBOXHVISO1	WBOXHVISO1	WBOXHVISO1	WBOXHVISO1	WBOXHVISO1	WBOXHVISO1	WBOXHVISO1	WBOXHVISO1	WBOXHVISO1	WBOXHVISO1	WBOXHVISO1	WBOXHVISO1	WBOXHVISO1	WBOXHVISO1	WBOXHVISO1	WBOXHVISO1	WBOXHVISO1	WBOXHVISO1	WBOXHVISO1	WBOXHVISO1	WBOXHVISO1	WBOXHVISO1	WBOXHVISO1	WBOXHVISO1
TFmatrixID_0610	MYB-related	AT5G17300	WBOXATNPR1	WBOXATNPR1	WBOXATNPR1	WBOXATNPR1	WBOXATNPR1	WBOXATNPR1	WBOXATNPR1	WBOXATNPR1	WBOXATNPR1	WBOXATNPR1	WBOXATNPR1	WBOXATNPR1	WBOXATNPR1	WBOXATNPR1	WBOXATNPR1	WBOXATNPR1	WBOXATNPR1	WBOXATNPR1	WBOXATNPR1	WBOXATNPR1	WBOXATNPR1	WBOXATNPR1	WBOXATNPR1	WBOXATNPR1	WBOXATNPR1	WBOXATNPR1	WBOXATNPR1	WBOXATNPR1	WBOXATNPR1	WBOXATNPR1	WBOXATNPR1	WBOXATNPR1	WBOXATNPR1	WBOXATNPR1	WBOXATNPR1	WBOXATNPR1	WBOXATNPR1	WBOXATNPR1	WBOXATNPR1	WBOXATNPR1	WBOXATNPR1	WBOXATNPR1	WBOXATNPR1	WBOXATNPR1	WBOXATNPR1	WBOXATNPR1	WBOXATNPR1
TFmatrixID_0161	bHLH	AT1G10120;AT1G18400;AT1G25330;AT1G26260;AT1G59640;AT1G68920;AT1G73830;AT3G07340;AT3G23690;AT4G34530;AT5G50915;AT5G62610;BRADI1G05037;BRADI1G09960;BRADI1G35990;BRADI1G43650;BRADI1G54690;BRADI1G69190;BRADI2G39970;BRADI2G58630;BRADI3G38890;BRADI3G40860;BRADI3G41510;BRADI3G52790;BRADI4G19577;BRADI4G32934;BRADI4G34350;BRADI5G06620;Cucsa.005360;Cucsa.111110;Cucsa.134770;Cucsa.157010;Cucsa.197380;Cucsa.…	WBOXATNPR1	WBOXATNPR1	WBOXATNPR1	WBOXATNPR1	WBOXATNPR1	WBOXATNPR1	WBOXATNPR1	WBOXATNPR1	WBOXATNPR1	WBOXATNPR1	WBOXATNPR1	WBOXATNPR1	WBOXATNPR1	WBOXATNPR1	WBOXATNPR1	WBOXATNPR1	WBOXATNPR1	WBOXATNPR1	WBOXATNPR1	WBOXATNPR1	WBOXATNPR1	WBOXATNPR1	WBOXATNPR1	WBOXATNPR1	WBOXATNPR1	WBOXATNPR1	WBOXATNPR1	WBOXATNPR1	WBOXATNPR1	WBOXATNPR1	WBOXATNPR1	WBOXATNPR1	WBOXATNPR1	WBOXATNPR1	WBOXATNPR1	WBOXATNPR1	WBOXATNPR1	WBOXATNPR1	WBOXATNPR1	WBOXATNPR1	WBOXATNPR1	WBOXATNPR1	WBOXATNPR1	WBOXATNPR1	WBOXATNPR1	WBOXATNPR1	WBOXATNPR1
TFmatrixID_0169	bHLH	AT1G10120;AT1G18400;AT1G25330;AT1G26260;AT1G68920;AT1G73830;AT3G07340;AT3G23690;AT4G34530;AT4G36540;AT5G50915;AT5G62610;BRADI1G05037;BRADI1G09960;BRADI1G43650;BRADI1G54690;BRADI1G69190;BRADI2G39970;BRADI2G58630;BRADI3G40860;BRADI3G41510;BRADI3G52790;BRADI4G19577;BRADI4G32934;BRADI4G34350;BRADI5G06620;Cucsa.005360;Cucsa.111110;Cucsa.134770;Cucsa.157010;Cucsa.197380;Cucsa.242940;Cucsa.251830;Cucsa.…	WBOXHVISO1	WBOXHVISO1	WBOXHVISO1	WBOXHVISO1	WBOXHVISO1	WBOXHVISO1	WBOXHVISO1	WBOXHVISO1	WBOXHVISO1	WBOXHVISO1	WBOXHVISO1	WBOXHVISO1	WBOXHVISO1	WBOXHVISO1	WBOXHVISO1	WBOXHVISO1	WBOXHVISO1	WBOXHVISO1	WBOXHVISO1	WBOXHVISO1	WBOXHVISO1	WBOXHVISO1	WBOXHVISO1	WBOXHVISO1	WBOXHVISO1	WBOXHVISO1	WBOXHVISO1	WBOXHVISO1	WBOXHVISO1	WBOXHVISO1	WBOXHVISO1	WBOXHVISO1	WBOXHVISO1	WBOXHVISO1	WBOXHVISO1	WBOXHVISO1	WBOXHVISO1	WBOXHVISO1	WBOXHVISO1	WBOXHVISO1	WBOXHVISO1	WBOXHVISO1	WBOXHVISO1	WBOXHVISO1	WBOXHVISO1	WBOXHVISO1	WBOXHVISO1
TFmatrixID_0177	bHLH	AT1G03040;AT2G24260;AT3G07340;AT4G02590;AT4G28811;AT4G30980;AT4G34530;AT5G58010;BRADI1G05430;BRADI1G46700;BRADI1G47350;BRADI1G55427;BRADI3G46200;BRADI3G52790;BRADI3G54070;BRADI4G19577;BRADI4G30350;BRADI4G32934;BRADI5G06620;BRADI5G21950;Cucsa.058710;Cucsa.113040;Cucsa.132830;Cucsa.134770;Cucsa.284270;Cucsa.289090;Cucsa.350940;Cucsa.377700;Cucsa.387680;Cucsa.388780;MDP0000121522;MDP0000124019;MDP00…	WBOXATNPR1	WBOXATNPR1	WBOXATNPR1	WBOXATNPR1	WBOXATNPR1	WBOXATNPR1	WBOXATNPR1	WBOXATNPR1	WBOXATNPR1	WBOXATNPR1	WBOXATNPR1	WBOXATNPR1	WBOXATNPR1	WBOXATNPR1	WBOXATNPR1	WBOXATNPR1	WBOXATNPR1	WBOXATNPR1	WBOXATNPR1	WBOXATNPR1	WBOXATNPR1	WBOXATNPR1	WBOXATNPR1	WBOXATNPR1	WBOXATNPR1	WBOXATNPR1	WBOXATNPR1	WBOXATNPR1	WBOXATNPR1	WBOXATNPR1	WBOXATNPR1	WBOXATNPR1	WBOXATNPR1	WBOXATNPR1	WBOXATNPR1	WBOXATNPR1	WBOXATNPR1	WBOXATNPR1	WBOXATNPR1	WBOXATNPR1	WBOXATNPR1	WBOXATNPR1	WBOXATNPR1	WBOXATNPR1	WBOXATNPR1	WBOXATNPR1	WBOXATNPR1
TFmatrixID_0174	bHLH	AT1G10120;AT1G18400;AT1G25330;AT1G26260;AT1G68920;AT1G73830;AT2G24260;AT3G07340;AT3G23690;AT4G30980;AT4G34530;AT5G48560;AT5G50915;AT5G58010;AT5G62610;BRADI1G05037;BRADI1G09960;BRADI1G35990;BRADI1G43650;BRADI1G47350;BRADI1G54690;BRADI1G69190;BRADI2G39970;BRADI2G58630;BRADI3G38890;BRADI3G40860;BRADI3G41510;BRADI3G52790;BRADI3G54070;BRADI4G19577;BRADI4G32934;BRADI4G34350;BRADI4G34870;BRADI5G06620;Cu…	WBOXHVISO1	WBOXHVISO1	WBOXHVISO1	WBOXHVISO1	WBOXHVISO1	WBOXHVISO1	WBOXHVISO1	WBOXHVISO1	WBOXHVISO1	WBOXHVISO1	WBOXHVISO1	WBOXHVISO1	WBOXHVISO1	WBOXHVISO1	WBOXHVISO1	WBOXHVISO1	WBOXHVISO1	WBOXHVISO1	WBOXHVISO1	WBOXHVISO1	WBOXHVISO1	WBOXHVISO1	WBOXHVISO1	WBOXHVISO1	WBOXHVISO1	WBOXHVISO1	WBOXHVISO1	WBOXHVISO1	WBOXHVISO1	WBOXHVISO1	WBOXHVISO1	WBOXHVISO1	WBOXHVISO1	WBOXHVISO1	WBOXHVISO1	WBOXHVISO1	WBOXHVISO1	WBOXHVISO1	WBOXHVISO1	WBOXHVISO1	WBOXHVISO1	WBOXHVISO1	WBOXHVISO1	WBOXHVISO1	WBOXHVISO1	WBOXHVISO1	WBOXHVISO1
TFmatrixID_0157	bHLH	AT2G46510;AT4G09820;AT4G16430;AT5G46830;BRADI1G54070;BRADI2G08080;BRADI2G47730;BRADI3G34200;BRADI3G41930;BRADI3G41940;BRADI3G41950;BRADI4G35400;Cucsa.053540;Cucsa.103620;Cucsa.120830;Cucsa.178140;Cucsa.218800;Cucsa.259300;Cucsa.313090;Cucsa.321840;Cucsa.322560;MDP0000029168;MDP0000133262;MDP0000136498;MDP0000137325;MDP0000140864;MDP0000160600;MDP0000170202;MDP0000174149;MDP0000183948;MDP000022430…	WBOXATNPR1	WBOXATNPR1	WBOXATNPR1	WBOXATNPR1	WBOXATNPR1	WBOXATNPR1	WBOXATNPR1	WBOXATNPR1	WBOXATNPR1	WBOXATNPR1	WBOXATNPR1	WBOXATNPR1	WBOXATNPR1	WBOXATNPR1	WBOXATNPR1	WBOXATNPR1	WBOXATNPR1	WBOXATNPR1	WBOXATNPR1	WBOXATNPR1	WBOXATNPR1	WBOXATNPR1	WBOXATNPR1	WBOXATNPR1	WBOXATNPR1	WBOXATNPR1	WBOXATNPR1	WBOXATNPR1	WBOXATNPR1	WBOXATNPR1	WBOXATNPR1	WBOXATNPR1	WBOXATNPR1	WBOXATNPR1	WBOXATNPR1	WBOXATNPR1	WBOXATNPR1	WBOXATNPR1	WBOXATNPR1	WBOXATNPR1	WBOXATNPR1	WBOXATNPR1	WBOXATNPR1	WBOXATNPR1	WBOXATNPR1	WBOXATNPR1	WBOXATNPR1
TFmatrixID_0159	bHLH;bZIP	AT1G09530;AT2G46970;AT4G28790;AT4G28800;AT4G28811;AT4G28815;AT5G61270;AT5G67110;BRADI1G06670;BRADI1G13980;BRADI1G48400;BRADI1G58230;BRADI2G11100;BRADI3G33170;BRADI3G54640;BRADI5G21950;Cucsa.058710;Cucsa.078700;Cucsa.090320;Cucsa.102530;Cucsa.113040;Cucsa.140430;Cucsa.198000;Cucsa.395990;MDP0000138721;MDP0000198404;MDP0000205358;MDP0000215587;MDP0000254650;MDP0000288670;MDP0000289642;MDP0000290263…	WBOXHVISO1	WBOXHVISO1	WBOXHVISO1	WBOXHVISO1	WBOXHVISO1	WBOXHVISO1	WBOXHVISO1	WBOXHVISO1	WBOXHVISO1	WBOXHVISO1	WBOXHVISO1	WBOXHVISO1	WBOXHVISO1	WBOXHVISO1	WBOXHVISO1	WBOXHVISO1	WBOXHVISO1	WBOXHVISO1	WBOXHVISO1	WBOXHVISO1	WBOXHVISO1	WBOXHVISO1	WBOXHVISO1	WBOXHVISO1	WBOXHVISO1	WBOXHVISO1	WBOXHVISO1	WBOXHVISO1	WBOXHVISO1	WBOXHVISO1	WBOXHVISO1	WBOXHVISO1	WBOXHVISO1	WBOXHVISO1	WBOXHVISO1	WBOXHVISO1	WBOXHVISO1	WBOXHVISO1	WBOXHVISO1	WBOXHVISO1	WBOXHVISO1	WBOXHVISO1	WBOXHVISO1	WBOXHVISO1	WBOXHVISO1	WBOXHVISO1	WBOXHVISO1
TF_motif_seq_0300	bHLH	AT1G09530;AT2G20180;AT4G17880;AT5G46760	WBOXHVISO1	WBOXHVISO1	WBOXHVISO1	WBOXHVISO1	WBOXHVISO1	WBOXHVISO1	WBOXHVISO1	WBOXHVISO1	WBOXHVISO1	WBOXHVISO1	WBOXHVISO1	WBOXHVISO1	WBOXHVISO1	WBOXHVISO1	WBOXHVISO1	WBOXHVISO1	WBOXHVISO1	WBOXHVISO1	WBOXHVISO1	WBOXHVISO1	WBOXHVISO1	WBOXHVISO1	WBOXHVISO1	WBOXHVISO1	WBOXHVISO1	WBOXHVISO1	WBOXHVISO1	WBOXHVISO1	WBOXHVISO1	WBOXHVISO1	WBOXHVISO1	WBOXHVISO1	WBOXHVISO1	WBOXHVISO1	WBOXHVISO1	WBOXHVISO1	WBOXHVISO1	WBOXHVISO1	WBOXHVISO1	WBOXHVISO1	WBOXHVISO1	WBOXHVISO1	WBOXHVISO1	WBOXHVISO1	WBOXHVISO1	WBOXHVISO1	WBOXHVISO1
TF_motif_seq_0410	bHLH	AT1G32640	WBOXHVISO1	WBOXHVISO1	WBOXHVISO1	WBOXHVISO1	WBOXHVISO1	WBOXHVISO1	WBOXHVISO1	WBOXHVISO1	WBOXHVISO1	WBOXHVISO1	WBOXHVISO1	WBOXHVISO1	WBOXHVISO1	WBOXHVISO1	WBOXHVISO1	WBOXHVISO1	WBOXHVISO1	WBOXHVISO1	WBOXHVISO1	WBOXHVISO1	WBOXHVISO1	WBOXHVISO1	WBOXHVISO1	WBOXHVISO1	WBOXHVISO1	WBOXHVISO1	WBOXHVISO1	WBOXHVISO1	WBOXHVISO1	WBOXHVISO1	WBOXHVISO1	WBOXHVISO1	WBOXHVISO1	WBOXHVISO1	WBOXHVISO1	WBOXHVISO1	WBOXHVISO1	WBOXHVISO1	WBOXHVISO1	WBOXHVISO1	WBOXHVISO1	WBOXHVISO1	WBOXHVISO1	WBOXHVISO1	WBOXHVISO1	WBOXHVISO1	WBOXHVISO1
TF_motif_seq_0301	bHLH	AT1G32640
TF_motif_seq_0302	bHLH	AT5G08130;AT3G26744
TF_motif_seq_0270	WRKY	AT1G13960;AT1G18860;AT1G29280;AT1G29860;AT1G30650;AT1G55600;AT1G62300;AT1G64000;AT1G66550;AT1G68150;AT1G69310;AT1G69810;AT1G80590;AT1G80840;AT2G03340;AT2G23320;AT2G24570;AT2G25000;AT2G30250;AT2G30590;AT2G34830;AT2G37260;AT2G38470;AT2G40740;AT2G40750;AT2G44745;AT2G46130;AT2G46400;AT2G47260;AT3G01080;AT3G01970;AT3G04670;AT3G56400;AT3G58710;AT4G01250;AT4G01720;AT4G04450;AT4G12020;AT4G18170;AT4G22070…
TF_motif_seq_0272	(Motif sequence only)	WBOXHVISO1
TF_motif_seq_0273	(Motif sequence only)	WBOXNTERF3
TF_motif_seq_0275	(Motif sequence only)	WBOXATNPR1
TF_motif_seq_0314	(Motif sequence only)	WBOXNTCHN48
TF_motif_seq_0339	WRKY	AT1G13960;AT1G18860;AT1G29280;AT1G29860;AT1G30650;AT1G55600;AT1G62300;AT1G64000;AT1G66550;AT1G68150;AT1G69310;AT1G69810;AT1G80590;AT1G80840;AT2G03340;AT2G23320;AT2G24570;AT2G25000;AT2G30250;AT2G30590;AT2G34830;AT2G37260;AT2G38470;AT2G40740;AT2G40750;AT2G44745;AT2G46130;AT2G46400;AT2G47260;AT3G01080;AT3G01970;AT3G04670;AT3G56400;AT3G58710;AT4G01250;AT4G01720;AT4G04450;AT4G12020;AT4G18170;AT4G22070…
TF_motif_seq_0014	bZIP	AT5G06950
TF_motif_seq_0240	bZIP	AT3G54620;AT4G02640
TF_motif_seq_0271	bZIP	AT1G77920;AT3G12250;AT5G06950;AT5G06960;AT5G10030;AT5G65210;AT1G22070
TF_motif_seq_0286	bZIP	M62893
TF_motif_seq_0287	bZIP	AT1G43700
TF_motif_seq_0420	bZIP;(Others)	M62893;M63999
TF_motif_seq_0472	Homeodomain;bZIP;HD-ZIP	AT5G65310
TFmatrixID_0026	bZIP;Homeodomain;HD-ZIP	AT5G03790
TFmatrixID_0028	bZIP	AT1G42990
TFmatrixID_0047	bZIP;Homeodomain;HD-ZIP	AT1G52150
TFmatrixID_0058	Homeodomain;bZIP;HD-ZIP	AT3G01470
TFmatrixID_0116	Homeodomain;bZIP;HD-ZIP	AT5G65310
TFmatrixID_0185	bZIP	AT1G08320;AT1G68640;AT1G77920;AT5G06839;BRADI1G17210;BRADI1G43900;BRADI1G64060;BRADI2G10830;BRADI2G21380;BRADI2G23890;BRADI2G52860;BRADI2G55567;BRADI3G07030;BRADI3G15590;BRADI4G26670;BRADI4G27100;BRADI4G33740;BRADI5G23340;Cucsa.005120;Cucsa.088250;Cucsa.199800;Cucsa.201510;Cucsa.242870;Cucsa.307820;Cucsa.337740;Cucsa.365420;Cucsa.385130;MDP0000121258;MDP0000145555;MDP0000250967;MDP0000262210;MDP0…
TFmatrixID_0191	bZIP;B3	AT1G08320;AT1G68640;AT3G12250;AT5G06839;BRADI1G17210;BRADI1G43900;BRADI1G64060;BRADI2G10830;BRADI2G21380;BRADI2G23890;BRADI2G52860;BRADI2G55567;BRADI3G07030;BRADI3G15590;BRADI4G26670;BRADI4G27100;BRADI4G33740;BRADI5G23340;Cucsa.005120;Cucsa.088250;Cucsa.199800;Cucsa.201510;Cucsa.242870;Cucsa.307820;Cucsa.337740;Cucsa.365420;Cucsa.385130;MDP0000121258;MDP0000145555;MDP0000250967;MDP0000262210;MDP0…
TFmatrixID_0193	bZIP	AT3G19290;AT4G34000;BRADI1G46060;BRADI2G21820;BRADI2G24120;BRADI2G53060;BRADI3G00300;BRADI3G38200;BRADI3G57960;BRADI4G32090;Cucsa.219780;Cucsa.241090;Cucsa.364380;Cucsa.396070;MDP0000144105;MDP0000177486;MDP0000231542;MDP0000248567;MDP0000296303;MDP0000701734;MDP0000740787;Medtr2g107890;Medtr3g147720;Medtr4g129920;Medtr7g127260;ppa006503m;ppa006752m;ppa019833m;ppa024363m;29625.m000702;29801.m0031…
TFmatrixID_0195	bZIP;B3	AT1G08320;AT1G68640;AT5G06839;AT5G06950;BRADI1G17210;BRADI1G43900;BRADI1G64060;BRADI2G10830;BRADI2G21380;BRADI2G23890;BRADI2G52860;BRADI2G55567;BRADI3G07030;BRADI3G15590;BRADI4G26670;BRADI4G27100;BRADI4G33740;BRADI5G23340;Cucsa.005120;Cucsa.088250;Cucsa.199800;Cucsa.201510;Cucsa.242870;Cucsa.307820;Cucsa.337740;Cucsa.365420;Cucsa.385130;MDP0000121258;MDP0000145555;MDP0000250967;MDP0000262210;MDP0…
TFmatrixID_0196	bZIP;B3	AT1G08320;AT1G68640;AT5G06839;AT5G06960;BRADI1G17210;BRADI1G43900;BRADI1G64060;BRADI2G10830;BRADI2G21380;BRADI2G23890;BRADI2G52860;BRADI2G55567;BRADI3G07030;BRADI3G15590;BRADI4G26670;BRADI4G27100;BRADI4G33740;BRADI5G23340;Cucsa.005120;Cucsa.088250;Cucsa.199800;Cucsa.201510;Cucsa.242870;Cucsa.307820;Cucsa.337740;Cucsa.365420;Cucsa.385130;MDP0000121258;MDP0000145555;MDP0000250967;MDP0000262210;MDP0…
TFmatrixID_0197	bZIP	AT1G08320;AT1G68640;AT5G06839;AT5G10030;BRADI1G17210;BRADI1G43900;BRADI1G64060;BRADI2G10830;BRADI2G21380;BRADI2G23890;BRADI2G52860;BRADI2G55567;BRADI3G07030;BRADI3G15590;BRADI4G26670;BRADI4G27100;BRADI4G33740;BRADI5G23340;Cucsa.005120;Cucsa.088250;Cucsa.199800;Cucsa.201510;Cucsa.242870;Cucsa.307820;Cucsa.337740;Cucsa.365420;Cucsa.385130;MDP0000121258;MDP0000145555;MDP0000250967;MDP0000262210;MDP0…
TFmatrixID_0199	bZIP	AT1G08320;AT1G68640;AT5G06839;AT5G65210;BRADI1G17210;BRADI1G43900;BRADI1G64060;BRADI2G10830;BRADI2G21380;BRADI2G23890;BRADI2G52860;BRADI2G55567;BRADI3G07030;BRADI3G15590;BRADI4G26670;BRADI4G27100;BRADI4G33740;BRADI5G23340;Cucsa.005120;Cucsa.088250;Cucsa.199800;Cucsa.201510;Cucsa.242870;Cucsa.307820;Cucsa.337740;Cucsa.365420;Cucsa.385130;MDP0000121258;MDP0000145555;MDP0000250967;MDP0000262210;MDP0…
TFmatrixID_0204	bZIP	gw1.1.958.1;100010379;eugene.0100010414
TFmatrixID_0205	bZIP	e_gw1.3.487.1;300010272;eugene.0300010281
TFmatrixID_0208	bZIP	estExt_fgenesh1_pg.C_Chr_04.00010098;gwEuk.4.656.1
TFmatrixID_0209	bZIP	fgenesh1_pg.C_Chr_07.0001000033
TFmatrixID_0287	Homeodomain;bZIP;HD-ZIP	AT3G61890;BRADI4G35910;Cucsa.259560;MDP0000311522;MDP0000316497;MDP0000615948;MDP0000899816;Medtr3g123250;Medtr8g029340;ppa010647m;ppa011221m;27964.m000347;30089.m001006;PDK_20s1318331g001;POPTR_0002s17680;POPTR_0012s03080;POPTR_0014s09860;Sb02g030660;GSVIVG00038619001;GRMZM2G034113;GRMZM2G041462;PK03912.1;PK15571.1;fgenesh2_kg.5__2686__AT3G61890.1;scaffold_403638.1;scaffold_403640.1;Glyma04g4096…
TFmatrixID_0471	Homeodomain;HD-ZIP;bZIP	AT1G69780;AT3G01220;AT3G01470;AT5G15150;BRADI1G71930;BRADI1G73190;BRADI3G35850;BRADI3G38600;BRADI3G56180;BRADI4G29380;BRADI4G32737;Cucsa.097950;Cucsa.104200;Cucsa.158420;Cucsa.159020;Cucsa.285250;Cucsa.339580;MDP0000124827;MDP0000138651;MDP0000150088;MDP0000150465;MDP0000152629;MDP0000206752;MDP0000206914;MDP0000229611;MDP0000281698;MDP0000423596;MDP0000427227;MDP0000509120;MDP0000564897;MDP00005…
TFmatrixID_0482	bZIP	Cucsa.248080;30131.m007078;POPTR_0002s03330;POPTR_0004s16560;POPTR_0005s25290;POPTR_0009s12250;CAA74022.1;PK07533.1;cassava23775.valid.m1;cassava40461.m1;mgf009347m
TFmatrixID_0484	Homeodomain;HD-ZIP;bZIP	AT1G26960;AT1G69780;AT3G01220;AT5G15150;AT5G65310;BRADI1G71930;BRADI1G73190;BRADI3G38600;BRADI3G56180;BRADI4G32737;Cucsa.097950;Cucsa.104200;Cucsa.158420;Cucsa.159020;Cucsa.285250;Cucsa.339580;MDP0000124827;MDP0000138651;MDP0000150088;MDP0000150465;MDP0000152629;MDP0000206752;MDP0000229611;MDP0000281698;MDP0000423596;MDP0000427227;MDP0000509120;MDP0000564897;MDP0000598064;MDP0000599845;MDP0000736…
TFmatrixID_0490	bZIP	AT1G08320;AT1G68640;AT5G06839;BRADI1G17210;BRADI1G43900;BRADI1G64060;BRADI2G10830;BRADI2G21380;BRADI2G23890;BRADI2G52860;BRADI2G55567;BRADI3G07030;BRADI3G15590;BRADI4G26670;BRADI4G27100;BRADI4G33740;BRADI5G23340;Cucsa.005120;Cucsa.088250;Cucsa.199800;Cucsa.201510;Cucsa.242870;Cucsa.307820;Cucsa.337740;Cucsa.365420;Cucsa.385130;MDP0000121258;MDP0000145555;MDP0000250967;MDP0000262210;MDP0000274723;…
TFmatrixID_0517	Homeodomain;HD-ZIP;bZIP	AT1G69780;AT3G01220;AT3G01470;AT5G15150;BRADI1G71930;BRADI1G73190;BRADI3G35850;BRADI3G38600;BRADI3G56180;BRADI4G29380;BRADI4G32737;Cucsa.097950;Cucsa.104200;Cucsa.158420;Cucsa.159020;Cucsa.285250;Cucsa.339580;MDP0000124827;MDP0000138651;MDP0000150088;MDP0000150465;MDP0000152629;MDP0000206752;MDP0000206914;MDP0000229611;MDP0000281698;MDP0000423596;MDP0000427227;MDP0000509120;MDP0000564897;MDP00005…
TFmatrixID_0533	bZIP	AT1G08320;AT1G68640;AT5G06839;AT5G65210;BRADI1G17210;BRADI1G43900;BRADI1G64060;BRADI2G10830;BRADI2G21380;BRADI2G23890;BRADI2G52860;BRADI2G55567;BRADI3G07030;BRADI3G15590;BRADI4G26670;BRADI4G27100;BRADI4G33740;BRADI5G23340;Cucsa.005120;Cucsa.088250;Cucsa.199800;Cucsa.201510;Cucsa.242870;Cucsa.307820;Cucsa.337740;Cucsa.365420;Cucsa.385130;MDP0000121258;MDP0000145555;MDP0000250967;MDP0000262210;MDP0…
TFmatrixID_0540	Homeodomain;HD-ZIP;bZIP	AT1G69780;AT3G01220;AT3G01470;AT5G15150;BRADI1G71930;BRADI1G73190;BRADI3G35850;BRADI3G38600;BRADI3G56180;BRADI4G29380;BRADI4G32737;Cucsa.097950;Cucsa.104200;Cucsa.158420;Cucsa.159020;Cucsa.285250;Cucsa.339580;MDP0000124827;MDP0000138651;MDP0000150088;MDP0000150465;MDP0000152629;MDP0000206752;MDP0000206914;MDP0000229611;MDP0000281698;MDP0000423596;MDP0000427227;MDP0000509120;MDP0000564897;MDP00005…
TFmatrixID_0541	Homeodomain;HD-ZIP;bZIP	AT1G26960;AT1G69780;AT3G01220;AT5G15150;AT5G65310;BRADI1G71930;BRADI1G73190;BRADI3G38600;BRADI3G56180;BRADI4G32737;Cucsa.097950;Cucsa.104200;Cucsa.158420;Cucsa.159020;Cucsa.285250;Cucsa.339580;MDP0000124827;MDP0000138651;MDP0000150088;MDP0000150465;MDP0000152629;MDP0000206752;MDP0000229611;MDP0000281698;MDP0000423596;MDP0000427227;MDP0000509120;MDP0000564897;MDP0000598064;MDP0000599845;MDP0000736…
TFmatrixID_0620	bZIP	AT5G06950
TFmatrixID_0628	Homeodomain;bZIP;HD-ZIP;WOX	AT4G35550
TFmatrixID_0278	Homeodomain;TALE	AT1G23380;AT1G62360;AT1G70510;AT4G08150;BRADI1G07247;BRADI1G10047;BRADI1G12677;BRADI1G57607;BRADI2G11540;BRADI2G38390;Cucsa.044950;Cucsa.090630;Cucsa.353140;Cucsa.395320;MDP0000136226;MDP0000231216;MDP0000252095;MDP0000254187;MDP0000254847;MDP0000280307;MDP0000294096;Medtr1g100620;Medtr5g035050;ppa008461m;ppa013871m;29631.m001056;29842.m003531;30128.m008910;30147.m013923;30170.m013647;Os01g030250…
TF_motif_seq_0246	Homeodomain;TALE	AT1G23380;AT1G62360;AT1G70510;AT4G08150;Os03g0727000;GRMZM2G017087_T02
TF_motif_seq_0444	Homeodomain;HD-ZIP	AT4G21750;AT4G04890
TFmatrixID_0280	Homeodomain;HD-ZIP	AT1G05230;AT1G17920;AT1G73360;AT1G79840;AT3G03260;AT3G61150;AT5G46880;BRADI1G46247;BRADI3G14500;BRADI3G15327;BRADI3G34410;BRADI3G51540;BRADI3G57567;BRADI4G35760;Cucsa.045360;Cucsa.061970;Cucsa.072780;Cucsa.086030;Cucsa.108510;Cucsa.112320;Cucsa.148430;Cucsa.250870;Cucsa.312880;Cucsa.359250;Cucsa.363170;MDP0000046392;MDP0000123097;MDP0000125182;MDP0000125184;MDP0000142893;MDP0000233235;MDP00002856…
TFmatrixID_0290	Homeodomain;HD-ZIP	AT1G05230;AT1G17920;AT2G32370;AT3G61150;AT4G21750;AT5G46880;BRADI1G46247;BRADI3G14500;BRADI3G15327;BRADI3G34410;BRADI3G51540;BRADI3G57567;BRADI4G35760;BRADI5G22570;Cucsa.045360;Cucsa.072780;Cucsa.086030;Cucsa.108510;Cucsa.112320;Cucsa.148430;Cucsa.250870;Cucsa.312880;Cucsa.363170;MDP0000046392;MDP0000123097;MDP0000125182;MDP0000125184;MDP0000204639;MDP0000285637;MDP0000318514;MDP0000322550;MDP000…
TFmatrixID_0288	Homeodomain;HD-ZIP	AT1G05230;AT1G17920;AT3G61150;AT4G00730;AT5G46880;BRADI1G46247;BRADI3G14500;BRADI3G15327;BRADI3G34410;BRADI3G51540;BRADI3G57567;BRADI4G35760;Cucsa.045360;Cucsa.061970;Cucsa.072780;Cucsa.086030;Cucsa.112320;Cucsa.148430;Cucsa.250870;Cucsa.312880;Cucsa.363170;MDP0000046392;MDP0000123097;MDP0000142893;MDP0000204639;MDP0000233235;MDP0000285637;MDP0000318514;MDP0000322550;MDP0000389745;MDP0000491277;M…
TFmatrixID_0297	Homeodomain	PRH_PETCR
TFmatrixID_0296	Homeodomain;ZF-HD	Os02g0706600;Sb04g030480;GRMZM2G069365
TFmatrixID_0279	Homeodomain	AT1G28420;AT5G44180;BRADI2G46230;Cucsa.046480;MDP0000192108;MDP0000288192;Medtr2g018010;ppa000115m;29983.m003128;30190.m011307;Os01g0672201;Os05g0562400;fgenesh1_pg.scaffold_15000027;POPTR_0004s04840;POPTR_0007s01330;POPTR_0011s05660;POPTR_0017s04760;fgenesh2_pg.C_scaffold_59000029;Sb03g030770;Sb03g030782;GSVIVG00020605001;GSVIVG00021113001;GRMZM2G060541;GRMZM2G159357;PK06068.1;PK13272.1;fgenesh2…
TFmatrixID_0281	Homeodomain;HD-ZIP	AT1G26960;AT1G69780;AT2G22430;AT3G01220;AT5G15150;BRADI1G71930;BRADI1G73190;BRADI3G35850;BRADI3G38600;BRADI3G56180;BRADI4G32737;Cucsa.097950;Cucsa.104200;Cucsa.104950;Cucsa.158420;Cucsa.159020;Cucsa.285250;Cucsa.285390;Cucsa.339580;MDP0000124827;MDP0000138651;MDP0000150088;MDP0000150465;MDP0000152629;MDP0000206752;MDP0000229611;MDP0000281698;MDP0000423596;MDP0000427227;MDP0000509120;MDP0000564897…
TFmatrixID_0292	Homeodomain;HD-ZIP	AT1G26960;AT1G69780;AT3G01220;AT4G40060;AT5G15150;BRADI1G71930;BRADI1G73190;BRADI3G35850;BRADI3G38600;BRADI3G56180;BRADI4G32737;Cucsa.097950;Cucsa.104200;Cucsa.104950;Cucsa.158420;Cucsa.159020;Cucsa.285250;Cucsa.285390;Cucsa.311660;Cucsa.339580;MDP0000124827;MDP0000138651;MDP0000150088;MDP0000150465;MDP0000152629;MDP0000206752;MDP0000229611;MDP0000281698;MDP0000423596;MDP0000427227;MDP0000509120;…
TFmatrixID_0282	Homeodomain	AT2G36610
TFmatrixID_0283	Homeodomain;HD-ZIP	AT2G22800;AT2G44910;AT4G16780;AT4G37790;AT5G06710;AT5G47370;BRADI1G51257;BRADI1G51270;BRADI1G69150;BRADI2G45000;BRADI3G21480;BRADI3G37810;BRADI3G46320;BRADI4G31690;BRADI5G17570;Cucsa.050000;Cucsa.103500;Cucsa.177570;Cucsa.242570;Cucsa.259710;Cucsa.280560;Cucsa.281950;Cucsa.300780;Cucsa.321080;Cucsa.353130;MDP0000131454;MDP0000135540;MDP0000142091;MDP0000145401;MDP0000163095;MDP0000172744;MDP00001…
TFmatrixID_0284	Homeodomain;HD-ZIP	AT2G46680;BRADI4G35910;Cucsa.259560;MDP0000311522;MDP0000316497;MDP0000615948;MDP0000899816;Medtr3g123250;Medtr8g029340;ppa010647m;ppa011221m;27964.m000347;30089.m001006;PDK_20s1318331g001;POPTR_0001s11380;POPTR_0002s17680;POPTR_0012s03080;POPTR_0014s09860;Sb02g030660;GSVIVG00038619001;GRMZM2G034113;GRMZM2G041462;PK03912.1;PK15571.1;fgenesh2_kg.5__2686__AT3G61890.1;scaffold_403638.1;scaffold_4036…
TFmatrixID_0289	Homeodomain;HD-ZIP	AT2G22800;AT4G16780;AT4G17460;AT4G37790;AT5G06710;AT5G47370;BRADI1G51257;BRADI1G51270;BRADI1G69150;BRADI2G45000;BRADI3G21480;BRADI3G37810;BRADI3G46320;BRADI4G31690;BRADI5G17570;Cucsa.050000;Cucsa.103500;Cucsa.177570;Cucsa.242570;Cucsa.259710;Cucsa.280560;Cucsa.281950;Cucsa.300780;Cucsa.321080;Cucsa.353130;MDP0000131454;MDP0000135540;MDP0000142091;MDP0000145401;MDP0000163095;MDP0000172744;MDP00001…
TFmatrixID_0286	Homeodomain;HD-ZIP	AT2G22800;AT3G60390;AT4G16780;AT4G37790;AT5G06710;AT5G47370;BRADI1G51257;BRADI1G51270;BRADI1G69150;BRADI2G45000;BRADI3G21480;BRADI3G37810;BRADI3G46320;BRADI4G31690;BRADI5G17570;Cucsa.050000;Cucsa.103500;Cucsa.177570;Cucsa.242570;Cucsa.259710;Cucsa.281950;Cucsa.300780;Cucsa.321080;Cucsa.353130;MDP0000131454;MDP0000135540;MDP0000142091;MDP0000145401;MDP0000163095;MDP0000172744;MDP0000180963;MDP0000…
TFmatrixID_0293	Homeodomain;TALE	AT1G62990;AT4G32040;AT5G11060;AT5G25220;BRADI1G30730;BRADI1G76970;BRADI3G06170;BRADI3G19927;Cucsa.162660;Cucsa.271780;Cucsa.302660;MDP0000135063;MDP0000137501;MDP0000167286;MDP0000313776;MDP0000323095;MDP0000551496;Medtr3g137900;Medtr5g011210;Medtr8g122670;ppa005712m;ppa005888m;ppa005932m;ppa007698m;ppa009464m;29737.m001270;29848.m004577;30190.m011101;Os02g0182800;Os06g0646600;Os08g0292900;PDK_20…
TFmatrixID_0302	Homeodomain	ppa023964m;29671.m000294;POPTR_0018s13920;scaffold_701235.1;Glyma09g06730.1;Glyma15g17970.1;Glyma17g06690.1;chr4.CM0244.10.nd;cassava27173.m1;XP_003595073.1
TFmatrixID_0285	Homeodomain;HB-PHD	AT3G19510
TF_motif_seq_0067	HB-PHD	AT4G29940
TF_motif_seq_0072	HD-ZIP	AT5G52170
TF_motif_seq_0241	ZF-HD	AT1G75240
TF_motif_seq_0237	GATA;tify	AT1G51600;AT2G45050;AT3G06740;AT3G16870;AT3G21175;AT3G24050;AT3G54810;AT3G60530;AT4G17570;AT4G24470;AT4G26150;AT4G32890;AT4G34680;AT5G25830;AT5G26930;AT5G56860;AT5G66320;AT2G18380;AT3G50870;AT4G36620
TF_motif_seq_0243	GATA;tify	AT1G51600;AT2G45050;AT3G06740;AT3G16870;AT3G21175;AT3G24050;AT3G54810;AT3G60530;AT4G17570;AT4G24470;AT4G26150;AT4G32890;AT4G34680;AT5G25830;AT5G26930;AT5G56860;AT5G66320;AT2G18380;AT3G50870;AT4G36620
TFmatrixID_0042	GATA;tify	AT5G25830
TFmatrixID_0262	GATA	AT3G06740;AT3G16870;AT4G16141;AT4G26150;AT5G26930;AT5G49300;AT5G56860;BRADI1G03020;BRADI1G37480;BRADI2G14890;BRADI2G62660;BRADI3G08240;Cucsa.069460;Cucsa.252730;Cucsa.353330;Cucsa.397360;MDP0000131803;MDP0000190038;MDP0000739900;Medtr1g020290;Medtr2g045320;Medtr7g138200;ppa013171m;ppa015310m;ppa018120m;ppa024374m;29794.m003323;29889.m003248;29912.m005322;30128.m008883;Os01g0976800;Os02g0220400;Os…
TFmatrixID_0263	GATA;Dof	AT3G21175;AT4G24470;BRADI1G09550;BRADI1G12330;BRADI1G33980;BRADI3G03800;Cucsa.160520;Cucsa.218190;Cucsa.359570;MDP0000192617;MDP0000303048;Medtr3g149710;Medtr3g149720;Medtr4g121280;Medtr4g121420;Medtr5g075430;ppa008377m;ppa009340m;ppa009401m;ppa009709m;ppa010046m;ppa023830m;29596.m000719;29596.m000720;29838.m001723;29838.m001724;Os03g0684000;Os02g0148500;Os03g0734900;PDK_20s1340921g001;PDK_20s136…
TFmatrixID_0264	GATA;tify	AT2G45050;AT3G24050;AT5G25830;AT5G66320;BRADI1G75420;BRADI1G78540;BRADI2G19480;BRADI2G49620;BRADI3G33200;BRADI3G50160;BRADI3G54720;BRADI5G17057;Cucsa.038810;Cucsa.043350;Cucsa.109180;Cucsa.137630;Cucsa.161160;Cucsa.194390;Cucsa.201200;Cucsa.308400;Cucsa.312530;Cucsa.361150;MDP0000137305;MDP0000166889;MDP0000172464;MDP0000220844;MDP0000224540;MDP0000248210;MDP0000248942;MDP0000255235;MDP0000275252…
TFmatrixID_0265	GATA;tify	AT2G45050;AT3G45170;AT3G51080;AT5G25830;AT5G66320;BRADI1G78540;BRADI2G19480;BRADI2G49620;BRADI3G33200;BRADI3G50160;BRADI3G54720;BRADI5G17057;Cucsa.038810;Cucsa.043350;Cucsa.109180;Cucsa.137630;Cucsa.161160;Cucsa.194390;Cucsa.201200;Cucsa.308400;Cucsa.312530;Cucsa.340570;Cucsa.361150;MDP0000137305;MDP0000166889;MDP0000172464;MDP0000220844;MDP0000224540;MDP0000248210;MDP0000248942;MDP0000255235;MDP…
TFmatrixID_0268	GATA	AT4G17570;BRADI5G17370;Cucsa.313750;Cucsa.321290;MDP0000309356;Medtr5g013520;ppa003888m;27940.m000323;Os04g0544500;PDK_20s1646281g001;estExt_fgenesh1_pg.C_1220019;estExt_fgenesh1_pg.C_4100005;estExt_fgenesh1_pg.C_90243;POPTR_0001s15170;POPTR_0003s08080;Sb01g011980;Sb06g024200;GSVIVG00013319001;GRMZM2G077002;GRMZM2G421212;PK11095.1;fgenesh1_pg.C_scaffold_8000066;fgenesh2_kg.7__2553__AT4G17570.1;Gl…
TFmatrixID_0271	GATA;tify	AT2G45050;AT3G45170;AT4G36240;AT5G25830;AT5G66320;BRADI1G78540;BRADI2G19480;BRADI2G49620;BRADI3G33200;BRADI3G50160;BRADI3G54720;BRADI5G17057;Cucsa.038810;Cucsa.043350;Cucsa.109180;Cucsa.137630;Cucsa.161160;Cucsa.194390;Cucsa.201200;Cucsa.308400;Cucsa.312530;Cucsa.340570;Cucsa.361150;MDP0000137305;MDP0000166889;MDP0000172464;MDP0000220844;MDP0000224540;MDP0000248210;MDP0000248942;MDP0000255235;MDP…
TFmatrixID_0272	GATA	AT5G47140;BRADI5G17370;Cucsa.313750;Cucsa.321290;MDP0000309356;Medtr5g013520;ppa003888m;27940.m000323;Os04g0544500;PDK_20s1646281g001;estExt_fgenesh1_pg.C_1220019;estExt_fgenesh1_pg.C_4100005;POPTR_0001s15170;POPTR_0003s08080;Sb01g011980;Sb06g024200;GSVIVG00013319001;GRMZM2G077002;GRMZM2G421212;PK11095.1;fgenesh1_pg.C_scaffold_8000066;fgenesh2_kg.7__2553__AT4G17570.1;Glyma01g41370.1;Glyma05g05320…
TFmatrixID_0275	GATA	IGS.gm_28_00058;e_gw1.3.601.1;300010106;eugene.0300010114;fgenesh4_pg.C_scaffold_83000006;fgenesh4_pg.C_scaffold_83000014;estExt_fgenesh2_pg.C_60027;estExt_fgenesh1_pg.C_120215
TFmatrixID_0276	GATA	fgenesh1_pg.C_Chr_07.0001000042;eugene.0700010063;est_orfs.1_684_4269384:3
TF_motif_seq_0256	B3	Os04g0676600;Os08g0101000
TF_motif_seq_0255	AP2;RAV;B3	AT1G25560;AT1G13260
TFmatrixID_0604	B3	AT4G31610
TFmatrixID_0041	B3;ARF	AT2G33860
TFmatrixID_0156	B3;ARF;	AT1G19220;AT1G19850;AT1G30330;AT5G20730;AT5G37020;AT5G60450;BRADI1G32547;BRADI1G34340;BRADI1G46602;BRADI3G03407;BRADI3G04920;BRADI3G40437;BRADI4G01730;BRADI5G25157;BRADI5G25767;Cucsa.047990;Cucsa.052860;Cucsa.071070;Cucsa.152170;Cucsa.342870;MDP0000134824;MDP0000143749;MDP0000153538;MDP0000185253;MDP0000211459;MDP0000232417;MDP0000268306;MDP0000294251;MDP0000319957;MDP0000412781;MDP0000550049;MDP…
TFmatrixID_0125	AP2;B3	AT1G50680;AT1G51120;fgenesh2_kg.1__4154__AT1G50680.1;fgenesh2_kg.1__4181__AT1G51120.1;cassava14279.m1
TF_motif_seq_0254	AP2;ERF	AT3G14230
TF_motif_seq_0292	AP2;ERF	AT1G12610;AT1G63030;AT1G75490;AT3G57600;AT4G25470;AT4G25480;AT4G25490;AT5G05410;AT5G18450;AT5G51990;AT2G38340;AT3G11020;Os08g0565200;Os01g0165000;Os02g0677300;Os03g0174400;Os05g0346200;Os06g0127100;Os01g0968800;Os04g0572400;Os05g0473300;Os06g0165600;Os08g0545500;Os09g0522000;Os09g0522100;Os09g0522200
TFmatrixID_0034	AP2;ERF	AT2G23340
TFmatrixID_0064	AP2;ERF	AT1G19210;AT1G74930;AT4G31060;AT5G21960;BRADI2G57200;BRADI3G37544;Cucsa.055920;Cucsa.141980;Cucsa.271180;MDP0000649022;MDP0000704216;Medtr2g050000;Medtr2g050010;Medtr2g050020;Medtr3g138910;Medtr3g138930;ppa011336m;ppa017280m;29739.m003647;29739.m003716;29739.m003717;Os06g0223100;Os08g0454000;Os02g0781300;Os06g0197600;LOC_Os06g09760;LOC_Os06g09790;LOC_Os06g09810;e_gw1.60.212.1;gw1.155.87.1;fgenesh…
TFmatrixID_0067	AP2;ERF	AT1G22190;AT1G36060;AT1G64380;AT1G71130;AT1G78080;AT2G20880;AT2G22200;AT2G40220;AT3G57600;AT3G61630;AT4G13620;AT4G28140;AT4G39780;AT5G65130;BRADI1G45470;BRADI1G71740;BRADI1G72990;BRADI2G15847;BRADI3G24000;BRADI3G35560;BRADI3G38140;BRADI3G49810;BRADI3G58980;BRADI4G29010;BRADI5G16450;estExt_fgenesh1_pg.C_170126;Cucsa.012850;Cucsa.064390;Cucsa.104510;Cucsa.107350;Cucsa.118970;Cucsa.147760;Cucsa.1545…
TFmatrixID_0080	AP2;ERF	AT1G01250;AT1G77200;AT2G25820;AT2G35700;AT2G44940;AT3G16280;AT3G60490;AT4G16750;AT4G25490;AT5G11590;AT5G25810;AT5G51990;AT5G52020;BRADI1G38110;BRADI2G06180;BRADI3G08790;BRADI3G33355;BRADI3G50620;BRADI3G50630;BRADI4G21265;BRADI5G17610;BRADI5G17620;BRADI5G17630;BRADI5G17640;BRADI5G18850;Cucsa.038760;Cucsa.083150;Cucsa.116550;Cucsa.121080;Cucsa.161310;Cucsa.166340;Cucsa.235510;Cucsa.237170;Cucsa.251…
TFmatrixID_0088	AP2;ERF	AT1G01250;AT1G12630;AT1G77200;AT2G25820;AT2G35700;AT2G44940;AT3G16280;AT3G60490;AT4G25490;AT4G32800;AT5G11590;AT5G25810;AT5G51990;BRADI1G38110;BRADI2G06180;BRADI3G08790;BRADI3G33355;BRADI3G50620;BRADI3G50630;BRADI5G17610;BRADI5G17620;BRADI5G17630;BRADI5G17640;Cucsa.038760;Cucsa.116550;Cucsa.121080;Cucsa.161310;Cucsa.166340;Cucsa.235510;Cucsa.251030;Cucsa.259750;Cucsa.312570;Cucsa.321050;Cucsa.359…
TFmatrixID_0118	AP2;ERF	AT1G01250;AT1G33760;BRADI1G72990;Cucsa.237150;Cucsa.251030;Cucsa.359390;Cucsa.378470;MDP0000283350;Medtr1g007440;ppa018178m;ppa026139m;28118.m000034;29742.m001400;30146.m003535;Os03g0174400;scaffold_103754.1;fgenesh2_kg.1__103__AT1G01250.1;e_gw1.15.309.1;e_gw1.41.124.1;e_gw1.60.212.1;estExt_fgenesh1_pg.C_4800009;gw1.117.121.1;gw1.133.82.1;gw1.14.214.1;gw1.14.262.1;gw1.15.199.1;gw1.155.87.1;gw1.27…
TFmatrixID_0119	AP2;ERF	AT1G01250;AT1G33760;AT1G77200;AT5G11590;BRADI1G38110;BRADI1G72990;BRADI2G06180;BRADI3G08790;BRADI3G33355;BRADI5G17620;Cucsa.237150;Cucsa.251030;Cucsa.378470;MDP0000241650;MDP0000242611;MDP0000283350;MDP0000652413;Medtr1g007440;Medtr3g138910;Medtr3g138930;ppa009533m;ppa010130m;ppa010340m;ppa010935m;ppa018178m;ppa026139m;28118.m000034;28353.m000054;29092.m000462;29742.m001400;29794.m003381;30146.m0…
TFmatrixID_0121	AP2;ERF	AT1G01250;AT1G33760;AT1G77200;AT2G23340;AT2G35700;AT2G44940;AT3G60490;AT4G06746;AT4G25490;AT4G36900;AT5G11590;AT5G21960;AT5G51990;BRADI1G38110;BRADI1G48320;BRADI1G72990;BRADI2G06180;BRADI3G08790;BRADI3G33355;BRADI3G50620;BRADI3G50630;BRADI3G51610;BRADI5G17610;BRADI5G17620;BRADI5G17640;BRADI5G18850;Cucsa.121080;Cucsa.166340;Cucsa.237170;Cucsa.251030;Cucsa.312570;Cucsa.321050;Cucsa.352470;Cucsa.359…
TFmatrixID_0595	AP2;ERF	AT1G74930
TFmatrixID_0622	AP2	AT2G28550
TFmatrixID_0625	AP2	AT5G60120
TF_motif_seq_0251	TCP	AT3G27010
TF_motif_seq_0251	TCP	AT3G27010
TF_motif_seq_0266	TCP	Os03g0785800;Os04g0194600;Os12g0616400;Os01g0213800;Os08g0544800;Os11g0175700
TF_motif_seq_0331	TCP	AT3G27010
TF_motif_seq_0431	TCP	Os04g0194600;Os08g0544800
TFmatrixID_0421	TCP	AT1G30210;AT1G67260;AT1G68800;AT3G02150;AT3G18550;BRADI1G06460;BRADI1G11060;BRADI1G58450;BRADI2G20060;BRADI2G50687;Cucsa.031600;Cucsa.047860;Cucsa.111880;Cucsa.113300;Cucsa.113660;Cucsa.198300;Cucsa.198860;Cucsa.238090;Cucsa.280880;Cucsa.283930;Cucsa.384890;MDP0000120671;MDP0000130524;MDP0000149841;MDP0000155433;MDP0000173048;MDP0000182310;MDP0000189749;MDP0000199422;MDP0000202241;MDP0000219838;M…
TFmatrixID_0274	MADS box;MIKC	AT2G45660
TFmatrixID_0477	MADS box	e_gw1.9.373.1;gw1.1.1011.1;e_gw1.01.00.699.1;eugene.0100010534;e_gw1.13.374.1
TFmatrixID_0492	MADS box	e_gw1.9.373.1;gw1.1.1011.1;e_gw1.01.00.699.1;eugene.0100010534;e_gw1.13.374.1
TFmatrixID_0493	MADS box;MIKC;M-type	AT4G22950;AT4G24540;AT5G13790;AT5G51860;AT5G51870;AT5G60910;AT5G62165;AT1G26310;AT2G14210;AT2G45650;AT3G30260;AT3G57230;AT3G57390;AT3G61120;AT4G09960;AT4G11880;BRADI1G08340;BRADI1G21980;BRADI1G32210;BRADI1G48520;BRADI1G59250;BRADI1G69890;BRADI1G77020;BRADI2G06330;BRADI2G25090;BRADI2G32910;BRADI2G57000;BRADI2G59120;BRADI3G00730;BRADI3G05260;BRADI3G32090;BRADI3G41260;BRADI3G51800;BRADI4G06867;BRADI…
TFmatrixID_0499	MADS box;MIKC;M-type	AT4G22950;AT4G24540;AT4G37940;AT5G51860;AT5G51870;AT5G60910;AT5G62165;AT1G26310;AT2G14210;AT2G22630;AT2G45650;AT2G45660;AT3G30260;AT3G57230;AT3G57390;AT3G61120;AT4G09960;AT4G11880;BRADI1G08326;BRADI1G08340;BRADI1G21980;BRADI1G48520;BRADI1G59250;BRADI1G69890;BRADI1G72150;BRADI1G77020;BRADI2G06330;BRADI2G25090;BRADI2G32910;BRADI2G57000;BRADI2G59120;BRADI2G59187;BRADI3G00730;BRADI3G05260;BRADI3G3209…
TFmatrixID_0500	MADS box;MIKC;M-type	AT4G22950;AT4G24540;AT4G37940;AT5G23260;AT5G51860;AT5G51870;AT5G62165;AT2G14210;AT2G22540;AT2G45650;AT3G57390;AT4G11880;BRADI1G35000;BRADI1G45807;BRADI1G72150;BRADI3G41260;BRADI3G46920;BRADI3G51800;BRADI3G57017;BRADI4G34680;BRADI5G12440;Cucsa.103820;Cucsa.104010;Cucsa.113420;Cucsa.160640;Cucsa.174510;Cucsa.194800;Cucsa.202790;Cucsa.248870;Cucsa.251170;Cucsa.257910;Cucsa.302640;Cucsa.327970;Cucsa.…
TFmatrixID_0501	MADS box;MIKC	AT5G51870;AT2G45650;AT3G54340;BRADI1G35000;BRADI3G51800;Cucsa.018420;Cucsa.342790;MDP0000133037;MDP0000149676;MDP0000184294;MDP0000220168;MDP0000224779;MDP0000286643;MDP0000315938;Medtr3g154110;Medtr5g021220;ppa010727m;ppa010807m;ppa012927m;ppa019932m;ppa026083m;29648.m001978;29782.m000119;Os02g0170300;Os02g0682200;Os04g0580700;Os06g0712700;PDK_20s1538871g001;estExt_gwp_gw1.C_1630046;estExt_gwp_g…
TFmatrixID_0503	MADS box;MIKC;M-type	AT4G22950;AT5G10140;AT5G65050;AT5G65060;AT5G65070;AT5G65080;AT1G77080;AT2G45650;AT3G57390;AT4G11880;BRADI1G21980;BRADI1G77020;BRADI3G32090;BRADI3G41260;BRADI3G51800;BRADI4G34680;Cucsa.174510;Cucsa.194800;Cucsa.202790;Cucsa.257910;Cucsa.302640;Cucsa.327970;Cucsa.349640;Cucsa.392160;MDP0000135652;MDP0000144516;MDP0000149676;MDP0000220008;MDP0000248130;MDP0000270062;MDP0000280009;MDP0000289858;MDP00…
TFmatrixID_0504	MADS box;MIKC	AT5G20240;Cucsa.018420;MDP0000286643;Medtr5g049070;ppa012927m;29648.m001978;POPTR_0002s07920;POPTR_0005s20480;GRMZM2G152862;fgenesh2_kg.6__2063__AT5G20240.1;Glyma13g09660.1;Glyma14g24590.1;LjSGA_047687.2;cassava32003.m1;cassava33721.m1;mgf003143m;mgf006158m;mgf008207m
TFmatrixID_0508	MADS box;MIKC;M-type	AT4G22950;AT4G24540;AT5G51860;AT5G60910;AT5G62165;AT1G24260;AT1G26310;AT2G45650;AT3G30260;AT3G57230;AT3G57390;AT3G61120;AT4G09960;AT4G11880;BRADI1G08326;BRADI1G08340;BRADI1G21980;BRADI1G48520;BRADI1G59250;BRADI1G69890;BRADI1G77020;BRADI2G06330;BRADI2G24940;BRADI2G25090;BRADI2G32910;BRADI2G57000;BRADI3G32090;BRADI3G41260;BRADI3G51800;BRADI4G34680;BRADI4G40350;Cucsa.047280;Cucsa.061700;Cucsa.061750…
TFmatrixID_0564	MADS box	e_gw1.9.373.1;gw1.1.1011.1;e_gw1.01.00.699.1;eugene.0100010534;e_gw1.13.374.1
TFmatrixID_0565	MADS box	e_gw1.9.373.1;gw1.1.1011.1;e_gw1.01.00.699.1;eugene.0100010534;e_gw1.13.374.1
TFmatrixID_0573	MADS box	e_gw1.9.373.1;gw1.1.1011.1;e_gw1.01.00.699.1;eugene.0100010534;e_gw1.13.374.1
TFmatrixID_0574	MADS box	e_gw1.9.373.1;gw1.1.1011.1;e_gw1.01.00.699.1;eugene.0100010534;e_gw1.13.374.1
TF_motif_seq_0456	E2F/DP	AT5G22220;AT2G36010
TF_motif_seq_0458	(Motif sequence only)	E2FCONSENSUS
TF_motif_seq_0025	(Motif sequence only)	TATABOX1
TF_motif_seq_0383	(Motif sequence only)	TATABOX2
TF_motif_seq_0384	(Motif sequence only)	TATABOX4
TF_motif_seq_0388	(Motif sequence only)	TATABOX3
TF_motif_seq_0389	(Motif sequence only)	TATABOXOSPAL
TF_motif_seq_0454	(Motif sequence only)	TATAPVTRNALEU
TF_motif_seq_0396	WOX	AT2G17950
[truncated: 5,000 more columns]

## Sheet: A. thaliana
Matrix ID	Family	Position	Strand	Similar Score	Hit Sequence	TF ID or Motif name
TF_motif_seq_0241	ZF-HD	1	-	1	GTAAT	AT1G75240
TF_motif_seq_0267	Trihelix	1	-	0.8	GTAAT	AT5G01380
TF_motif_seq_0370	(Motif sequence only)	1	-	1	gtAATTC	EECCRCAH1
TF_motif_seq_0412	(Motif sequence only)	4	+	0.75	ATTCCgtc	TE2F2NTPCNA
TF_motif_seq_0449	(Motif sequence only)	5	-	0.75	ttcCGTCT	AUXRETGA1GMGH3
TF_motif_seq_0248	(Motif sequence only)	7	-	0.8	CCGTC	MYBCOREATCYCB1
TFmatrixID_0638	Dof	7	-	0.99	ccgTCTTTtc	AT5G65590
TF_motif_seq_0258	Dehydrin	7	+	0.8	CCGTC	U01377
TF_motif_seq_0271	bZIP	8	-	0.8	CGTCT	AT1G77920;AT3G12250;AT5G06950;AT5G06960;AT5G10030;AT5G65210;AT1G22070
TF_motif_seq_0259	(Motif sequence only)	8	-	0.8	CGTCT	CGACGOSAMY3
TF_motif_seq_0261	(Motif sequence only)	9	-	0.8	GTCTT	SURECOREATSULTR11
TF_motif_seq_0239	Dof	10	-	1	TCTTT	AT1G29160;AT1G64620;AT2G37590;AT3G21270;AT3G45610;AT3G47500;AT4G38000;AT5G39660;AT5G60200;AT5G60850;AT5G62940;AT2G46590;AT1G07640;AT1G21340;AT1G26790;AT1G47655;AT1G51700;AT1G69570;AT2G28510;AT2G28810;AT2G34140;AT3G50410;AT3G55370;AT3G61850;AT4G00940;AT4G21050;AT4G21080;AT4G24060;AT5G02460;AT5G62430;AT5G65590;AT5G66940
TF_motif_seq_0238	(Motif sequence only)	10	-	1	TCTTT	DOFCOREZM
TF_motif_seq_0269	(Motif sequence only)	11	-	0.8	CTTTT	TAAAGSTKST1
TF_motif_seq_0262	(Motif sequence only)	12	-	0.8	TTTTC	IBOXCORE
TF_motif_seq_0321	(Motif sequence only)	12	-	1	tTTTCC	GT1CONSENSUS
TF_motif_seq_0264	(Motif sequence only)	13	-	0.8	TTTCC	MYBST1
TF_motif_seq_0254	AP2;ERF	17	+	0.8	CTCTA	AT3G14230
TF_motif_seq_0269	(Motif sequence only)	17	-	0.8	CTCTA	TAAAGSTKST1
TF_motif_seq_0243	GATA;tify	19	-	1	CTATC	AT1G51600;AT2G45050;AT3G06740;AT3G16870;AT3G21175;AT3G24050;AT3G54810;AT3G60530;AT4G17570;AT4G24470;AT4G26150;AT4G32890;AT4G34680;AT5G25830;AT5G26930;AT5G56860;AT5G66320;AT2G18380;AT3G50870;AT4G36620
TF_motif_seq_0262	(Motif sequence only)	19	-	0.8	CTATC	IBOXCORE
TF_motif_seq_0237	GATA;tify	20	-	1	TATCA	AT1G51600;AT2G45050;AT3G06740;AT3G16870;AT3G21175;AT3G24050;AT3G54810;AT3G60530;AT4G17570;AT4G24470;AT4G26150;AT4G32890;AT4G34680;AT5G25830;AT5G26930;AT5G56860;AT5G66320;AT2G18380;AT3G50870;AT4G36620
TF_motif_seq_0264	(Motif sequence only)	20	-	0.8	TATCA	MYBST1
TF_motif_seq_0274	(Motif sequence only)	20	+	0.8	TATCA	BIHD1OS
TF_motif_seq_0256	B3	25	-	0.8	GCATT	Os04g0676600;Os08g0101000
TF_motif_seq_0242	(Motif sequence only)	26	-	1	CATTG	CAATBOX1
TFmatrixID_0278	Homeodomain;TALE	27	+	1	atTGACAttt	AT1G23380;AT1G62360;AT1G70510;AT4G08150;BRADI1G07247;BRADI1G10047;BRADI1G12677;BRADI1G57607;BRADI2G11540;BRADI2G38390;Cucsa.044950;Cucsa.090630;Cucsa.353140;Cucsa.395320;MDP0000136226;MDP0000231216;MDP0000252095;MDP0000254187;MDP0000254847;MDP0000280307;MDP0000294096;Medtr1g100620;Medtr5g035050;ppa008461m;ppa013871m;29631.m001056;29842.m003531;30128.m008910;30147.m013923;30170.m013647;Os01g030250…
TF_motif_seq_0257	NF-YB;NF-YA;NF-YC	27	-	0.8	ATTGA	AT1G09030;AT1G17590;AT1G21970;AT1G30500;AT1G54160;AT1G54830;AT1G56170;AT1G72830;AT2G38880;AT2G47810;AT3G05690;AT3G14020;AT3G20910;AT3G53340;AT4G14540;AT5G06510;AT5G12840;AT5G27910;AT5G38140;AT5G47640;AT5G47670;AT5G50470;AT5G50480;Os01g0834400;Os02g0725900;Os05g0463800;Os05g0573500
TF_motif_seq_0339	WRKY	28	+	0.95	TTGACa	AT1G13960;AT1G18860;AT1G29280;AT1G29860;AT1G30650;AT1G55600;AT1G62300;AT1G64000;AT1G66550;AT1G68150;AT1G69310;AT1G69810;AT1G80590;AT1G80840;AT2G03340;AT2G23320;AT2G24570;AT2G25000;AT2G30250;AT2G30590;AT2G34830;AT2G37260;AT2G38470;AT2G40740;AT2G40750;AT2G44745;AT2G46130;AT2G46400;AT2G47260;AT3G01080;AT3G01970;AT3G04670;AT3G56400;AT3G58710;AT4G01250;AT4G01720;AT4G04450;AT4G12020;AT4G18170;AT4G22070…
TF_motif_seq_0275	(Motif sequence only)	28	+	1	TTGAC	WBOXATNPR1
TF_motif_seq_0246	Homeodomain;TALE	29	+	1	TGACA	AT1G23380;AT1G62360;AT1G70510;AT4G08150;Os03g0727000;GRMZM2G017087_T02
TF_motif_seq_0271	bZIP	29	+	0.8	TGACA	AT1G77920;AT3G12250;AT5G06950;AT5G06960;AT5G10030;AT5G65210;AT1G22070
TF_motif_seq_0272	(Motif sequence only)	29	+	0.8	TGACA	WBOXHVISO1
TF_motif_seq_0274	(Motif sequence only)	29	+	0.8	TGACA	BIHD1OS
TF_motif_seq_0274	(Motif sequence only)	29	-	1	TGACA	BIHD1OS
TF_motif_seq_0444	Homeodomain;HD-ZIP	30	-	0.86	gacATTTA	AT4G21750;AT4G04890
TF_motif_seq_0445	(Motif sequence only)	30	-	0.86	gacATTTA	L1BOXATPDF1
TF_motif_seq_0254	AP2;ERF	33	+	0.8	ATTTA	AT3G14230
TF_motif_seq_0269	(Motif sequence only)	33	-	0.8	ATTTA	TAAAGSTKST1
TFmatrixID_0131	AT-Hook	34	-	1	TTTATtatg	Os06g0326000;Os07g0184800;Os08g0512400;Os09g0491708;estExt_fgenesh1_pg.C_2230073;POPTR_0004s20060;ppa016410m;ppa024471m;29092.m000442;fgenesh2_pg.C_scaffold_83000076;BRADI3G40180;BRADI3G55950;Sb02g028500;Sb04g037880;Thaps11588;GSVIVG00027617001;scaffold_702647.1;GRMZM2G089562;GRMZM2G106133;GRMZM2G123887;GRMZM2G159926;GRMZM2G164489;Glyma06g01700.1;Glyma0856s00200.1;Glyma09g39650.1;Glyma18g46540.1;…
TFmatrixID_0136	AT-Hook	34	-	1	TTTATtat	Os07g0184800;POPTR_0002s10560;POPTR_0005s17920;ppa004994m;67318;29842.m003611;29912.m005467;fgenesh1_pg.C_scaffold_7001757;fgenesh2_kg.8__2218__AT5G62260.1;scaffold_100611.1;Thaps24106;GRMZM2G150950;PK00377.1;PK26376.1;Cucsa.303060;Glyma04g10960.1;Glyma10g07550.1;Glyma13g21430.1;LjSGA_100986.1;MDP0000388292;MDP0000514420;cassava13117.valid.m1;cassava4485.m1;cassava47435.m1;AT4G21895;AT5G62260;Med…
TFmatrixID_0143	AT-Hook	34	-	1	tTTATTatgt	fgenesh1_pg.C_Chr_20.0001000063;29005.m000251;fgenesh4_pg.C_scaffold_6000195;GRMZM2G008456;mgf004903m
TF_motif_seq_0282	Alpha-amylase	34	-	1	tTTATT	M24286;M24287
TF_motif_seq_0283	(Motif sequence only)	34	-	0.83	tTTATT	POLASIG3
TF_motif_seq_0262	(Motif sequence only)	35	-	0.8	TTATT	IBOXCORE
TF_motif_seq_0241	ZF-HD	37	+	1	ATTAT	AT1G75240
TFmatrixID_0146	AT-Hook	37	-	0.99	ATTATgtgt	Os07g0184800;POPTR_0002s10560;POPTR_0005s17920;ppa004994m;67318;29842.m003611;29912.m005467;fgenesh1_pg.C_scaffold_7001757;fgenesh2_kg.8__2218__AT5G62260.1;scaffold_100611.1;Thaps24106;GRMZM2G150950;PK00377.1;PK26376.1;Cucsa.303060;Glyma04g10960.1;Glyma10g07550.1;Glyma13g21430.1;LjSGA_100986.1;MDP0000388292;MDP0000514420;cassava13117.valid.m1;cassava4485.m1;cassava47435.m1;AT4G21895;AT5G62260;Med…
TF_motif_seq_0029	(Motif sequence only)	37	-	0.7	attatGTGTC	ACEATCHS
TF_motif_seq_0262	(Motif sequence only)	38	-	0.8	TTATG	IBOXCORE
TF_motif_seq_0249	(Motif sequence only)	40	+	0.8	ATGTG	ABRELATERD1
TF_motif_seq_0261	(Motif sequence only)	42	-	0.8	GTGTC	SURECOREATSULTR11
TF_motif_seq_0263	(Motif sequence only)	42	-	0.8	GTGTC	SORLIP1AT
TF_motif_seq_0246	Homeodomain;TALE	43	-	1	TGTCA	AT1G23380;AT1G62360;AT1G70510;AT4G08150;Os03g0727000;GRMZM2G017087_T02
TF_motif_seq_0271	bZIP	43	-	0.8	TGTCA	AT1G77920;AT3G12250;AT5G06950;AT5G06960;AT5G10030;AT5G65210;AT1G22070
TF_motif_seq_0272	(Motif sequence only)	43	-	0.8	TGTCA	WBOXHVISO1
TF_motif_seq_0274	(Motif sequence only)	43	+	1	TGTCA	BIHD1OS
TF_motif_seq_0274	(Motif sequence only)	43	-	0.8	TGTCA	BIHD1OS
TF_motif_seq_0275	(Motif sequence only)	44	-	0.8	GTCAT	WBOXATNPR1
TFmatrixID_0268	GATA	45	-	1	tcatGATCGt	AT4G17570;BRADI5G17370;Cucsa.313750;Cucsa.321290;MDP0000309356;Medtr5g013520;ppa003888m;27940.m000323;Os04g0544500;PDK_20s1646281g001;estExt_fgenesh1_pg.C_1220019;estExt_fgenesh1_pg.C_4100005;estExt_fgenesh1_pg.C_90243;POPTR_0001s15170;POPTR_0003s08080;Sb01g011980;Sb06g024200;GSVIVG00013319001;GRMZM2G077002;GRMZM2G421212;PK11095.1;fgenesh1_pg.C_scaffold_8000066;fgenesh2_kg.7__2553__AT4G17570.1;Gl…
TF_motif_seq_0256	B3	45	-	0.8	TCATG	Os04g0676600;Os08g0101000
TFmatrixID_0262	GATA	46	+	1	caTGATCgt	AT3G06740;AT3G16870;AT4G16141;AT4G26150;AT5G26930;AT5G49300;AT5G56860;BRADI1G03020;BRADI1G37480;BRADI2G14890;BRADI2G62660;BRADI3G08240;Cucsa.069460;Cucsa.252730;Cucsa.353330;Cucsa.397360;MDP0000131803;MDP0000190038;MDP0000739900;Medtr1g020290;Medtr2g045320;Medtr7g138200;ppa013171m;ppa015310m;ppa018120m;ppa024374m;29794.m003323;29889.m003248;29912.m005322;30128.m008883;Os01g0976800;Os02g0220400;Os…
TFmatrixID_0272	GATA	46	-	1	catGATCGt	AT5G47140;BRADI5G17370;Cucsa.313750;Cucsa.321290;MDP0000309356;Medtr5g013520;ppa003888m;27940.m000323;Os04g0544500;PDK_20s1646281g001;estExt_fgenesh1_pg.C_1220019;estExt_fgenesh1_pg.C_4100005;POPTR_0001s15170;POPTR_0003s08080;Sb01g011980;Sb06g024200;GSVIVG00013319001;GRMZM2G077002;GRMZM2G421212;PK11095.1;fgenesh1_pg.C_scaffold_8000066;fgenesh2_kg.7__2553__AT4G17570.1;Glyma01g41370.1;Glyma05g05320…
TF_motif_seq_0256	B3	46	+	0.8	CATGA	Os04g0676600;Os08g0101000
TF_motif_seq_0237	GATA;tify	48	+	1	TGATC	AT1G51600;AT2G45050;AT3G06740;AT3G16870;AT3G21175;AT3G24050;AT3G54810;AT3G60530;AT4G17570;AT4G24470;AT4G26150;AT4G32890;AT4G34680;AT5G25830;AT5G26930;AT5G56860;AT5G66320;AT2G18380;AT3G50870;AT4G36620
TF_motif_seq_0262	(Motif sequence only)	48	-	0.8	TGATC	IBOXCORE
TF_motif_seq_0237	GATA;tify	49	-	1	GATCG	AT1G51600;AT2G45050;AT3G06740;AT3G16870;AT3G21175;AT3G24050;AT3G54810;AT3G60530;AT4G17570;AT4G24470;AT4G26150;AT4G32890;AT4G34680;AT5G25830;AT5G26930;AT5G56860;AT5G66320;AT2G18380;AT3G50870;AT4G36620
TF_motif_seq_0015	(Motif sequence only)	49	-	1	gatcgTGTTG	CIACADIANLELHC
TF_motif_seq_0345	(Motif sequence only)	50	+	0.86	ATCGTgt	QARBNEXTA
TF_motif_seq_0249	(Motif sequence only)	51	+	0.8	TCGTG	ABRELATERD1
TFmatrixID_0265	GATA;tify	54	-	0.95	tgttGATCTt	AT2G45050;AT3G45170;AT3G51080;AT5G25830;AT5G66320;BRADI1G78540;BRADI2G19480;BRADI2G49620;BRADI3G33200;BRADI3G50160;BRADI3G54720;BRADI5G17057;Cucsa.038810;Cucsa.043350;Cucsa.109180;Cucsa.137630;Cucsa.161160;Cucsa.194390;Cucsa.201200;Cucsa.308400;Cucsa.312530;Cucsa.340570;Cucsa.361150;MDP0000137305;MDP0000166889;MDP0000172464;MDP0000220844;MDP0000224540;MDP0000248210;MDP0000248942;MDP0000255235;MDP…
TF_motif_seq_0255	AP2;RAV;B3	54	-	1	TGTTG	AT1G25560;AT1G13260
TFmatrixID_0263	GATA;Dof	56	-	1	ttGATCT	AT3G21175;AT4G24470;BRADI1G09550;BRADI1G12330;BRADI1G33980;BRADI3G03800;Cucsa.160520;Cucsa.218190;Cucsa.359570;MDP0000192617;MDP0000303048;Medtr3g149710;Medtr3g149720;Medtr4g121280;Medtr4g121420;Medtr5g075430;ppa008377m;ppa009340m;ppa009401m;ppa009709m;ppa010046m;ppa023830m;29596.m000719;29596.m000720;29838.m001723;29838.m001724;Os03g0684000;Os02g0148500;Os03g0734900;PDK_20s1340921g001;PDK_20s136…
TF_motif_seq_0254	AP2;ERF	56	-	0.8	TTGAT	AT3G14230
TF_motif_seq_0275	(Motif sequence only)	56	+	0.8	TTGAT	WBOXATNPR1
TFmatrixID_0275	GATA	57	+	1	tGATCTtt	IGS.gm_28_00058;e_gw1.3.601.1;300010106;eugene.0300010114;fgenesh4_pg.C_scaffold_83000006;fgenesh4_pg.C_scaffold_83000014;estExt_fgenesh2_pg.C_60027;estExt_fgenesh1_pg.C_120215
TF_motif_seq_0237	GATA;tify	57	+	1	TGATC	AT1G51600;AT2G45050;AT3G06740;AT3G16870;AT3G21175;AT3G24050;AT3G54810;AT3G60530;AT4G17570;AT4G24470;AT4G26150;AT4G32890;AT4G34680;AT5G25830;AT5G26930;AT5G56860;AT5G66320;AT2G18380;AT3G50870;AT4G36620
TF_motif_seq_0262	(Motif sequence only)	57	-	0.8	TGATC	IBOXCORE
TF_motif_seq_0237	GATA;tify	58	-	1	GATCT	AT1G51600;AT2G45050;AT3G06740;AT3G16870;AT3G21175;AT3G24050;AT3G54810;AT3G60530;AT4G17570;AT4G24470;AT4G26150;AT4G32890;AT4G34680;AT5G25830;AT5G26930;AT5G56860;AT5G66320;AT2G18380;AT3G50870;AT4G36620
TF_motif_seq_0254	AP2;ERF	59	+	0.8	ATCTT	AT3G14230
TF_motif_seq_0276	(Motif sequence only)	59	-	1	aTCTTT	OSE1ROOTNODULE
TF_motif_seq_0239	Dof	60	-	1	TCTTT	AT1G29160;AT1G64620;AT2G37590;AT3G21270;AT3G45610;AT3G47500;AT4G38000;AT5G39660;AT5G60200;AT5G60850;AT5G62940;AT2G46590;AT1G07640;AT1G21340;AT1G26790;AT1G47655;AT1G51700;AT1G69570;AT2G28510;AT2G28810;AT2G34140;AT3G50410;AT3G55370;AT3G61850;AT4G00940;AT4G21050;AT4G21080;AT4G24060;AT5G02460;AT5G62430;AT5G65590;AT5G66940
TF_motif_seq_0238	(Motif sequence only)	60	-	1	TCTTT	DOFCOREZM
TF_motif_seq_0269	(Motif sequence only)	61	-	0.8	CTTTG	TAAAGSTKST1
TF_motif_seq_0458	(Motif sequence only)	62	+	0.94	tTTGCCag	E2FCONSENSUS
TF_motif_seq_0275	(Motif sequence only)	63	+	0.8	TTGCC	WBOXATNPR1
TFmatrixID_0208	bZIP	64	+	0.99	tGCCAGtttt	estExt_fgenesh1_pg.C_Chr_04.00010098;gwEuk.4.656.1
TF_motif_seq_0274	(Motif sequence only)	64	+	0.8	TGCCA	BIHD1OS
TF_motif_seq_0274	(Motif sequence only)	64	-	0.8	TGCCA	BIHD1OS
TF_motif_seq_0195	(Motif sequence only)	65	-	0.65	gccagttttaaacaaCGTGC	WARBNEXTA
TF_motif_seq_0263	(Motif sequence only)	65	+	0.8	GCCAG	SORLIP1AT
TF_motif_seq_0257	NF-YB;NF-YA;NF-YC	66	+	0.8	CCAGT	AT1G09030;AT1G17590;AT1G21970;AT1G30500;AT1G54160;AT1G54830;AT1G56170;AT1G72830;AT2G38880;AT2G47810;AT3G05690;AT3G14020;AT3G20910;AT3G53340;AT4G14540;AT5G06510;AT5G12840;AT5G27910;AT5G38140;AT5G47640;AT5G47670;AT5G50470;AT5G50480;Os01g0834400;Os02g0725900;Os05g0463800;Os05g0573500
TF_motif_seq_0248	(Motif sequence only)	67	-	0.8	CAGTT	MYBCOREATCYCB1
TFmatrixID_0224	TCR;CPP	70	+	0.99	tTTTAAac	AT2G20110;BRADI2G50540;Cucsa.116430;MDP0000182903;MDP0000233007;Medtr4g159020;ppa003211m;29912.m005495;Os01g0761100;e_gw1.9.62.1;POPTR_0006s16340;POPTR_0018s08960;GSVIVG00015363001;PK12143.1;Al_scaffold_0003_3488;fgenesh2_kg.7__1291__AT4G29000.1;Glyma07g09380.1;Glyma08g04180.1;Glyma09g32420.1;chr4.CM0617.820.nd;cassava29938.valid.m1;cassava8212.valid.m1;BGIOSIBCE003701
TF_motif_seq_0269	(Motif sequence only)	70	-	0.8	TTTTA	TAAAGSTKST1
TF_motif_seq_0269	(Motif sequence only)	73	+	0.8	TAAAC	TAAAGSTKST1
TF_motif_seq_0343	(Motif sequence only)	74	+	0.86	AAACAac	ANAERO1CONSENSUS
TFmatrixID_0161	bHLH	76	+	0.98	acaACGTGc	AT1G10120;AT1G18400;AT1G25330;AT1G26260;AT1G59640;AT1G68920;AT1G73830;AT3G07340;AT3G23690;AT4G34530;AT5G50915;AT5G62610;BRADI1G05037;BRADI1G09960;BRADI1G35990;BRADI1G43650;BRADI1G54690;BRADI1G69190;BRADI2G39970;BRADI2G58630;BRADI3G38890;BRADI3G40860;BRADI3G41510;BRADI3G52790;BRADI4G19577;BRADI4G32934;BRADI4G34350;BRADI5G06620;Cucsa.005360;Cucsa.111110;Cucsa.134770;Cucsa.157010;Cucsa.197380;Cucsa.…
TFmatrixID_0169	bHLH	76	-	0.92	acaACGTGcc	AT1G10120;AT1G18400;AT1G25330;AT1G26260;AT1G68920;AT1G73830;AT3G07340;AT3G23690;AT4G34530;AT4G36540;AT5G50915;AT5G62610;BRADI1G05037;BRADI1G09960;BRADI1G43650;BRADI1G54690;BRADI1G69190;BRADI2G39970;BRADI2G58630;BRADI3G40860;BRADI3G41510;BRADI3G52790;BRADI4G19577;BRADI4G32934;BRADI4G34350;BRADI5G06620;Cucsa.005360;Cucsa.111110;Cucsa.134770;Cucsa.157010;Cucsa.197380;Cucsa.242940;Cucsa.251830;Cucsa.…
TFmatrixID_0177	bHLH	76	-	0.89	acaACGTGcc	AT1G03040;AT2G24260;AT3G07340;AT4G02590;AT4G28811;AT4G30980;AT4G34530;AT5G58010;BRADI1G05430;BRADI1G46700;BRADI1G47350;BRADI1G55427;BRADI3G46200;BRADI3G52790;BRADI3G54070;BRADI4G19577;BRADI4G30350;BRADI4G32934;BRADI5G06620;BRADI5G21950;Cucsa.058710;Cucsa.113040;Cucsa.132830;Cucsa.134770;Cucsa.284270;Cucsa.289090;Cucsa.350940;Cucsa.377700;Cucsa.387680;Cucsa.388780;MDP0000121522;MDP0000124019;MDP00…
TF_motif_seq_0420	bZIP;(Others)	76	-	0.75	acaACGTG	M62893;M63999
TFmatrixID_0174	bHLH	77	-	0.75	caaCGTGC	AT1G10120;AT1G18400;AT1G25330;AT1G26260;AT1G68920;AT1G73830;AT2G24260;AT3G07340;AT3G23690;AT4G30980;AT4G34530;AT5G48560;AT5G50915;AT5G58010;AT5G62610;BRADI1G05037;BRADI1G09960;BRADI1G35990;BRADI1G43650;BRADI1G47350;BRADI1G54690;BRADI1G69190;BRADI2G39970;BRADI2G58630;BRADI3G38890;BRADI3G40860;BRADI3G41510;BRADI3G52790;BRADI3G54070;BRADI4G19577;BRADI4G32934;BRADI4G34350;BRADI4G34870;BRADI5G06620;Cu…
TF_motif_seq_0259	(Motif sequence only)	77	+	0.8	CAACG	CGACGOSAMY3
TF_motif_seq_0358	(Motif sequence only)	77	+	1	CAACGtg	BP5OSWX
TF_motif_seq_0360	(Motif sequence only)	77	-	0.86	caACGTG	IRO2OS
TFmatrixID_0157	bHLH	78	+	0.97	aACGTGc	AT2G46510;AT4G09820;AT4G16430;AT5G46830;BRADI1G54070;BRADI2G08080;BRADI2G47730;BRADI3G34200;BRADI3G41930;BRADI3G41940;BRADI3G41950;BRADI4G35400;Cucsa.053540;Cucsa.103620;Cucsa.120830;Cucsa.178140;Cucsa.218800;Cucsa.259300;Cucsa.313090;Cucsa.321840;Cucsa.322560;MDP0000029168;MDP0000133262;MDP0000136498;MDP0000137325;MDP0000140864;MDP0000160600;MDP0000170202;MDP0000174149;MDP0000183948;MDP000022430…
TFmatrixID_0159	bHLH;bZIP	78	+	0.98	aACGTGc	AT1G09530;AT2G46970;AT4G28790;AT4G28800;AT4G28811;AT4G28815;AT5G61270;AT5G67110;BRADI1G06670;BRADI1G13980;BRADI1G48400;BRADI1G58230;BRADI2G11100;BRADI3G33170;BRADI3G54640;BRADI5G21950;Cucsa.058710;Cucsa.078700;Cucsa.090320;Cucsa.102530;Cucsa.113040;Cucsa.140430;Cucsa.198000;Cucsa.395990;MDP0000138721;MDP0000198404;MDP0000205358;MDP0000215587;MDP0000254650;MDP0000288670;MDP0000289642;MDP0000290263…
TF_motif_seq_0240	bZIP	78	-	1	AACGT	AT3G54620;AT4G02640
TF_motif_seq_0300	bHLH	78	+	0.83	AACGTg	AT1G09530;AT2G20180;AT4G17880;AT5G46760
TF_motif_seq_0300	bHLH	78	-	0.83	aACGTG	AT1G09530;AT2G20180;AT4G17880;AT5G46760
TF_motif_seq_0248	(Motif sequence only)	78	+	0.8	AACGT	MYBCOREATCYCB1
TF_motif_seq_0249	(Motif sequence only)	78	-	0.8	AACGT	ABRELATERD1
TF_motif_seq_0279	(Motif sequence only)	78	+	1	AACGTg	T/GBOXATPIN2
TF_motif_seq_0280	(Motif sequence only)	78	+	0.83	AACGTg	ACGTTBOX
TF_motif_seq_0280	(Motif sequence only)	78	-	0.83	aACGTG	ACGTTBOX
TF_motif_seq_0345	(Motif sequence only)	78	+	0.86	AACGTgc	QARBNEXTA
TF_motif_seq_0374	(Motif sequence only)	78	+	1	aACGTGc	ABRERATCAL
TF_motif_seq_0240	bZIP	79	+	1	ACGTG	AT3G54620;AT4G02640
TF_motif_seq_0249	(Motif sequence only)	79	+	1	ACGTG	ABRELATERD1
TF_motif_seq_0323	(Motif sequence only)	79	-	1	aCGTGC	RHERPATEXPA7
TF_motif_seq_0352	(Motif sequence only)	79	+	0.86	ACGTGcc	BOXIIPCCHS
TF_motif_seq_0353	(Motif sequence only)	79	+	0.96	ACGTGcc	ACGTABREMOTIFA2OSEM
TF_motif_seq_0354	(Motif sequence only)	79	+	0.86	ACGTGcc	GADOWNAT
TF_motif_seq_0405	(Motif sequence only)	79	+	0.88	ACGTGcca	LRENPCABE
TF_motif_seq_0256	B3	80	+	0.8	CGTGC	Os04g0676600;Os08g0101000
TF_motif_seq_0266	TCP	81	+	0.75	GTGCC	Os03g0785800;Os04g0194600;Os12g0616400;Os01g0213800;Os08g0544800;Os11g0175700
TF_motif_seq_0266	TCP	81	-	0.75	GTGCC	Os03g0785800;Os04g0194600;Os12g0616400;Os01g0213800;Os08g0544800;Os11g0175700
TF_motif_seq_0458	(Motif sequence only)	81	-	0.94	gtGCCAAa	E2FCONSENSUS
TF_motif_seq_0263	(Motif sequence only)	81	-	0.8	GTGCC	SORLIP1AT
TF_motif_seq_0265	(Motif sequence only)	81	+	0.8	GTGCC	SORLIP2AT
TF_motif_seq_0274	(Motif sequence only)	82	+	0.8	TGCCA	BIHD1OS
TF_motif_seq_0274	(Motif sequence only)	82	-	0.8	TGCCA	BIHD1OS
TF_motif_seq_0275	(Motif sequence only)	83	-	0.8	GCCAA	WBOXATNPR1
TF_motif_seq_0263	(Motif sequence only)	83	+	0.8	GCCAA	SORLIP1AT
TF_motif_seq_0146	C2H2	84	+	0.73	CCAAAatatactttt	AT1G30970
TF_motif_seq_0257	NF-YB;NF-YA;NF-YC	84	+	0.8	CCAAA	AT1G09030;AT1G17590;AT1G21970;AT1G30500;AT1G54160;AT1G54830;AT1G56170;AT1G72830;AT2G38880;AT2G47810;AT3G05690;AT3G14020;AT3G20910;AT3G53340;AT4G14540;AT5G06510;AT5G12840;AT5G27910;AT5G38140;AT5G47640;AT5G47670;AT5G50470;AT5G50480;Os01g0834400;Os02g0725900;Os05g0463800;Os05g0573500
TFmatrixID_0357	Myb/SANT;G2-like;MYB	86	+	0.97	aaAATATact	AT1G32240;AT4G17695;AT5G16560;AT5G42630;BRADI1G07510;BRADI3G00550;BRADI3G16340;BRADI3G36260;BRADI3G52320;BRADI4G29700;Cucsa.108670;Cucsa.122130;Cucsa.232510;Cucsa.312860;Cucsa.322050;Cucsa.341860;MDP0000145790;MDP0000169910;MDP0000179288;MDP0000187812;MDP0000253782;MDP0000263292;Medtr1g025490;Medtr3g087010;Medtr5g029360;Medtr8g077660;ppa006472m;ppa016187m;ppa021685m;ppa023536m;27914.m000409;27973…
TFmatrixID_0580	AT-Hook	86	+	1	aAAATAt	Os01g0835600;fgenesh1_pg.C_Chr_20.0001000063;29005.m000251;Sb0621s002020;fgenesh4_pg.C_scaffold_6000195;GRMZM2G008456;GRMZM2G127034;mgf004903m;BGIOSIBCE004181
TF_motif_seq_0434	(Motif sequence only)	87	-	0.83	aaaTATAC	P1BS
TF_motif_seq_0253	(Motif sequence only)	88	-	1	AATAT	ROOTMOTIFTAPOX1
TF_motif_seq_0254	AP2;ERF	89	+	0.8	ATATA	AT3G14230
TF_motif_seq_0264	(Motif sequence only)	90	-	0.8	TATAC	MYBST1
TF_motif_seq_0410	bHLH	91	+	0.75	ATACTttt	AT1G32640
TFmatrixID_0233	Dof	91	-	1	ataCTTTTaa	AT1G64620;fgenesh2_kg.2__13__AT1G64620.1
TFmatrixID_0237	Dof	91	-	0.99	ataCTTTTa	AT3G47500
TFmatrixID_0249	Dof	91	-	1	ataCTTTTaa	gw1.385.26.1
TF_motif_seq_0247	(Motif sequence only)	92	+	1	TACTT	CACTFTPPCA1
TFmatrixID_0235	Dof	93	-	1	aCTTTTaa	AT3G21270;scaffold_302540.1
TFmatrixID_0238	Dof	93	-	1	aCTTTTaat	AT4G38000;fgenesh2_kg.7__248__AT4G38000.1
TFmatrixID_0243	Dof	93	-	1	aCTTTTaa	AT5G62940;scaffold_802976.1
TF_motif_seq_0239	Dof	93	-	1	ACTTT	AT1G29160;AT1G64620;AT2G37590;AT3G21270;AT3G45610;AT3G47500;AT4G38000;AT5G39660;AT5G60200;AT5G60850;AT5G62940;AT2G46590;AT1G07640;AT1G21340;AT1G26790;AT1G47655;AT1G51700;AT1G69570;AT2G28510;AT2G28810;AT2G34140;AT3G50410;AT3G55370;AT3G61850;AT4G00940;AT4G21050;AT4G21080;AT4G24060;AT5G02460;AT5G62430;AT5G65590;AT5G66940
TF_motif_seq_0238	(Motif sequence only)	93	-	1	ACTTT	DOFCOREZM
TF_motif_seq_0269	(Motif sequence only)	94	-	0.8	CTTTT	TAAAGSTKST1
TF_motif_seq_0269	(Motif sequence only)	95	-	0.8	TTTTA	TAAAGSTKST1
TF_motif_seq_0388	(Motif sequence only)	96	-	0.86	ttTAATA	TATABOX3
TF_motif_seq_0241	ZF-HD	97	-	1	TTAAT	AT1G75240
TF_motif_seq_0410	bHLH	100	+	0.75	ATACTagt	AT1G32640
TF_motif_seq_0247	(Motif sequence only)	101	+	1	TACTA	CACTFTPPCA1
TF_motif_seq_0382	(Motif sequence only)	101	+	0.86	TACTAgt	SP8BFIBSP8BIB
TF_motif_seq_0382	(Motif sequence only)	102	-	0.86	acTAGTA	SP8BFIBSP8BIB
TFmatrixID_0586	Myb/SANT;MYB	104	+	0.91	tagTAGGTcc	AT5G49330
TF_motif_seq_0247	(Motif sequence only)	104	-	1	TAGTA	CACTFTPPCA1
TFmatrixID_0352	Myb/SANT;MYB	105	+	0.94	agTAGGTc	AT2G16720;AT4G09460;AT4G34990;AT4G38620;BRADI2G24400;BRADI2G56520;BRADI4G23967;BRADI4G36460;Cucsa.061660;Cucsa.234310;Cucsa.370600;MDP0000135594;MDP0000175918;MDP0000249611;MDP0000950559;Medtr4g098680;ppa008906m;ppa010277m;28154.m000040;29602.m000218;Os01g0874300;Os05g0429900;LOC_Os08g43550;Os09g0538400;Os11g0180900;Os12g0175400;POPTR_0004s14510;POPTR_0004s18020;POPTR_0005s11410;POPTR_0009s13640;…
TF_motif_seq_0431	TCP	106	-	0.75	gtaGGTCC	Os04g0194600;Os08g0544800
TF_motif_seq_0258	Dehydrin	106	-	0.8	GTAGG	U01377
TF_motif_seq_0254	AP2;ERF	107	-	0.8	TAGGT	AT3G14230
TF_motif_seq_0266	TCP	109	+	1	GGTCC	Os03g0785800;Os04g0194600;Os12g0616400;Os01g0213800;Os08g0544800;Os11g0175700
TF_motif_seq_0266	TCP	109	-	1	GGTCC	Os03g0785800;Os04g0194600;Os12g0616400;Os01g0213800;Os08g0544800;Os11g0175700
TF_motif_seq_0431	TCP	109	+	0.75	GGTCCaag	Os04g0194600;Os08g0544800
TF_motif_seq_0265	(Motif sequence only)	109	+	0.8	GGTCC	SORLIP2AT
TF_motif_seq_0265	(Motif sequence only)	109	-	0.8	GGTCC	SORLIP2AT
TF_motif_seq_0432	(Motif sequence only)	109	+	0.75	GGTCCaag	GGTCCCATGMSAUR
TF_motif_seq_0275	(Motif sequence only)	110	-	0.8	GTCCA	WBOXATNPR1
TF_motif_seq_0257	NF-YB;NF-YA;NF-YC	112	+	0.8	CCAAG	AT1G09030;AT1G17590;AT1G21970;AT1G30500;AT1G54160;AT1G54830;AT1G56170;AT1G72830;AT2G38880;AT2G47810;AT3G05690;AT3G14020;AT3G20910;AT3G53340;AT4G14540;AT5G06510;AT5G12840;AT5G27910;AT5G38140;AT5G47640;AT5G47670;AT5G50470;AT5G50480;Os01g0834400;Os02g0725900;Os05g0463800;Os05g0573500
TF_motif_seq_0239	Dof	114	+	1	AAGGA	AT1G29160;AT1G64620;AT2G37590;AT3G21270;AT3G45610;AT3G47500;AT4G38000;AT5G39660;AT5G60200;AT5G60850;AT5G62940;AT2G46590;AT1G07640;AT1G21340;AT1G26790;AT1G47655;AT1G51700;AT1G69570;AT2G28510;AT2G28810;AT2G34140;AT3G50410;AT3G55370;AT3G61850;AT4G00940;AT4G21050;AT4G21080;AT4G24060;AT5G02460;AT5G62430;AT5G65590;AT5G66940
TF_motif_seq_0237	GATA;tify	116	+	1	GGATT	AT1G51600;AT2G45050;AT3G06740;AT3G16870;AT3G21175;AT3G24050;AT3G54810;AT3G60530;AT4G17570;AT4G24470;AT4G26150;AT4G32890;AT4G34680;AT5G25830;AT5G26930;AT5G56860;AT5G66320;AT2G18380;AT3G50870;AT4G36620
TF_motif_seq_0252	Myb/SANT;MYB;ARR-B	116	+	1	GGATT	AT2G01760;AT3G16857;AT4G16110;AT4G18020;AT4G31920;AT5G58080;AT1G67710;AT1G49190;AT2G25180;AT5G49240
TF_motif_seq_0264	(Motif sequence only)	116	+	0.8	GGATT	MYBST1
TF_motif_seq_0268	(Motif sequence only)	116	+	1	GGATT	ARR1AT
TF_motif_seq_0139	(Others)	117	-	0.79	gatttcgacTTTTA	X59469
TF_motif_seq_0322	(Motif sequence only)	120	+	0.83	TTCGAc	CRTDREHVCBF2
TF_motif_seq_0322	(Motif sequence only)	120	-	0.83	tTCGAC	CRTDREHVCBF2
TF_motif_seq_0275	(Motif sequence only)	121	+	0.8	TCGAC	WBOXATNPR1
TF_motif_seq_0258	Dehydrin	121	+	0.8	TCGAC	U01377
TF_motif_seq_0272	(Motif sequence only)	122	+	0.8	CGACT	WBOXHVISO1
TF_motif_seq_0259	(Motif sequence only)	122	+	0.8	CGACT	CGACGOSAMY3
TFmatrixID_0235	Dof	124	-	1	aCTTTTat	AT3G21270;scaffold_302540.1
TFmatrixID_0238	Dof	124	-	1	aCTTTTatg	AT4G38000;fgenesh2_kg.7__248__AT4G38000.1
TFmatrixID_0243	Dof	124	-	1	aCTTTTat	AT5G62940;scaffold_802976.1
TF_motif_seq_0239	Dof	124	-	1	ACTTT	AT1G29160;AT1G64620;AT2G37590;AT3G21270;AT3G45610;AT3G47500;AT4G38000;AT5G39660;AT5G60200;AT5G60850;AT5G62940;AT2G46590;AT1G07640;AT1G21340;AT1G26790;AT1G47655;AT1G51700;AT1G69570;AT2G28510;AT2G28810;AT2G34140;AT3G50410;AT3G55370;AT3G61850;AT4G00940;AT4G21050;AT4G21080;AT4G24060;AT5G02460;AT5G62430;AT5G65590;AT5G66940
TF_motif_seq_0238	(Motif sequence only)	124	-	1	ACTTT	DOFCOREZM
TFmatrixID_0570	TBP	125	-	0.96	cTTTTAtggt	Os10g0432300;Os12g0580300;EuGene.0800010331;eugene.1200010061;estExt_gwp_GeneWisePlus.C_Chr_12.00010124;PDK_20s1715251g002;AT1G55520;AT3G13445;e_gw1.13.259.1;estExt_Genewise1.C_2460019;POPTR_0013s05580;POPTR_0019s04890;ppa011675m;ppa011711m;29822.m003403;29950.m001154;estExt_fgenesh1_kg.C_20040;gw1.13.273.1;Sb01g012880;Sb01g017130;Sb01g021297;Sb08g022273;GSVIVG00025497001;estExt_Genewise1.C_90019…
TF_motif_seq_0269	(Motif sequence only)	125	-	0.8	CTTTT	TAAAGSTKST1
TF_motif_seq_0090	(Motif sequence only)	126	+	0.86	tTTTATggttc	MARARS
TF_motif_seq_0269	(Motif sequence only)	126	-	0.8	TTTTA	TAAAGSTKST1
TF_motif_seq_0262	(Motif sequence only)	128	-	0.8	TTATG	IBOXCORE
TF_motif_seq_0341	(Motif sequence only)	131	-	0.95	TGGTTc	MYB1AT
TF_motif_seq_0266	TCP	132	+	0.75	GGTTC	Os03g0785800;Os04g0194600;Os12g0616400;Os01g0213800;Os08g0544800;Os11g0175700
TF_motif_seq_0266	TCP	132	-	0.75	GGTTC	Os03g0785800;Os04g0194600;Os12g0616400;Os01g0213800;Os08g0544800;Os11g0175700
TF_motif_seq_0460	(Motif sequence only)	134	+	1	tTCAGTtt	INRNTPSADB
TF_motif_seq_0248	(Motif sequence only)	136	-	0.8	CAGTT	MYBCOREATCYCB1
TF_motif_seq_0001	(Motif sequence only)	137	-	0.9	agtttAGGTT	LREBOXIPCCHS1
TF_motif_seq_0269	(Motif sequence only)	138	-	0.8	GTTTA	TAAAGSTKST1
TF_motif_seq_0398	MYB-related	139	+	0.86	TTTAGgt	GRMZM2G136887_T02
TF_motif_seq_0166	(Motif sequence only)	139	-	0.71	tttAGGTTtgttagat	BOXICHS
TF_motif_seq_0254	AP2;ERF	141	-	0.8	TAGGT	AT3G14230
TF_motif_seq_0114	(Motif sequence only)	142	-	0.75	aggtttgTTAGA	MREATCHS
TF_motif_seq_0344	(Motif sequence only)	144	-	1	gtTTGTT	AACACOREOSGLUB1
TF_motif_seq_0376	Myb/SANT;MYB	145	-	1	ttTGTTA	Os01g0812000
TF_motif_seq_0379	Alpha-amylase	145	-	1	ttTGTTA	X16509
TF_motif_seq_0377	(Motif sequence only)	145	-	1	ttTGTTA	GAREAT
TF_motif_seq_0378	(Motif sequence only)	145	-	0.86	ttTGTTA	GARE1OSREP1
TF_motif_seq_0366	(Motif sequence only)	146	-	0.86	ttGTTAG	MYBATRD22
TF_motif_seq_0274	(Motif sequence only)	147	+	0.8	TGTTA	BIHD1OS
TF_motif_seq_0373	(Motif sequence only)	148	+	0.86	GTTAGat	MYB1LEPR
TF_motif_seq_0438	(Motif sequence only)	148	+	0.88	GTTAGatt	MYB26PS
TF_motif_seq_0267	Trihelix	148	+	0.8	GTTAG	AT5G01380
TFmatrixID_0349	Myb/SANT;ARR-B	150	-	1	tAGATTtcag	AT4G18020;Cucsa.321580;Medtr5g014220;ppa004161m;30054.m000786;POPTR_0001s02910;POPTR_0003s08600;GSVIVG00013234001;PK19826.1;Glyma11g04440.1;Glyma17g16360.1;fgenesh2_kg.7__2503__AT4G18020.2;chr4.CM0831.100.nd;cassava2466.valid.m1;cassava42047.valid.m1;cassava42048.valid.m1
TF_motif_seq_0254	AP2;ERF	150	-	1	TAGAT	AT3G14230
TF_motif_seq_0237	GATA;tify	151	+	1	AGATT	AT1G51600;AT2G45050;AT3G06740;AT3G16870;AT3G21175;AT3G24050;AT3G54810;AT3G60530;AT4G17570;AT4G24470;AT4G26150;AT4G32890;AT4G34680;AT5G25830;AT5G26930;AT5G56860;AT5G66320;AT2G18380;AT3G50870;AT4G36620
TF_motif_seq_0252	Myb/SANT;MYB;ARR-B	151	+	1	AGATT	AT2G01760;AT3G16857;AT4G16110;AT4G18020;AT4G31920;AT5G58080;AT1G67710;AT1G49190;AT2G25180;AT5G49240
TF_motif_seq_0268	(Motif sequence only)	151	+	1	AGATT	ARR1AT
TF_motif_seq_0448	(Motif sequence only)	151	-	0.88	agaTTTCA	CEREGLUBOX2PSLEGA
TF_motif_seq_0274	(Motif sequence only)	154	+	0.8	TTTCA	BIHD1OS
TF_motif_seq_0266	TCP	160	+	0.75	GGTTC	Os03g0785800;Os04g0194600;Os12g0616400;Os01g0213800;Os08g0544800;Os11g0175700
TF_motif_seq_0266	TCP	160	-	0.75	GGTTC	Os03g0785800;Os04g0194600;Os12g0616400;Os01g0213800;Os08g0544800;Os11g0175700
TF_motif_seq_0333	(Motif sequence only)	165	+	1	TGCAGg	INTRONLOWER
TF_motif_seq_0256	B3	166	-	0.8	GCAGG	Os04g0676600;Os08g0101000
TF_motif_seq_0456	E2F/DP	166	-	0.86	gcaGGAAA	AT5G22220;AT2G36010
TF_motif_seq_0429	(Motif sequence only)	166	+	0.88	GCAGGaaa	E2F1OSPCNA
TF_motif_seq_0455	(Motif sequence only)	166	-	0.88	gcaGGAAA	E2FANTRNR
TFmatrixID_0133	AT-Hook	167	+	1	caggAAAAA	Os01g0835600;fgenesh1_pg.C_Chr_20.0001000063;29005.m000251;Sb0621s002020;fgenesh4_pg.C_scaffold_6000195;GRMZM2G008456;GRMZM2G127034;mgf004903m;BGIOSIBCE004181
TFmatrixID_0133	AT-Hook	168	+	1	aggaAAAAA	Os01g0835600;fgenesh1_pg.C_Chr_20.0001000063;29005.m000251;Sb0621s002020;fgenesh4_pg.C_scaffold_6000195;GRMZM2G008456;GRMZM2G127034;mgf004903m;BGIOSIBCE004181
TF_motif_seq_0264	(Motif sequence only)	169	+	0.8	GGAAA	MYBST1
TF_motif_seq_0321	(Motif sequence only)	169	+	1	GGAAAa	GT1CONSENSUS
TF_motif_seq_0457	(Motif sequence only)	169	-	1	ggaAAAAA	PYRIMIDINEBOXHVEPB1
TFmatrixID_0238	Dof	170	+	1	gaaAAAAGt	AT4G38000;fgenesh2_kg.7__248__AT4G38000.1
TF_motif_seq_0262	(Motif sequence only)	170	+	0.8	GAAAA	IBOXCORE
TF_motif_seq_0315	(Motif sequence only)	170	+	1	GAAAAa	GT1GMSCAM4
TF_motif_seq_0321	(Motif sequence only)	170	+	1	GAAAAa	GT1CONSENSUS
TFmatrixID_0031	Dof	171	+	0.98	aaAAAAGtat	AT2G46590
TFmatrixID_0233	Dof	171	+	1	aaAAAAGtat	AT1G64620;fgenesh2_kg.2__13__AT1G64620.1
TFmatrixID_0235	Dof	171	+	1	aaAAAAGt	AT3G21270;scaffold_302540.1
TFmatrixID_0239	Dof	171	+	1	aaAAAAGtat	AT5G39660
TFmatrixID_0243	Dof	171	+	1	aaAAAAGt	AT5G62940;scaffold_802976.1
TFmatrixID_0246	Dof	171	+	1	aaAAAAGta	e_gw1.392.16.1
TFmatrixID_0249	Dof	171	+	1	aaAAAAGtat	gw1.385.26.1
TFmatrixID_0234	Dof	172	+	1	aAAAAGt	AT2G37590;scaffold_402404.1
TFmatrixID_0237	Dof	172	+	0.99	aAAAAGtat	AT3G47500
TF_motif_seq_0410	bHLH	173	-	0.75	aaaAGTAT	AT1G32640
TF_motif_seq_0269	(Motif sequence only)	173	+	0.8	AAAAG	TAAAGSTKST1
TF_motif_seq_0239	Dof	174	+	1	AAAGT	AT1G29160;AT1G64620;AT2G37590;AT3G21270;AT3G45610;AT3G47500;AT4G38000;AT5G39660;AT5G60200;AT5G60850;AT5G62940;AT2G46590;AT1G07640;AT1G21340;AT1G26790;AT1G47655;AT1G51700;AT1G69570;AT2G28510;AT2G28810;AT2G34140;AT3G50410;AT3G55370;AT3G61850;AT4G00940;AT4G21050;AT4G21080;AT4G24060;AT5G02460;AT5G62430;AT5G65590;AT5G66940
TF_motif_seq_0238	(Motif sequence only)	174	+	1	AAAGT	DOFCOREZM
TF_motif_seq_0247	(Motif sequence only)	175	-	1	AAGTA	CACTFTPPCA1
TF_motif_seq_0256	B3	177	-	0.8	GTATG	Os04g0676600;Os08g0101000
TF_motif_seq_0254	AP2;ERF	182	+	0.8	AGCTA	AT3G14230
TF_motif_seq_0060	(Motif sequence only)	184	-	0.73	ctagaaCCAAT	UPRE1AT
TF_motif_seq_0254	AP2;ERF	185	-	0.8	TAGAA	AT3G14230
TF_motif_seq_0266	TCP	187	+	0.75	GAACC	Os03g0785800;Os04g0194600;Os12g0616400;Os01g0213800;Os08g0544800;Os11g0175700
TF_motif_seq_0266	TCP	187	-	0.75	GAACC	Os03g0785800;Os04g0194600;Os12g0616400;Os01g0213800;Os08g0544800;Os11g0175700
TF_motif_seq_0341	(Motif sequence only)	187	+	0.95	gAACCA	MYB1AT
TF_motif_seq_0277	(Motif sequence only)	188	+	1	AACCAa	REALPHALGLHCB21
TF_motif_seq_0257	NF-YB;NF-YA;NF-YC	190	+	1	CCAAT	AT1G09030;AT1G17590;AT1G21970;AT1G30500;AT1G54160;AT1G54830;AT1G56170;AT1G72830;AT2G38880;AT2G47810;AT3G05690;AT3G14020;AT3G20910;AT3G53340;AT4G14540;AT5G06510;AT5G12840;AT5G27910;AT5G38140;AT5G47640;AT5G47670;AT5G50470;AT5G50480;Os01g0834400;Os02g0725900;Os05g0463800;Os05g0573500
TF_motif_seq_0363	(Motif sequence only)	190	+	0.86	CCAATtt	LEAFYATAG
TF_motif_seq_0242	(Motif sequence only)	191	+	1	CAATT	CAATBOX1
TFmatrixID_0129	AT-Hook	192	-	1	AATTTttta	POPTR_0004s08590;POPTR_0017s02940;ppa012096m;Sb07g020920;Al_scaffold_0005_66;scaffold_101674.1;GRMZM2G004878;GRMZM2G106133;Cucsa.031270;Cucsa.084380;Glyma11g33690.1;LjSGA_020555.1;LjSGA_143953.1;MDP0000141691;MDP0000203957;MDP0000204120;MDP0000233529;MDP0000931380;cassava30016.valid.m1;cassava6241.valid.m1;cassava6242.valid.m1;AT1G14900;AT1G48610;Medtr1g086280;Medtr3g087730;mgf004884m;mgf014039m;…
TFmatrixID_0148	AT-Hook	192	-	1	aATTTTtt	Os02g0824300;Os06g0326000;Os07g0184800;Os08g0512400;Os09g0491708;estExt_fgenesh1_pg.C_2230073;POPTR_0004s20060;ppa016410m;ppa024471m;29092.m000442;fgenesh2_pg.C_scaffold_83000076;BRADI3G40180;Sb02g028500;Sb04g037880;Thaps11588;GSVIVG00027617001;scaffold_702647.1;GRMZM2G089562;GRMZM2G106133;GRMZM2G123887;GRMZM2G159926;GRMZM2G164489;Glyma06g01700.1;Glyma0856s00200.1;Glyma09g39650.1;Glyma18g46540.1;…
TFmatrixID_0152	AT-Hook	192	-	1	AATTTtt	Os06g0326000;estExt_fgenesh1_pg.C_2230073;POPTR_0004s20060;ppa016410m;ppa024471m;29092.m000442;fgenesh2_pg.C_scaffold_83000076;Sb04g037880;Thaps11588;GSVIVG00027617001;scaffold_702647.1;GRMZM2G089562;GRMZM2G106133;GRMZM2G123887;GRMZM2G164489;Glyma0856s00200.1;Glyma09g39650.1;Glyma18g46540.1;LjSGA_043546.1;MDP0000137090;cassava12241.valid.m1;cassava34089.m1;AT1G19485;AT1G48610;Medtr5g011900;mg0261…
TF_motif_seq_0443	(Motif sequence only)	193	-	0.88	attTTTTA	LECPLEACS2
TF_motif_seq_0269	(Motif sequence only)	196	-	0.8	TTTTA	TAAAGSTKST1
TF_motif_seq_0254	AP2;ERF	199	-	0.8	TAGTT	AT3G14230
TF_motif_seq_0267	Trihelix	201	+	0.8	GTTTC	AT5G01380
TF_motif_seq_0261	(Motif sequence only)	201	-	0.8	GTTTC	SURECOREATSULTR11
TF_motif_seq_0274	(Motif sequence only)	202	+	0.8	TTTCA	BIHD1OS
TF_motif_seq_0460	(Motif sequence only)	203	+	1	tTCAGTtt	INRNTPSADB
TF_motif_seq_0248	(Motif sequence only)	205	-	0.8	CAGTT	MYBCOREATCYCB1
TF_motif_seq_0440	(Motif sequence only)	207	-	1	gtTTGGTt	MYBPLANT
TF_motif_seq_0257	NF-YB;NF-YA;NF-YC	208	-	0.8	TTTGG	AT1G09030;AT1G17590;AT1G21970;AT1G30500;AT1G54160;AT1G54830;AT1G56170;AT1G72830;AT2G38880;AT2G47810;AT3G05690;AT3G14020;AT3G20910;AT3G53340;AT4G14540;AT5G06510;AT5G12840;AT5G27910;AT5G38140;AT5G47640;AT5G47670;AT5G50470;AT5G50480;Os01g0834400;Os02g0725900;Os05g0463800;Os05g0573500
TF_motif_seq_0277	(Motif sequence only)	209	-	1	tTGGTT	REALPHALGLHCB21
TF_motif_seq_0341	(Motif sequence only)	210	-	1	TGGTTt	MYB1AT
TFmatrixID_0230	TCR	211	-	0.99	ggttTCAAAa	fgeneshCV_pg.C_scaffold_18000164
TF_motif_seq_0267	Trihelix	212	+	0.8	GTTTC	AT5G01380
TF_motif_seq_0261	(Motif sequence only)	212	-	0.8	GTTTC	SURECOREATSULTR11
TF_motif_seq_0414	(Motif sequence only)	212	+	0.86	gtTTCAAa	ERELEE4
TFmatrixID_0223	TCR;CPP	213	-	0.97	tttcaAAATTtaa	AT4G14770;Cucsa.168280;Cucsa.254540;MDP0000210939;MDP0000292449;Medtr5g006670;ppa002058m;29844.m003241;POPTR_0010s09350;GSVIVG00018021001;PK22848.1;scaffold_302728.1;Glyma01g44670.1;chr1.CM0591.20.nd;cassava35352.valid.m1;cassava569.valid.m1
TF_motif_seq_0274	(Motif sequence only)	213	+	0.8	TTTCA	BIHD1OS
TF_motif_seq_0275	(Motif sequence only)	214	-	0.8	TTCAA	WBOXATNPR1
TFmatrixID_0223	TCR;CPP	216	+	0.97	caaAATTTaatgt	AT4G14770;Cucsa.168280;Cucsa.254540;MDP0000210939;MDP0000292449;Medtr5g006670;ppa002058m;29844.m003241;POPTR_0010s09350;GSVIVG00018021001;PK22848.1;scaffold_302728.1;Glyma01g44670.1;chr1.CM0591.20.nd;cassava35352.valid.m1;cassava569.valid.m1
TF_motif_seq_0101	(Motif sequence only)	216	+	0.75	CAAAAtttaatg	HSRENTHSR203J
TFmatrixID_0280	Homeodomain;HD-ZIP	219	+	0.98	aatTTAATgt	AT1G05230;AT1G17920;AT1G73360;AT1G79840;AT3G03260;AT3G61150;AT5G46880;BRADI1G46247;BRADI3G14500;BRADI3G15327;BRADI3G34410;BRADI3G51540;BRADI3G57567;BRADI4G35760;Cucsa.045360;Cucsa.061970;Cucsa.072780;Cucsa.086030;Cucsa.108510;Cucsa.112320;Cucsa.148430;Cucsa.250870;Cucsa.312880;Cucsa.359250;Cucsa.363170;MDP0000046392;MDP0000123097;MDP0000125182;MDP0000125184;MDP0000142893;MDP0000233235;MDP00002856…
TF_motif_seq_0215	(Motif sequence only)	219	-	1	aatttaatgtccggatttgGTCGG	PRECONSCRHSP70A
TFmatrixID_0290	Homeodomain;HD-ZIP	220	+	0.99	atTTAATgtc	AT1G05230;AT1G17920;AT2G32370;AT3G61150;AT4G21750;AT5G46880;BRADI1G46247;BRADI3G14500;BRADI3G15327;BRADI3G34410;BRADI3G51540;BRADI3G57567;BRADI4G35760;BRADI5G22570;Cucsa.045360;Cucsa.072780;Cucsa.086030;Cucsa.108510;Cucsa.112320;Cucsa.148430;Cucsa.250870;Cucsa.312880;Cucsa.363170;MDP0000046392;MDP0000123097;MDP0000125182;MDP0000125184;MDP0000204639;MDP0000285637;MDP0000318514;MDP0000322550;MDP000…
TF_motif_seq_0254	AP2;ERF	220	+	0.8	ATTTA	AT3G14230
TF_motif_seq_0269	(Motif sequence only)	220	-	0.8	ATTTA	TAAAGSTKST1
TF_motif_seq_0241	ZF-HD	222	-	1	TTAAT	AT1G75240
TF_motif_seq_0397	(Motif sequence only)	222	+	0.86	TTAATgt	WUSATAg
TF_motif_seq_0269	(Motif sequence only)	223	+	0.8	TAATG	TAAAGSTKST1
TFmatrixID_0051	LOB;LBD	225	-	0.98	atgTCCGGat	AT2G42430
TF_motif_seq_0508	SBP	225	-	0.75	atGTCCGga	AT1G20980;AT1G27360;AT1G27370;AT1G53160;AT1G69170;AT1G76580;AT2G33810;AT2G42200;AT2G47070;AT3G15270;AT3G57920;AT3G60030;AT5G18830;AT5G43270;Os01g0292900;Os01g0922600;Os02g0139400;Os02g0174100;Os02g0177300;Os03g0833300;Os04g0551500;Os05g0408200;Os06g0659100;Os06g0663500;Os06g0703500;Os08g0509600;Os08g0513700;Os08g0531600;Os09g0491532;Os09g0507100;Os11g0496600
TF_motif_seq_0266	TCP	226	+	0.75	TGTCC	Os03g0785800;Os04g0194600;Os12g0616400;Os01g0213800;Os08g0544800;Os11g0175700
TF_motif_seq_0266	TCP	226	-	0.75	TGTCC	Os03g0785800;Os04g0194600;Os12g0616400;Os01g0213800;Os08g0544800;Os11g0175700
TF_motif_seq_0264	(Motif sequence only)	226	-	0.8	TGTCC	MYBST1
TF_motif_seq_0274	(Motif sequence only)	226	+	0.8	TGTCC	BIHD1OS
TFmatrixID_0051	LOB;LBD	227	+	0.96	gtCCGGAttt	AT2G42430
TF_motif_seq_0258	Dehydrin	227	-	0.8	GTCCG	U01377
TF_motif_seq_0237	GATA;tify	231	+	1	GGATT	AT1G51600;AT2G45050;AT3G06740;AT3G16870;AT3G21175;AT3G24050;AT3G54810;AT3G60530;AT4G17570;AT4G24470;AT4G26150;AT4G32890;AT4G34680;AT5G25830;AT5G26930;AT5G56860;AT5G66320;AT2G18380;AT3G50870;AT4G36620
TF_motif_seq_0252	Myb/SANT;MYB;ARR-B	231	+	1	GGATT	AT2G01760;AT3G16857;AT4G16110;AT4G18020;AT4G31920;AT5G58080;AT1G67710;AT1G49190;AT2G25180;AT5G49240
TF_motif_seq_0264	(Motif sequence only)	231	+	0.8	GGATT	MYBST1
TF_motif_seq_0268	(Motif sequence only)	231	+	1	GGATT	ARR1AT
TF_motif_seq_0257	NF-YB;NF-YA;NF-YC	233	-	0.8	ATTTG	AT1G09030;AT1G17590;AT1G21970;AT1G30500;AT1G54160;AT1G54830;AT1G56170;AT1G72830;AT2G38880;AT2G47810;AT3G05690;AT3G14020;AT3G20910;AT3G53340;AT4G14540;AT5G06510;AT5G12840;AT5G27910;AT5G38140;AT5G47640;AT5G47670;AT5G50470;AT5G50480;Os01g0834400;Os02g0725900;Os05g0463800;Os05g0573500
TF_motif_seq_0257	NF-YB;NF-YA;NF-YC	234	-	0.8	TTTGG	AT1G09030;AT1G17590;AT1G21970;AT1G30500;AT1G54160;AT1G54830;AT1G56170;AT1G72830;AT2G38880;AT2G47810;AT3G05690;AT3G14020;AT3G20910;AT3G53340;AT4G14540;AT5G06510;AT5G12840;AT5G27910;AT5G38140;AT5G47640;AT5G47670;AT5G50470;AT5G50480;Os01g0834400;Os02g0725900;Os05g0463800;Os05g0573500
TFmatrixID_0067	AP2;ERF	235	-	0.98	ttgGTCGGtt	AT1G22190;AT1G36060;AT1G64380;AT1G71130;AT1G78080;AT2G20880;AT2G22200;AT2G40220;AT3G57600;AT3G61630;AT4G13620;AT4G28140;AT4G39780;AT5G65130;BRADI1G45470;BRADI1G71740;BRADI1G72990;BRADI2G15847;BRADI3G24000;BRADI3G35560;BRADI3G38140;BRADI3G49810;BRADI3G58980;BRADI4G29010;BRADI5G16450;estExt_fgenesh1_pg.C_170126;Cucsa.012850;Cucsa.064390;Cucsa.104510;Cucsa.107350;Cucsa.118970;Cucsa.147760;Cucsa.1545…
TFmatrixID_0595	AP2;ERF	235	-	0.97	ttgGTCGGtt	AT1G74930
TFmatrixID_0417	Storekeeper	235	-	1	ttGGTCGgt	BRADI1G20210;BRADI1G61477;Os03g0370250;Os07g0636100;Sb01g034370;Sb02g040550;GRMZM2G026417;GRMZM2G030458;GRMZM2G075122;GRMZM2G082318;BGIOSIBCE025740
TFmatrixID_0064	AP2;ERF	236	-	1	tgGTCGGtt	AT1G19210;AT1G74930;AT4G31060;AT5G21960;BRADI2G57200;BRADI3G37544;Cucsa.055920;Cucsa.141980;Cucsa.271180;MDP0000649022;MDP0000704216;Medtr2g050000;Medtr2g050010;Medtr2g050020;Medtr3g138910;Medtr3g138930;ppa011336m;ppa017280m;29739.m003647;29739.m003716;29739.m003717;Os06g0223100;Os08g0454000;Os02g0781300;Os06g0197600;LOC_Os06g09760;LOC_Os06g09790;LOC_Os06g09810;e_gw1.60.212.1;gw1.155.87.1;fgenesh…
TFmatrixID_0080	AP2;ERF	236	-	0.99	tgGTCGGttt	AT1G01250;AT1G77200;AT2G25820;AT2G35700;AT2G44940;AT3G16280;AT3G60490;AT4G16750;AT4G25490;AT5G11590;AT5G25810;AT5G51990;AT5G52020;BRADI1G38110;BRADI2G06180;BRADI3G08790;BRADI3G33355;BRADI3G50620;BRADI3G50630;BRADI4G21265;BRADI5G17610;BRADI5G17620;BRADI5G17630;BRADI5G17640;BRADI5G18850;Cucsa.038760;Cucsa.083150;Cucsa.116550;Cucsa.121080;Cucsa.161310;Cucsa.166340;Cucsa.235510;Cucsa.237170;Cucsa.251…
TFmatrixID_0119	AP2;ERF	236	-	0.94	tgGTCGGttt	AT1G01250;AT1G33760;AT1G77200;AT5G11590;BRADI1G38110;BRADI1G72990;BRADI2G06180;BRADI3G08790;BRADI3G33355;BRADI5G17620;Cucsa.237150;Cucsa.251030;Cucsa.378470;MDP0000241650;MDP0000242611;MDP0000283350;MDP0000652413;Medtr1g007440;Medtr3g138910;Medtr3g138930;ppa009533m;ppa010130m;ppa010340m;ppa010935m;ppa018178m;ppa026139m;28118.m000034;28353.m000054;29092.m000462;29742.m001400;29794.m003381;30146.m0…
TFmatrixID_0034	AP2;ERF	237	-	0.98	gGTCGGtttc	AT2G23340
TFmatrixID_0088	AP2;ERF	237	-	0.87	gGTCGGtt	AT1G01250;AT1G12630;AT1G77200;AT2G25820;AT2G35700;AT2G44940;AT3G16280;AT3G60490;AT4G25490;AT4G32800;AT5G11590;AT5G25810;AT5G51990;BRADI1G38110;BRADI2G06180;BRADI3G08790;BRADI3G33355;BRADI3G50620;BRADI3G50630;BRADI5G17610;BRADI5G17620;BRADI5G17630;BRADI5G17640;Cucsa.038760;Cucsa.116550;Cucsa.121080;Cucsa.161310;Cucsa.166340;Cucsa.235510;Cucsa.251030;Cucsa.259750;Cucsa.312570;Cucsa.321050;Cucsa.359…
TFmatrixID_0118	AP2;ERF	237	-	0.95	gGTCGGtt	AT1G01250;AT1G33760;BRADI1G72990;Cucsa.237150;Cucsa.251030;Cucsa.359390;Cucsa.378470;MDP0000283350;Medtr1g007440;ppa018178m;ppa026139m;28118.m000034;29742.m001400;30146.m003535;Os03g0174400;scaffold_103754.1;fgenesh2_kg.1__103__AT1G01250.1;e_gw1.15.309.1;e_gw1.41.124.1;e_gw1.60.212.1;estExt_fgenesh1_pg.C_4800009;gw1.117.121.1;gw1.133.82.1;gw1.14.214.1;gw1.14.262.1;gw1.15.199.1;gw1.155.87.1;gw1.27…
TFmatrixID_0121	AP2;ERF	237	-	0.95	gGTCGGtt	AT1G01250;AT1G33760;AT1G77200;AT2G23340;AT2G35700;AT2G44940;AT3G60490;AT4G06746;AT4G25490;AT4G36900;AT5G11590;AT5G21960;AT5G51990;BRADI1G38110;BRADI1G48320;BRADI1G72990;BRADI2G06180;BRADI3G08790;BRADI3G33355;BRADI3G50620;BRADI3G50630;BRADI3G51610;BRADI5G17610;BRADI5G17620;BRADI5G17640;BRADI5G18850;Cucsa.121080;Cucsa.166340;Cucsa.237170;Cucsa.251030;Cucsa.312570;Cucsa.321050;Cucsa.352470;Cucsa.359…
TF_motif_seq_0266	TCP	237	+	0.75	GGTCG	Os03g0785800;Os04g0194600;Os12g0616400;Os01g0213800;Os08g0544800;Os11g0175700
TF_motif_seq_0266	TCP	237	-	0.75	GGTCG	Os03g0785800;Os04g0194600;Os12g0616400;Os01g0213800;Os08g0544800;Os11g0175700
TF_motif_seq_0349	(Others)	237	-	0.86	ggTCGGT	X67670;X67671
TF_motif_seq_0259	(Motif sequence only)	237	-	0.8	GGTCG	CGACGOSAMY3
TFmatrixID_0474	Myb/SANT;MYB	238	+	0.96	gtCGGTTtca	BRADI2G53010;Cucsa.364400;MDP0000147309;ppa003628m;29686.m000890;29785.m000932;Os01g0812000;PDK_20s1831811g001;POPTR_0001s07330;POPTR_0003s18900;POPTR_0009s02380;e_gw1.4.838.1;Sb03g037680;GSVIVG00012447001;GRMZM2G139688;Glyma15g35860.1;Q96464_HORVU;chr3.CM0005.370.nc;cassava1461.valid.m1;cassava30977.valid.m1;cassava44767.m1;mgf002965m;mgf010934m;mgf019173m;mgf025568m;BGIOSIBCE004027
TF_motif_seq_0292	AP2;ERF	238	-	1	GTCGGt	AT1G12610;AT1G63030;AT1G75490;AT3G57600;AT4G25470;AT4G25480;AT4G25490;AT5G05410;AT5G18450;AT5G51990;AT2G38340;AT3G11020;Os08g0565200;Os01g0165000;Os02g0677300;Os03g0174400;Os05g0346200;Os06g0127100;Os01g0968800;Os04g0572400;Os05g0473300;Os06g0165600;Os08g0545500;Os09g0522000;Os09g0522100;Os09g0522200
TF_motif_seq_0258	Dehydrin	238	-	1	GTCGG	U01377
TF_motif_seq_0284	(Motif sequence only)	238	-	1	gTCGGT	DRE2COREZMRAB17
TF_motif_seq_0324	(Motif sequence only)	238	-	1	GTCGGt	DRECRTCOREAT
TF_motif_seq_0325	(Motif sequence only)	238	-	1	GTCGGt	CBFHV
TF_motif_seq_0248	(Motif sequence only)	240	-	0.8	CGGTT	MYBCOREATCYCB1
TF_motif_seq_0094	(Motif sequence only)	240	-	0.75	cggtttcAGATT	L4DCPAL1
TFmatrixID_0441	WRC;GRF	242	-	1	gtTTCAGa	AT2G06200
TF_motif_seq_0267	Trihelix	242	+	0.8	GTTTC	AT5G01380
TF_motif_seq_0261	(Motif sequence only)	242	-	0.8	GTTTC	SURECOREATSULTR11
TF_motif_seq_0274	(Motif sequence only)	243	+	0.8	TTTCA	BIHD1OS
TFmatrixID_0349	Myb/SANT;ARR-B	246	-	1	cAGATTacaa	AT4G18020;Cucsa.321580;Medtr5g014220;ppa004161m;30054.m000786;POPTR_0001s02910;POPTR_0003s08600;GSVIVG00013234001;PK19826.1;Glyma11g04440.1;Glyma17g16360.1;fgenesh2_kg.7__2503__AT4G18020.2;chr4.CM0831.100.nd;cassava2466.valid.m1;cassava42047.valid.m1;cassava42048.valid.m1
TF_motif_seq_0254	AP2;ERF	246	-	0.8	CAGAT	AT3G14230
TF_motif_seq_0237	GATA;tify	247	+	1	AGATT	AT1G51600;AT2G45050;AT3G06740;AT3G16870;AT3G21175;AT3G24050;AT3G54810;AT3G60530;AT4G17570;AT4G24470;AT4G26150;AT4G32890;AT4G34680;AT5G25830;AT5G26930;AT5G56860;AT5G66320;AT2G18380;AT3G50870;AT4G36620
TF_motif_seq_0252	Myb/SANT;MYB;ARR-B	247	+	1	AGATT	AT2G01760;AT3G16857;AT4G16110;AT4G18020;AT4G31920;AT5G58080;AT1G67710;AT1G49190;AT2G25180;AT5G49240
TF_motif_seq_0268	(Motif sequence only)	247	+	1	AGATT	ARR1AT
TF_motif_seq_0453	(Motif sequence only)	247	-	0.75	agaTTACA	EMHVCHORD
TF_motif_seq_0262	(Motif sequence only)	248	+	0.8	GATTA	IBOXCORE
TF_motif_seq_0241	ZF-HD	249	+	1	ATTAC	AT1G75240
TF_motif_seq_0267	Trihelix	249	+	0.8	ATTAC	AT5G01380
TF_motif_seq_0274	(Motif sequence only)	250	-	0.8	TTACA	BIHD1OS
TF_motif_seq_0269	(Motif sequence only)	254	+	0.8	AAAAG	TAAAGSTKST1
TF_motif_seq_0239	Dof	255	+	1	AAAGA	AT1G29160;AT1G64620;AT2G37590;AT3G21270;AT3G45610;AT3G47500;AT4G38000;AT5G39660;AT5G60200;AT5G60850;AT5G62940;AT2G46590;AT1G07640;AT1G21340;AT1G26790;AT1G47655;AT1G51700;AT1G69570;AT2G28510;AT2G28810;AT2G34140;AT3G50410;AT3G55370;AT3G61850;AT4G00940;AT4G21050;AT4G21080;AT4G24060;AT5G02460;AT5G62430;AT5G65590;AT5G66940
TF_motif_seq_0238	(Motif sequence only)	255	+	1	AAAGA	DOFCOREZM
TFmatrixID_0238	Dof	257	+	1	agaAAAAGt	AT4G38000;fgenesh2_kg.7__248__AT4G38000.1
TF_motif_seq_0250	(Motif sequence only)	257	+	1	AGAAA	POLLEN1LELAT52
TFmatrixID_0031	Dof	258	+	0.98	gaAAAAGtta	AT2G46590
TFmatrixID_0233	Dof	258	+	1	gaAAAAGtta	AT1G64620;fgenesh2_kg.2__13__AT1G64620.1
TFmatrixID_0235	Dof	258	+	1	gaAAAAGt	AT3G21270;scaffold_302540.1
TFmatrixID_0239	Dof	258	+	0.99	gaAAAAGtta	AT5G39660
TFmatrixID_0240	Dof	258	+	1	gaAAAAG	AT5G60200;fgenesh2_kg.8__1974__AT5G60200.1
TFmatrixID_0243	Dof	258	+	1	gaAAAAGt	AT5G62940;scaffold_802976.1
TFmatrixID_0244	Dof	258	+	1	gaAAAAGt	e_gw1.149.93.1
TFmatrixID_0246	Dof	258	+	1	gaAAAAGtt	e_gw1.392.16.1
TFmatrixID_0249	Dof	258	+	1	gaAAAAGtta	gw1.385.26.1
TFmatrixID_0250	Dof	258	+	1	gaAAAAGt	fgenesh1_pg.C_Chr_08.0001000114
TF_motif_seq_0262	(Motif sequence only)	258	+	0.8	GAAAA	IBOXCORE
TF_motif_seq_0315	(Motif sequence only)	258	+	1	GAAAAa	GT1GMSCAM4
TF_motif_seq_0321	(Motif sequence only)	258	+	1	GAAAAa	GT1CONSENSUS
TFmatrixID_0234	Dof	259	+	1	aAAAAGt	AT2G37590;scaffold_402404.1
TFmatrixID_0237	Dof	259	+	0.99	aAAAAGtta	AT3G47500
TF_motif_seq_0225	(Others)	259	+	0.61	AAAAAgttaaaacataattaattttaaa	D45066
TFmatrixID_0563	Myb/SANT	260	-	0.84	aaaaGTTAAaac	BRADI4G07110;estExt_Genemark1.C_60286;Cucsa.106050;Cucsa.291780;MDP0000151195;MDP0000191083;MDP0000878701;ppa000753m;29680.m001688;Os04g0348300;estExt_Genewise1.C_6410001;POPTR_0013s04340;POPTR_0019s03520;estExt_Genewise1Plus.C_540165;fgenesh1_pm.C_scaffold_47000022;Sb03g044450;Sb08g015280;GSVIVG00023527001;AC203535.4_FG001;PK01704.1;estExt_fgeneshCV_pg.C_60186;estExtDG_fgenesh_newKGs_kg.C_252001…
TF_motif_seq_0269	(Motif sequence only)	260	+	0.8	AAAAG	TAAAGSTKST1
TF_motif_seq_0239	Dof	261	+	1	AAAGT	AT1G29160;AT1G64620;AT2G37590;AT3G21270;AT3G45610;AT3G47500;AT4G38000;AT5G39660;AT5G60200;AT5G60850;AT5G62940;AT2G46590;AT1G07640;AT1G21340;AT1G26790;AT1G47655;AT1G51700;AT1G69570;AT2G28510;AT2G28810;AT2G34140;AT3G50410;AT3G55370;AT3G61850;AT4G00940;AT4G21050;AT4G21080;AT4G24060;AT5G02460;AT5G62430;AT5G65590;AT5G66940
TF_motif_seq_0238	(Motif sequence only)	261	+	1	AAAGT	DOFCOREZM
TF_motif_seq_0280	(Motif sequence only)	261	+	0.83	AAAGTt	ACGTTBOX
TF_motif_seq_0280	(Motif sequence only)	261	-	0.83	aAAGTT	ACGTTBOX
TF_motif_seq_0272	(Motif sequence only)	263	-	0.8	AGTTA	WBOXHVISO1
TF_motif_seq_0275	(Motif sequence only)	264	-	0.8	GTTAA	WBOXATNPR1
TF_motif_seq_0267	Trihelix	264	+	0.8	GTTAA	AT5G01380
TF_motif_seq_0262	(Motif sequence only)	264	+	0.8	GTTAA	IBOXCORE
TF_motif_seq_0269	(Motif sequence only)	266	+	0.8	TAAAA	TAAAGSTKST1
TF_motif_seq_0443	(Motif sequence only)	266	+	0.88	TAAAAcat	LECPLEACS2
TFmatrixID_0146	AT-Hook	268	+	0.99	aaacATAAT	Os07g0184800;POPTR_0002s10560;POPTR_0005s17920;ppa004994m;67318;29842.m003611;29912.m005467;fgenesh1_pg.C_scaffold_7001757;fgenesh2_kg.8__2218__AT5G62260.1;scaffold_100611.1;Thaps24106;GRMZM2G150950;PK00377.1;PK26376.1;Cucsa.303060;Glyma04g10960.1;Glyma10g07550.1;Glyma13g21430.1;LjSGA_100986.1;MDP0000388292;MDP0000514420;cassava13117.valid.m1;cassava4485.m1;cassava47435.m1;AT4G21895;AT5G62260;Med…
TF_motif_seq_0343	(Motif sequence only)	268	+	0.86	AAACAta	ANAERO1CONSENSUS
TFmatrixID_0412	Sox;YABBY	270	+	1	acaTAATTaa	AT1G23420;fgenesh1_pg.C_scaffold_1002152
TFmatrixID_0628	Homeodomain;bZIP;HD-ZIP;WOX	271	+	0.96	caTAATTaat	AT4G35550
TFmatrixID_0628	Homeodomain;bZIP;HD-ZIP;WOX	271	-	0.96	catAATTAat	AT4G35550
TFmatrixID_0002	AT-Hook	271	+	0.97	caTAATTaat	AT1G63480
TF_motif_seq_0262	(Motif sequence only)	271	+	0.8	CATAA	IBOXCORE
TFmatrixID_0288	Homeodomain;HD-ZIP	272	-	0.95	ataATTAAttt	AT1G05230;AT1G17920;AT3G61150;AT4G00730;AT5G46880;BRADI1G46247;BRADI3G14500;BRADI3G15327;BRADI3G34410;BRADI3G51540;BRADI3G57567;BRADI4G35760;Cucsa.045360;Cucsa.061970;Cucsa.072780;Cucsa.086030;Cucsa.112320;Cucsa.148430;Cucsa.250870;Cucsa.312880;Cucsa.363170;MDP0000046392;MDP0000123097;MDP0000142893;MDP0000204639;MDP0000233235;MDP0000285637;MDP0000318514;MDP0000322550;MDP0000389745;MDP0000491277;M…
TFmatrixID_0564	MADS box	272	-	0.75	ataattaaTTTTAaat	e_gw1.9.373.1;gw1.1.1011.1;e_gw1.01.00.699.1;eugene.0100010534;e_gw1.13.374.1
TF_motif_seq_0241	ZF-HD	272	-	1	ATAAT	AT1G75240
TFmatrixID_0288	Homeodomain;HD-ZIP	273	+	0.94	taaTTAATttt	AT1G05230;AT1G17920;AT3G61150;AT4G00730;AT5G46880;BRADI1G46247;BRADI3G14500;BRADI3G15327;BRADI3G34410;BRADI3G51540;BRADI3G57567;BRADI4G35760;Cucsa.045360;Cucsa.061970;Cucsa.072780;Cucsa.086030;Cucsa.112320;Cucsa.148430;Cucsa.250870;Cucsa.312880;Cucsa.363170;MDP0000046392;MDP0000123097;MDP0000142893;MDP0000204639;MDP0000233235;MDP0000285637;MDP0000318514;MDP0000322550;MDP0000389745;MDP0000491277;M…
TFmatrixID_0001	AT-Hook	273	+	1	tAATTAattt	AT1G63480
TFmatrixID_0001	AT-Hook	273	-	1	taatTAATTt	AT1G63480
TFmatrixID_0005	AT-Hook	273	+	0.94	taATTAAttt	AT4G14465
TFmatrixID_0005	AT-Hook	273	-	0.96	taaTTAATtt	AT4G14465
TFmatrixID_0007	AT-Hook	273	+	1	tAATTAattt	AT4G35390
TFmatrixID_0007	AT-Hook	273	-	1	taatTAATTt	AT4G35390
TF_motif_seq_0347	Alpha-amylase	274	+	0.86	AATTAat	M24286;M24287
TF_motif_seq_0241	ZF-HD	275	+	1	ATTAA	AT1G75240
TF_motif_seq_0347	Alpha-amylase	275	-	0.86	atTAATT	M24286;M24287
TF_motif_seq_0241	ZF-HD	276	-	1	TTAAT	AT1G75240
TFmatrixID_0225	TCR	279	+	0.96	attTTAAAta	AT3G04850
TFmatrixID_0225	TCR	279	-	0.96	atTTTAAata	AT3G04850
TFmatrixID_0224	TCR;CPP	280	+	0.99	tTTTAAat	AT2G20110;BRADI2G50540;Cucsa.116430;MDP0000182903;MDP0000233007;Medtr4g159020;ppa003211m;29912.m005495;Os01g0761100;e_gw1.9.62.1;POPTR_0006s16340;POPTR_0018s08960;GSVIVG00015363001;PK12143.1;Al_scaffold_0003_3488;fgenesh2_kg.7__1291__AT4G29000.1;Glyma07g09380.1;Glyma08g04180.1;Glyma09g32420.1;chr4.CM0617.820.nd;cassava29938.valid.m1;cassava8212.valid.m1;BGIOSIBCE003701
TFmatrixID_0224	TCR;CPP	280	-	0.99	ttTTAAAt	AT2G20110;BRADI2G50540;Cucsa.116430;MDP0000182903;MDP0000233007;Medtr4g159020;ppa003211m;29912.m005495;Os01g0761100;e_gw1.9.62.1;POPTR_0006s16340;POPTR_0018s08960;GSVIVG00015363001;PK12143.1;Al_scaffold_0003_3488;fgenesh2_kg.7__1291__AT4G29000.1;Glyma07g09380.1;Glyma08g04180.1;Glyma09g32420.1;chr4.CM0617.820.nd;cassava29938.valid.m1;cassava8212.valid.m1;BGIOSIBCE003701
TF_motif_seq_0269	(Motif sequence only)	280	-	0.8	TTTTA	TAAAGSTKST1
TFmatrixID_0146	AT-Hook	282	+	1	ttaaATAAT	Os07g0184800;POPTR_0002s10560;POPTR_0005s17920;ppa004994m;67318;29842.m003611;29912.m005467;fgenesh1_pg.C_scaffold_7001757;fgenesh2_kg.8__2218__AT5G62260.1;scaffold_100611.1;Thaps24106;GRMZM2G150950;PK00377.1;PK26376.1;Cucsa.303060;Glyma04g10960.1;Glyma10g07550.1;Glyma13g21430.1;LjSGA_100986.1;MDP0000388292;MDP0000514420;cassava13117.valid.m1;cassava4485.m1;cassava47435.m1;AT4G21895;AT5G62260;Med…
TF_motif_seq_0389	(Motif sequence only)	282	-	1	ttAAATA	TATABOXOSPAL
TF_motif_seq_0254	AP2;ERF	283	-	0.8	TAAAT	AT3G14230
TF_motif_seq_0269	(Motif sequence only)	283	+	0.8	TAAAT	TAAAGSTKST1
TFmatrixID_0143	AT-Hook	284	+	1	aaatAATAAt	fgenesh1_pg.C_Chr_20.0001000063;29005.m000251;fgenesh4_pg.C_scaffold_6000195;GRMZM2G008456;mgf004903m
TF_motif_seq_0337	(Others)	284	-	1	aAATAA	U22971
TFmatrixID_0006	AT-Hook	285	-	0.95	aataATAATg	AT4G14465
TF_motif_seq_0191	(Motif sequence only)	285	+	0.75	AATAAtaatgtgtatatata	C2GMAUX28
TF_motif_seq_0262	(Motif sequence only)	285	+	0.8	AATAA	IBOXCORE
TF_motif_seq_0283	(Motif sequence only)	285	+	1	AATAAt	POLASIG3
TF_motif_seq_0388	(Motif sequence only)	285	-	0.86	aaTAATA	TATABOX3
TF_motif_seq_0241	ZF-HD	286	-	1	ATAAT	AT1G75240
TF_motif_seq_0262	(Motif sequence only)	288	+	0.8	AATAA	IBOXCORE
TF_motif_seq_0283	(Motif sequence only)	288	+	1	AATAAt	POLASIG3
TF_motif_seq_0241	ZF-HD	289	-	1	ATAAT	AT1G75240
TFmatrixID_0491	TBP	290	+	0.95	taatgtgtaTATATatgcatt	Os10g0432300;Os12g0580300;EuGene.0800010331;eugene.1200010061;estExt_gwp_GeneWisePlus.C_Chr_12.00010124;PDK_20s1715251g002;AT1G55520;AT3G13445;e_gw1.13.259.1;estExt_Genewise1.C_2460019;POPTR_0013s05580;POPTR_0019s04890;ppa011675m;ppa011711m;29822.m003403;29950.m001154;estExt_fgenesh1_kg.C_20040;gw1.13.273.1;Sb01g012880;Sb01g017130;Sb01g021297;Sb08g022273;GSVIVG00025497001;estExt_Genewise1.C_90019…
TFmatrixID_0572	TBP	290	+	0.95	taatgtgtaTATATatgcatt	Os10g0432300;Os12g0580300;EuGene.0800010331;eugene.1200010061;estExt_gwp_GeneWisePlus.C_Chr_12.00010124;PDK_20s1715251g002;AT1G55520;AT3G13445;e_gw1.13.259.1;estExt_Genewise1.C_2460019;POPTR_0013s05580;POPTR_0019s04890;ppa011675m;ppa011711m;29822.m003403;29950.m001154;estExt_fgenesh1_kg.C_20040;gw1.13.273.1;Sb01g012880;Sb01g017130;Sb01g021297;Sb08g022273;GSVIVG00025497001;estExt_Genewise1.C_90019…
TF_motif_seq_0269	(Motif sequence only)	290	+	0.8	TAATG	TAAAGSTKST1
TFmatrixID_0491	TBP	291	-	0.92	aatgtgtATATAtatgcatta	Os10g0432300;Os12g0580300;EuGene.0800010331;eugene.1200010061;estExt_gwp_GeneWisePlus.C_Chr_12.00010124;PDK_20s1715251g002;AT1G55520;AT3G13445;e_gw1.13.259.1;estExt_Genewise1.C_2460019;POPTR_0013s05580;POPTR_0019s04890;ppa011675m;ppa011711m;29822.m003403;29950.m001154;estExt_fgenesh1_kg.C_20040;gw1.13.273.1;Sb01g012880;Sb01g017130;Sb01g021297;Sb08g022273;GSVIVG00025497001;estExt_Genewise1.C_90019…
TFmatrixID_0572	TBP	291	-	0.92	aatgtgtATATAtatgcatta	Os10g0432300;Os12g0580300;EuGene.0800010331;eugene.1200010061;estExt_gwp_GeneWisePlus.C_Chr_12.00010124;PDK_20s1715251g002;AT1G55520;AT3G13445;e_gw1.13.259.1;estExt_Genewise1.C_2460019;POPTR_0013s05580;POPTR_0019s04890;ppa011675m;ppa011711m;29822.m003403;29950.m001154;estExt_fgenesh1_kg.C_20040;gw1.13.273.1;Sb01g012880;Sb01g017130;Sb01g021297;Sb08g022273;GSVIVG00025497001;estExt_Genewise1.C_90019…
TF_motif_seq_0345	(Motif sequence only)	291	+	0.86	AATGTgt	QARBNEXTA
TF_motif_seq_0407	(Motif sequence only)	291	+	0.88	AATGTgta	SP8BFIBSP8AIB
TF_motif_seq_0381	Tryp_alpha_amyl	292	-	1	atGTGTA	X58142
TF_motif_seq_0249	(Motif sequence only)	292	+	0.8	ATGTG	ABRELATERD1
TFmatrixID_0491	TBP	293	-	0.94	tgtgtatATATAtgcattagt	Os10g0432300;Os12g0580300;EuGene.0800010331;eugene.1200010061;estExt_gwp_GeneWisePlus.C_Chr_12.00010124;PDK_20s1715251g002;AT1G55520;AT3G13445;e_gw1.13.259.1;estExt_Genewise1.C_2460019;POPTR_0013s05580;POPTR_0019s04890;ppa011675m;ppa011711m;29822.m003403;29950.m001154;estExt_fgenesh1_kg.C_20040;gw1.13.273.1;Sb01g012880;Sb01g017130;Sb01g021297;Sb08g022273;GSVIVG00025497001;estExt_Genewise1.C_90019…
TFmatrixID_0572	TBP	293	-	0.94	tgtgtatATATAtgcattagt	Os10g0432300;Os12g0580300;EuGene.0800010331;eugene.1200010061;estExt_gwp_GeneWisePlus.C_Chr_12.00010124;PDK_20s1715251g002;AT1G55520;AT3G13445;e_gw1.13.259.1;estExt_Genewise1.C_2460019;POPTR_0013s05580;POPTR_0019s04890;ppa011675m;ppa011711m;29822.m003403;29950.m001154;estExt_fgenesh1_kg.C_20040;gw1.13.273.1;Sb01g012880;Sb01g017130;Sb01g021297;Sb08g022273;GSVIVG00025497001;estExt_Genewise1.C_90019…
TF_motif_seq_0506	(Motif sequence only)	295	+	1	TGTATatat	SORLREP3AT
TF_motif_seq_0264	(Motif sequence only)	296	+	0.8	GTATA	MYBST1
TF_motif_seq_0384	(Motif sequence only)	296	-	0.86	gtATATA	TATABOX4
TF_motif_seq_0434	(Motif sequence only)	296	+	0.83	GTATAtat	P1BS
TF_motif_seq_0254	AP2;ERF	297	-	0.8	TATAT	AT3G14230
TF_motif_seq_0384	(Motif sequence only)	297	+	0.86	TATATat	TATABOX4
TFmatrixID_0297	Homeodomain	298	+	0.94	ataTATAT	PRH_PETCR
TFmatrixID_0297	Homeodomain	298	-	0.94	ATATAtat	PRH_PETCR
TF_motif_seq_0254	AP2;ERF	298	+	0.8	ATATA	AT3G14230
TF_motif_seq_0384	(Motif sequence only)	298	-	0.86	atATATA	TATABOX4
TF_motif_seq_0254	AP2;ERF	299	-	0.8	TATAT	AT3G14230
TF_motif_seq_0384	(Motif sequence only)	299	+	0.86	TATATat	TATABOX4
TF_motif_seq_0254	AP2;ERF	300	+	0.8	ATATA	AT3G14230
TF_motif_seq_0434	(Motif sequence only)	300	-	0.83	ataTATGC	P1BS
TF_motif_seq_0254	AP2;ERF	301	-	0.8	TATAT	AT3G14230
TF_motif_seq_0303	(Motif sequence only)	301	-	0.83	tATATG	CATATGGMSAUR
TFmatrixID_0256	EIN3;EIL	302	+	0.99	atATGCAtta	AT3G20770;AT5G21120;AT5G65100;BRADI1G63780;BRADI3G39970;BRADI4G33750;Cucsa.029580;Cucsa.142750;Cucsa.143220;Cucsa.364340;MDP0000144922;MDP0000162617;MDP0000202831;MDP0000212881;MDP0000219269;MDP0000283197;MDP0000306498;MDP0000422279;MDP0000423881;MDP0000490180;MDP0000562585;MDP0000564884;MDP0000565880;AC235679_8;Medtr2g118010;Medtr5g094880;ppa003113m;ppa003493m;ppa003550m;ppa016118m;29708.m000185…
TFmatrixID_0256	EIN3;EIL	302	-	0.99	ataTGCATta	AT3G20770;AT5G21120;AT5G65100;BRADI1G63780;BRADI3G39970;BRADI4G33750;Cucsa.029580;Cucsa.142750;Cucsa.143220;Cucsa.364340;MDP0000144922;MDP0000162617;MDP0000202831;MDP0000212881;MDP0000219269;MDP0000283197;MDP0000306498;MDP0000422279;MDP0000423881;MDP0000490180;MDP0000562585;MDP0000564884;MDP0000565880;AC235679_8;Medtr2g118010;Medtr5g094880;ppa003113m;ppa003493m;ppa003550m;ppa016118m;29708.m000185…
TF_motif_seq_0256	B3	303	+	0.8	TATGC	Os04g0676600;Os08g0101000
TF_motif_seq_0264	(Motif sequence only)	303	-	0.8	TATGC	MYBST1
TF_motif_seq_0256	B3	306	-	0.8	GCATT	Os04g0676600;Os08g0101000
TF_motif_seq_0269	(Motif sequence only)	307	-	0.8	CATTA	TAAAGSTKST1
TF_motif_seq_0241	ZF-HD	308	+	1	ATTAG	AT1G75240
TF_motif_seq_0257	NF-YB;NF-YA;NF-YC	308	-	0.8	ATTAG	AT1G09030;AT1G17590;AT1G21970;AT1G30500;AT1G54160;AT1G54830;AT1G56170;AT1G72830;AT2G38880;AT2G47810;AT3G05690;AT3G14020;AT3G20910;AT3G53340;AT4G14540;AT5G06510;AT5G12840;AT5G27910;AT5G38140;AT5G47640;AT5G47670;AT5G50470;AT5G50480;Os01g0834400;Os02g0725900;Os05g0463800;Os05g0573500
TF_motif_seq_0382	(Motif sequence only)	308	-	0.86	atTAGTA	SP8BFIBSP8BIB
TF_motif_seq_0247	(Motif sequence only)	310	-	1	TAGTA	CACTFTPPCA1
TF_motif_seq_0256	B3	312	-	0.8	GTATG	Os04g0676600;Os08g0101000
TF_motif_seq_0343	(Motif sequence only)	313	-	0.86	taTGTTT	ANAERO1CONSENSUS
TFmatrixID_0314	MADF	315	-	0.83	tgtTTAACtc	Cucsa.394820;MDP0000257669;MDP0000259111;ppa009404m;29929.m004704;POPTR_0008s17980;POPTR_0010s06510;PK20543.1;Glyma18g01360.1;LjT04G17.70.nc;cassava11841.valid.m1;mgf016368m
TF_motif_seq_0269	(Motif sequence only)	316	-	0.8	GTTTA	TAAAGSTKST1
TF_motif_seq_0275	(Motif sequence only)	318	+	0.8	TTAAC	WBOXATNPR1
TF_motif_seq_0267	Trihelix	318	-	0.8	TTAAC	AT5G01380
TF_motif_seq_0262	(Motif sequence only)	318	-	0.8	TTAAC	IBOXCORE
TF_motif_seq_0272	(Motif sequence only)	319	+	0.8	TAACT	WBOXHVISO1
TF_motif_seq_0355	SRS	321	+	0.86	ACTCTat	AT1G75520;AT2G18120;AT3G54430;AT4G36260;AT5G12330;AT5G66350
TF_motif_seq_0254	AP2;ERF	322	+	0.8	CTCTA	AT3G14230
TF_motif_seq_0269	(Motif sequence only)	322	-	0.8	CTCTA	TAAAGSTKST1
TF_motif_seq_0264	(Motif sequence only)	325	-	0.8	TATTC	MYBST1
TF_motif_seq_0330	(Motif sequence only)	325	+	1	TATTCt	-10PEHVPSBD
TF_motif_seq_0254	AP2;ERF	327	+	0.8	TTCTA	AT3G14230
TFmatrixID_0604	B3	328	+	0.98	tCTACAtcta	AT4G31610
TF_motif_seq_0052	(Motif sequence only)	328	+	0.7	TCTACatcta	LS5ATPR1
TF_motif_seq_0254	AP2;ERF	330	-	0.8	TACAT	AT3G14230
TF_motif_seq_0237	GATA;tify	332	-	1	CATCT	AT1G51600;AT2G45050;AT3G06740;AT3G16870;AT3G21175;AT3G24050;AT3G54810;AT3G60530;AT4G17570;AT4G24470;AT4G26150;AT4G32890;AT4G34680;AT5G25830;AT5G26930;AT5G56860;AT5G66320;AT2G18380;AT3G50870;AT4G36620
TF_motif_seq_0254	AP2;ERF	333	+	1	ATCTA	AT3G14230
TFmatrixID_0143	AT-Hook	333	+	1	atctAATAAa	fgenesh1_pg.C_Chr_20.0001000063;29005.m000251;fgenesh4_pg.C_scaffold_6000195;GRMZM2G008456;mgf004903m
TFmatrixID_0131	AT-Hook	334	+	1	tctaATAAA	Os06g0326000;Os07g0184800;Os08g0512400;Os09g0491708;estExt_fgenesh1_pg.C_2230073;POPTR_0004s20060;ppa016410m;ppa024471m;29092.m000442;fgenesh2_pg.C_scaffold_83000076;BRADI3G40180;BRADI3G55950;Sb02g028500;Sb04g037880;Thaps11588;GSVIVG00027617001;scaffold_702647.1;GRMZM2G089562;GRMZM2G106133;GRMZM2G123887;GRMZM2G159926;GRMZM2G164489;Glyma06g01700.1;Glyma0856s00200.1;Glyma09g39650.1;Glyma18g46540.1;…
TF_motif_seq_0241	ZF-HD	335	-	1	CTAAT	AT1G75240
TF_motif_seq_0257	NF-YB;NF-YA;NF-YC	335	+	0.8	CTAAT	AT1G09030;AT1G17590;AT1G21970;AT1G30500;AT1G54160;AT1G54830;AT1G56170;AT1G72830;AT2G38880;AT2G47810;AT3G05690;AT3G14020;AT3G20910;AT3G53340;AT4G14540;AT5G06510;AT5G12840;AT5G27910;AT5G38140;AT5G47640;AT5G47670;AT5G50470;AT5G50480;Os01g0834400;Os02g0725900;Os05g0463800;Os05g0573500
TF_motif_seq_0329	(Motif sequence only)	335	-	1	cTAATA	CPBCSPOR
TFmatrixID_0009	AT-Hook	336	-	0.98	tAATAAattt	AT4G35390
TFmatrixID_0139	AT-Hook	336	-	0.97	TAATAaattt	POPTR_0002s10560;POPTR_0005s17920;ppa004994m;67318;29842.m003611;29912.m005467;fgenesh1_pg.C_scaffold_7001757;fgenesh2_kg.8__2218__AT5G62260.1;scaffold_100611.1;Thaps24106;GRMZM2G150950;PK00377.1;PK26376.1;Cucsa.303060;Glyma04g10960.1;Glyma10g07550.1;Glyma13g21430.1;LjSGA_100986.1;MDP0000388292;MDP0000514420;cassava13117.valid.m1;cassava4485.m1;cassava47435.m1;AT4G21895;AT5G62260;Medtr1g073540;Me…
TF_motif_seq_0282	Alpha-amylase	337	+	1	AATAAa	M24286;M24287
TF_motif_seq_0262	(Motif sequence only)	337	+	0.8	AATAA	IBOXCORE
TF_motif_seq_0283	(Motif sequence only)	337	+	0.83	AATAAa	POLASIG3
TFmatrixID_0223	TCR;CPP	338	+	0.98	ataAATTTtatta	AT4G14770;Cucsa.168280;Cucsa.254540;MDP0000210939;MDP0000292449;Medtr5g006670;ppa002058m;29844.m003241;POPTR_0010s09350;GSVIVG00018021001;PK22848.1;scaffold_302728.1;Glyma01g44670.1;chr1.CM0591.20.nd;cassava35352.valid.m1;cassava569.valid.m1
TF_motif_seq_0254	AP2;ERF	339	-	0.8	TAAAT	AT3G14230
TF_motif_seq_0269	(Motif sequence only)	339	+	0.8	TAAAT	TAAAGSTKST1
TF_motif_seq_0443	(Motif sequence only)	340	-	0.88	aaaTTTTA	LECPLEACS2
TFmatrixID_0148	AT-Hook	341	-	0.99	aATTTTat	Os02g0824300;Os06g0326000;Os07g0184800;Os08g0512400;Os09g0491708;estExt_fgenesh1_pg.C_2230073;POPTR_0004s20060;ppa016410m;ppa024471m;29092.m000442;fgenesh2_pg.C_scaffold_83000076;BRADI3G40180;Sb02g028500;Sb04g037880;Thaps11588;GSVIVG00027617001;scaffold_702647.1;GRMZM2G089562;GRMZM2G106133;GRMZM2G123887;GRMZM2G159926;GRMZM2G164489;Glyma06g01700.1;Glyma0856s00200.1;Glyma09g39650.1;Glyma18g46540.1;…
TFmatrixID_0144	AT-Hook	342	+	0.91	atttTATTAatt	POPTR_0002s10560;POPTR_0005s17920;ppa004994m;67318;29842.m003611;29912.m005467;fgenesh1_pg.C_scaffold_7001757;fgenesh2_kg.8__2218__AT5G62260.1;scaffold_100611.1;Thaps24106;GRMZM2G150950;PK00377.1;PK26376.1;Cucsa.303060;Glyma04g10960.1;Glyma10g07550.1;Glyma13g21430.1;LjSGA_100986.1;MDP0000388292;MDP0000514420;cassava13117.valid.m1;cassava4485.m1;cassava47435.m1;AT4G21895;AT5G62260;Medtr1g073540;Me…
TF_motif_seq_0269	(Motif sequence only)	343	-	0.8	TTTTA	TAAAGSTKST1
TFmatrixID_0143	AT-Hook	344	-	1	tTTATTaatt	fgenesh1_pg.C_Chr_20.0001000063;29005.m000251;fgenesh4_pg.C_scaffold_6000195;GRMZM2G008456;mgf004903m
TF_motif_seq_0282	Alpha-amylase	344	-	1	tTTATT	M24286;M24287
TF_motif_seq_0283	(Motif sequence only)	344	-	0.83	tTTATT	POLASIG3
TFmatrixID_0287	Homeodomain;bZIP;HD-ZIP	345	+	0.97	ttaTTAATtc	AT3G61890;BRADI4G35910;Cucsa.259560;MDP0000311522;MDP0000316497;MDP0000615948;MDP0000899816;Medtr3g123250;Medtr8g029340;ppa010647m;ppa011221m;27964.m000347;30089.m001006;PDK_20s1318331g001;POPTR_0002s17680;POPTR_0012s03080;POPTR_0014s09860;Sb02g030660;GSVIVG00038619001;GRMZM2G034113;GRMZM2G041462;PK03912.1;PK15571.1;fgenesh2_kg.5__2686__AT3G61890.1;scaffold_403638.1;scaffold_403640.1;Glyma04g4096…
TFmatrixID_0287	Homeodomain;bZIP;HD-ZIP	345	-	0.97	ttATTAAttc	AT3G61890;BRADI4G35910;Cucsa.259560;MDP0000311522;MDP0000316497;MDP0000615948;MDP0000899816;Medtr3g123250;Medtr8g029340;ppa010647m;ppa011221m;27964.m000347;30089.m001006;PDK_20s1318331g001;POPTR_0002s17680;POPTR_0012s03080;POPTR_0014s09860;Sb02g030660;GSVIVG00038619001;GRMZM2G034113;GRMZM2G041462;PK03912.1;PK15571.1;fgenesh2_kg.5__2686__AT3G61890.1;scaffold_403638.1;scaffold_403640.1;Glyma04g4096…
TFmatrixID_0288	Homeodomain;HD-ZIP	345	+	0.94	ttaTTAATtcg	AT1G05230;AT1G17920;AT3G61150;AT4G00730;AT5G46880;BRADI1G46247;BRADI3G14500;BRADI3G15327;BRADI3G34410;BRADI3G51540;BRADI3G57567;BRADI4G35760;Cucsa.045360;Cucsa.061970;Cucsa.072780;Cucsa.086030;Cucsa.112320;Cucsa.148430;Cucsa.250870;Cucsa.312880;Cucsa.363170;MDP0000046392;MDP0000123097;MDP0000142893;MDP0000204639;MDP0000233235;MDP0000285637;MDP0000318514;MDP0000322550;MDP0000389745;MDP0000491277;M…
TF_motif_seq_0262	(Motif sequence only)	345	-	0.8	TTATT	IBOXCORE
TF_motif_seq_0388	(Motif sequence only)	346	+	1	TATTAat	TATABOX3
TF_motif_seq_0241	ZF-HD	347	+	1	ATTAA	AT1G75240
TF_motif_seq_0347	Alpha-amylase	347	-	0.86	atTAATT	M24286;M24287
TF_motif_seq_0241	ZF-HD	348	-	1	TTAAT	AT1G75240
TF_motif_seq_0257	NF-YB;NF-YA;NF-YC	351	-	0.8	ATTCG	AT1G09030;AT1G17590;AT1G21970;AT1G30500;AT1G54160;AT1G54830;AT1G56170;AT1G72830;AT2G38880;AT2G47810;AT3G05690;AT3G14020;AT3G20910;AT3G53340;AT4G14540;AT5G06510;AT5G12840;AT5G27910;AT5G38140;AT5G47640;AT5G47670;AT5G50470;AT5G50480;Os01g0834400;Os02g0725900;Os05g0463800;Os05g0573500
TF_motif_seq_0258	Dehydrin	352	-	0.8	TTCGG	U01377
TF_motif_seq_0248	(Motif sequence only)	354	-	0.8	CGGTT	MYBCOREATCYCB1
TF_motif_seq_0440	(Motif sequence only)	356	-	1	gtTTGGTt	MYBPLANT
TF_motif_seq_0031	(Motif sequence only)	356	-	0.8	gtttgGTTGC	GCAACREPEATZMZEIN
TF_motif_seq_0257	NF-YB;NF-YA;NF-YC	357	-	0.8	TTTGG	AT1G09030;AT1G17590;AT1G21970;AT1G30500;AT1G54160;AT1G54830;AT1G56170;AT1G72830;AT2G38880;AT2G47810;AT3G05690;AT3G14020;AT3G20910;AT3G53340;AT4G14540;AT5G06510;AT5G12840;AT5G27910;AT5G38140;AT5G47640;AT5G47670;AT5G50470;AT5G50480;Os01g0834400;Os02g0725900;Os05g0463800;Os05g0573500
TF_motif_seq_0277	(Motif sequence only)	358	-	1	tTGGTT	REALPHALGLHCB21
TF_motif_seq_0341	(Motif sequence only)	359	-	0.95	TGGTTg	MYB1AT
TF_motif_seq_0267	Trihelix	361	+	0.8	GTTGC	AT5G01380
TF_motif_seq_0263	(Motif sequence only)	361	-	0.8	GTTGC	SORLIP1AT
TF_motif_seq_0247	(Motif sequence only)	365	-	1	CAGTA	CACTFTPPCA1
TF_motif_seq_0264	(Motif sequence only)	367	+	0.8	GTATA	MYBST1
TF_motif_seq_0434	(Motif sequence only)	367	+	0.83	GTATAttt	P1BS
TF_motif_seq_0254	AP2;ERF	368	-	0.8	TATAT	AT3G14230
TF_motif_seq_0253	(Motif sequence only)	369	+	1	ATATT	ROOTMOTIFTAPOX1
TF_motif_seq_0257	NF-YB;NF-YA;NF-YC	371	-	0.8	ATTTG	AT1G09030;AT1G17590;AT1G21970;AT1G30500;AT1G54160;AT1G54830;AT1G56170;AT1G72830;AT2G38880;AT2G47810;AT3G05690;AT3G14020;AT3G20910;AT3G53340;AT4G14540;AT5G06510;AT5G12840;AT5G27910;AT5G38140;AT5G47640;AT5G47670;AT5G50470;AT5G50480;Os01g0834400;Os02g0725900;Os05g0463800;Os05g0573500
TF_motif_seq_0365	(Motif sequence only)	375	-	1	GTGTTcg	CANBNNAPA
TF_motif_seq_0254	AP2;ERF	379	-	0.8	TCGAT	AT3G14230
TFmatrixID_0380	Myb/SANT	380	-	1	cGATTCga	e_gw1.1.649.1;estExt_fgenesh1_pg.C_Chr_16.00010090;gwEuk.1.479.1;EuGene.0000130210
TF_motif_seq_0237	GATA;tify	380	+	1	CGATT	AT1G51600;AT2G45050;AT3G06740;AT3G16870;AT3G21175;AT3G24050;AT3G54810;AT3G60530;AT4G17570;AT4G24470;AT4G26150;AT4G32890;AT4G34680;AT5G25830;AT5G26930;AT5G56860;AT5G66320;AT2G18380;AT3G50870;AT4G36620
TF_motif_seq_0268	(Motif sequence only)	380	+	1	CGATT	ARR1AT
TF_motif_seq_0410	bHLH	382	+	0.75	ATTCGagt	AT1G32640
TF_motif_seq_0257	NF-YB;NF-YA;NF-YC	382	-	0.8	ATTCG	AT1G09030;AT1G17590;AT1G21970;AT1G30500;AT1G54160;AT1G54830;AT1G56170;AT1G72830;AT2G38880;AT2G47810;AT3G05690;AT3G14020;AT3G20910;AT3G53340;AT4G14540;AT5G06510;AT5G12840;AT5G27910;AT5G38140;AT5G47640;AT5G47670;AT5G50470;AT5G50480;Os01g0834400;Os02g0725900;Os05g0463800;Os05g0573500
TF_motif_seq_0413	(Motif sequence only)	382	+	0.75	ATTCGagt	PE2FNTRNR1A
TF_motif_seq_0269	(Motif sequence only)	388	-	0.8	GTTTA	TAAAGSTKST1
TF_motif_seq_0254	AP2;ERF	391	-	0.8	TAGTT	AT3G14230
TF_motif_seq_0364	(Motif sequence only)	391	-	0.86	taGTTCG	AMMORESIVDCRNIA1
TF_motif_seq_0258	Dehydrin	394	-	0.8	TTCGG	U01377
TF_motif_seq_0248	(Motif sequence only)	396	-	0.8	CGGTT	MYBCOREATCYCB1
TF_motif_seq_0269	(Motif sequence only)	398	-	0.8	GTTTA	TAAAGSTKST1
TFmatrixID_0131	AT-Hook	399	-	1	TTTATttat	Os06g0326000;Os07g0184800;Os08g0512400;Os09g0491708;estExt_fgenesh1_pg.C_2230073;POPTR_0004s20060;ppa016410m;ppa024471m;29092.m000442;fgenesh2_pg.C_scaffold_83000076;BRADI3G40180;BRADI3G55950;Sb02g028500;Sb04g037880;Thaps11588;GSVIVG00027617001;scaffold_702647.1;GRMZM2G089562;GRMZM2G106133;GRMZM2G123887;GRMZM2G159926;GRMZM2G164489;Glyma06g01700.1;Glyma0856s00200.1;Glyma09g39650.1;Glyma18g46540.1;…
TFmatrixID_0143	AT-Hook	399	-	1	tTTATTtatc	fgenesh1_pg.C_Chr_20.0001000063;29005.m000251;fgenesh4_pg.C_scaffold_6000195;GRMZM2G008456;mgf004903m
TF_motif_seq_0282	Alpha-amylase	399	-	1	tTTATT	M24286;M24287
TF_motif_seq_0209	(Motif sequence only)	399	+	0.57	TTTATttatcatcacaaaagttt	23BPUASNSCYCB1
TF_motif_seq_0283	(Motif sequence only)	399	-	0.83	tTTATT	POLASIG3
TF_motif_seq_0454	(Motif sequence only)	399	+	0.88	TTTATtta	TATAPVTRNALEU
TF_motif_seq_0337	(Others)	400	+	1	TTATTt	U22971
TF_motif_seq_0262	(Motif sequence only)	400	-	0.8	TTATT	IBOXCORE
TFmatrixID_0571	TBP	401	-	0.97	taTTTATc	Os10g0432300;Os12g0580300;EuGene.0800010331;eugene.1200010061;estExt_gwp_GeneWisePlus.C_Chr_12.00010124;PDK_20s1715251g002;AT1G55520;AT3G13445;e_gw1.13.259.1;estExt_Genewise1.C_2460019;POPTR_0013s05580;POPTR_0019s04890;ppa011675m;ppa011711m;29822.m003403;29950.m001154;estExt_fgenesh1_kg.C_20040;gw1.13.273.1;Sb01g012880;Sb01g017130;Sb01g021297;Sb08g022273;GSVIVG00025497001;estExt_Genewise1.C_90019…
TF_motif_seq_0389	(Motif sequence only)	401	+	0.86	TATTTat	TATABOXOSPAL
TF_motif_seq_0254	AP2;ERF	402	+	0.8	ATTTA	AT3G14230
TF_motif_seq_0269	(Motif sequence only)	402	-	0.8	ATTTA	TAAAGSTKST1
TF_motif_seq_0321	(Motif sequence only)	403	-	1	tTTATC	GT1CONSENSUS
TF_motif_seq_0243	GATA;tify	404	-	1	TTATC	AT1G51600;AT2G45050;AT3G06740;AT3G16870;AT3G21175;AT3G24050;AT3G54810;AT3G60530;AT4G17570;AT4G24470;AT4G26150;AT4G32890;AT4G34680;AT5G25830;AT5G26930;AT5G56860;AT5G66320;AT2G18380;AT3G50870;AT4G36620
TF_motif_seq_0262	(Motif sequence only)	404	-	1	TTATC	IBOXCORE
TF_motif_seq_0237	GATA;tify	405	-	1	TATCA	AT1G51600;AT2G45050;AT3G06740;AT3G16870;AT3G21175;AT3G24050;AT3G54810;AT3G60530;AT4G17570;AT4G24470;AT4G26150;AT4G32890;AT4G34680;AT5G25830;AT5G26930;AT5G56860;AT5G66320;AT2G18380;AT3G50870;AT4G36620
TF_motif_seq_0264	(Motif sequence only)	405	-	0.8	TATCA	MYBST1
TF_motif_seq_0274	(Motif sequence only)	405	+	0.8	TATCA	BIHD1OS
TF_motif_seq_0435	(Motif sequence only)	406	-	0.75	atcATCAC	PIATGAPB
TF_motif_seq_0262	(Motif sequence only)	407	-	0.8	TCATC	IBOXCORE
TF_motif_seq_0390	(Motif sequence only)	407	+	1	TCATCac	ANAERO3CONSENSUS
TF_motif_seq_0237	GATA;tify	408	-	1	CATCA	AT1G51600;AT2G45050;AT3G06740;AT3G16870;AT3G21175;AT3G24050;AT3G54810;AT3G60530;AT4G17570;AT4G24470;AT4G26150;AT4G32890;AT4G34680;AT5G25830;AT5G26930;AT5G56860;AT5G66320;AT2G18380;AT3G50870;AT4G36620
TF_motif_seq_0271	bZIP	408	-	0.8	CATCA	AT1G77920;AT3G12250;AT5G06950;AT5G06960;AT5G10030;AT5G65210;AT1G22070
TF_motif_seq_0245	(Motif sequence only)	409	-	1	ATCAC	GTGANTG10
TF_motif_seq_0274	(Motif sequence only)	410	-	0.8	TCACA	BIHD1OS
TFmatrixID_0235	Dof	412	+	1	acAAAAGt	AT3G21270;scaffold_302540.1
TF_motif_seq_0092	(Motif sequence only)	413	-	0.75	caaaagtTTGTT	GLUTAACAOS
TF_motif_seq_0101	(Motif sequence only)	413	+	0.83	CAAAAgtttgtt	HSRENTHSR203J
TF_motif_seq_0269	(Motif sequence only)	414	+	0.8	AAAAG	TAAAGSTKST1
TF_motif_seq_0239	Dof	415	+	1	AAAGT	AT1G29160;AT1G64620;AT2G37590;AT3G21270;AT3G45610;AT3G47500;AT4G38000;AT5G39660;AT5G60200;AT5G60850;AT5G62940;AT2G46590;AT1G07640;AT1G21340;AT1G26790;AT1G47655;AT1G51700;AT1G69570;AT2G28510;AT2G28810;AT2G34140;AT3G50410;AT3G55370;AT3G61850;AT4G00940;AT4G21050;AT4G21080;AT4G24060;AT5G02460;AT5G62430;AT5G65590;AT5G66940
TF_motif_seq_0238	(Motif sequence only)	415	+	1	AAAGT	DOFCOREZM
TF_motif_seq_0280	(Motif sequence only)	415	+	0.83	AAAGTt	ACGTTBOX
TF_motif_seq_0280	(Motif sequence only)	415	-	0.83	aAAGTT	ACGTTBOX
TF_motif_seq_0364	(Motif sequence only)	416	-	0.86	aaGTTTG	AMMORESIVDCRNIA1
TF_motif_seq_0344	(Motif sequence only)	418	-	1	gtTTGTT	AACACOREOSGLUB1
TF_motif_seq_0343	(Motif sequence only)	419	-	1	ttTGTTT	ANAERO1CONSENSUS
TF_motif_seq_0267	Trihelix	422	+	0.8	GTTTC	AT5G01380
TF_motif_seq_0261	(Motif sequence only)	422	-	0.8	GTTTC	SURECOREATSULTR11
TF_motif_seq_0250	(Motif sequence only)	423	-	1	TTTCT	POLLEN1LELAT52
TFmatrixID_0051	LOB;LBD	426	-	0.96	ctgTCCGGat	AT2G42430
TF_motif_seq_0508	SBP	426	-	0.75	ctGTCCGga	AT1G20980;AT1G27360;AT1G27370;AT1G53160;AT1G69170;AT1G76580;AT2G33810;AT2G42200;AT2G47070;AT3G15270;AT3G57920;AT3G60030;AT5G18830;AT5G43270;Os01g0292900;Os01g0922600;Os02g0139400;Os02g0174100;Os02g0177300;Os03g0833300;Os04g0551500;Os05g0408200;Os06g0659100;Os06g0663500;Os06g0703500;Os08g0509600;Os08g0513700;Os08g0531600;Os09g0491532;Os09g0507100;Os11g0496600
TF_motif_seq_0266	TCP	427	+	0.75	TGTCC	Os03g0785800;Os04g0194600;Os12g0616400;Os01g0213800;Os08g0544800;Os11g0175700
TF_motif_seq_0266	TCP	427	-	0.75	TGTCC	Os03g0785800;Os04g0194600;Os12g0616400;Os01g0213800;Os08g0544800;Os11g0175700
TF_motif_seq_0264	(Motif sequence only)	427	-	0.8	TGTCC	MYBST1
TF_motif_seq_0274	(Motif sequence only)	427	+	0.8	TGTCC	BIHD1OS
TFmatrixID_0051	LOB;LBD	428	+	0.96	gtCCGGAtta	AT2G42430
TF_motif_seq_0258	Dehydrin	428	-	0.8	GTCCG	U01377
TFmatrixID_0296	Homeodomain;ZF-HD	430	-	1	ccgGATTAat	Os02g0706600;Sb04g030480;GRMZM2G069365
TFmatrixID_0287	Homeodomain;bZIP;HD-ZIP	432	+	0.94	ggaTTAATta	AT3G61890;BRADI4G35910;Cucsa.259560;MDP0000311522;MDP0000316497;MDP0000615948;MDP0000899816;Medtr3g123250;Medtr8g029340;ppa010647m;ppa011221m;27964.m000347;30089.m001006;PDK_20s1318331g001;POPTR_0002s17680;POPTR_0012s03080;POPTR_0014s09860;Sb02g030660;GSVIVG00038619001;GRMZM2G034113;GRMZM2G041462;PK03912.1;PK15571.1;fgenesh2_kg.5__2686__AT3G61890.1;scaffold_403638.1;scaffold_403640.1;Glyma04g4096…
TFmatrixID_0287	Homeodomain;bZIP;HD-ZIP	432	-	0.94	ggATTAAtta	AT3G61890;BRADI4G35910;Cucsa.259560;MDP0000311522;MDP0000316497;MDP0000615948;MDP0000899816;Medtr3g123250;Medtr8g029340;ppa010647m;ppa011221m;27964.m000347;30089.m001006;PDK_20s1318331g001;POPTR_0002s17680;POPTR_0012s03080;POPTR_0014s09860;Sb02g030660;GSVIVG00038619001;GRMZM2G034113;GRMZM2G041462;PK03912.1;PK15571.1;fgenesh2_kg.5__2686__AT3G61890.1;scaffold_403638.1;scaffold_403640.1;Glyma04g4096…
TFmatrixID_0288	Homeodomain;HD-ZIP	432	+	0.95	ggaTTAATtaa	AT1G05230;AT1G17920;AT3G61150;AT4G00730;AT5G46880;BRADI1G46247;BRADI3G14500;BRADI3G15327;BRADI3G34410;BRADI3G51540;BRADI3G57567;BRADI4G35760;Cucsa.045360;Cucsa.061970;Cucsa.072780;Cucsa.086030;Cucsa.112320;Cucsa.148430;Cucsa.250870;Cucsa.312880;Cucsa.363170;MDP0000046392;MDP0000123097;MDP0000142893;MDP0000204639;MDP0000233235;MDP0000285637;MDP0000318514;MDP0000322550;MDP0000389745;MDP0000491277;M…
TF_motif_seq_0237	GATA;tify	432	+	1	GGATT	AT1G51600;AT2G45050;AT3G06740;AT3G16870;AT3G21175;AT3G24050;AT3G54810;AT3G60530;AT4G17570;AT4G24470;AT4G26150;AT4G32890;AT4G34680;AT5G25830;AT5G26930;AT5G56860;AT5G66320;AT2G18380;AT3G50870;AT4G36620
TF_motif_seq_0252	Myb/SANT;MYB;ARR-B	432	+	1	GGATT	AT2G01760;AT3G16857;AT4G16110;AT4G18020;AT4G31920;AT5G58080;AT1G67710;AT1G49190;AT2G25180;AT5G49240
TF_motif_seq_0396	WOX	432	-	1	ggATTAA	AT2G17950
TF_motif_seq_0264	(Motif sequence only)	432	+	0.8	GGATT	MYBST1
TF_motif_seq_0268	(Motif sequence only)	432	+	1	GGATT	ARR1AT
TF_motif_seq_0262	(Motif sequence only)	433	+	0.8	GATTA	IBOXCORE
TFmatrixID_0628	Homeodomain;bZIP;HD-ZIP;WOX	434	+	1	atTAATTaaa	AT4G35550
TFmatrixID_0628	Homeodomain;bZIP;HD-ZIP;WOX	434	-	1	attAATTAaa	AT4G35550
TF_motif_seq_0241	ZF-HD	434	+	1	ATTAA	AT1G75240
TFmatrixID_0002	AT-Hook	434	-	0.95	attAATTAaa	AT1G63480
TF_motif_seq_0347	Alpha-amylase	434	-	0.86	atTAATT	M24286;M24287
TF_motif_seq_0241	ZF-HD	435	-	1	TTAAT	AT1G75240
TFmatrixID_0412	Sox;YABBY	435	-	1	ttAATTAaaa	AT1G23420;fgenesh1_pg.C_scaffold_1002152
TF_motif_seq_0347	Alpha-amylase	437	+	1	AATTAaa	M24286;M24287
TF_motif_seq_0241	ZF-HD	438	+	1	ATTAA	AT1G75240
TFmatrixID_0129	AT-Hook	440	+	1	taaaAAATT	POPTR_0004s08590;POPTR_0017s02940;ppa012096m;Sb07g020920;Al_scaffold_0005_66;scaffold_101674.1;GRMZM2G004878;GRMZM2G106133;Cucsa.031270;Cucsa.084380;Glyma11g33690.1;LjSGA_020555.1;LjSGA_143953.1;MDP0000141691;MDP0000203957;MDP0000204120;MDP0000233529;MDP0000931380;cassava30016.valid.m1;cassava6241.valid.m1;cassava6242.valid.m1;AT1G14900;AT1G48610;Medtr1g086280;Medtr3g087730;mgf004884m;mgf014039m;…
TF_motif_seq_0269	(Motif sequence only)	440	+	0.8	TAAAA	TAAAGSTKST1
TF_motif_seq_0443	(Motif sequence only)	440	+	0.88	TAAAAaat	LECPLEACS2
TFmatrixID_0148	AT-Hook	441	+	1	aaAAAATt	Os02g0824300;Os06g0326000;Os07g0184800;Os08g0512400;Os09g0491708;estExt_fgenesh1_pg.C_2230073;POPTR_0004s20060;ppa016410m;ppa024471m;29092.m000442;fgenesh2_pg.C_scaffold_83000076;BRADI3G40180;Sb02g028500;Sb04g037880;Thaps11588;GSVIVG00027617001;scaffold_702647.1;GRMZM2G089562;GRMZM2G106133;GRMZM2G123887;GRMZM2G159926;GRMZM2G164489;Glyma06g01700.1;Glyma0856s00200.1;Glyma09g39650.1;Glyma18g46540.1;…
TFmatrixID_0152	AT-Hook	442	+	1	aaAAATT	Os06g0326000;estExt_fgenesh1_pg.C_2230073;POPTR_0004s20060;ppa016410m;ppa024471m;29092.m000442;fgenesh2_pg.C_scaffold_83000076;Sb04g037880;Thaps11588;GSVIVG00027617001;scaffold_702647.1;GRMZM2G089562;GRMZM2G106133;GRMZM2G123887;GRMZM2G164489;Glyma0856s00200.1;Glyma09g39650.1;Glyma18g46540.1;LjSGA_043546.1;MDP0000137090;cassava12241.valid.m1;cassava34089.m1;AT1G19485;AT1G48610;Medtr5g011900;mg0261…
TF_motif_seq_0364	(Motif sequence only)	444	-	0.86	aaATTCG	AMMORESIVDCRNIA1
TF_motif_seq_0410	bHLH	446	+	0.75	ATTCGttt	AT1G32640
TF_motif_seq_0257	NF-YB;NF-YA;NF-YC	446	-	0.8	ATTCG	AT1G09030;AT1G17590;AT1G21970;AT1G30500;AT1G54160;AT1G54830;AT1G56170;AT1G72830;AT2G38880;AT2G47810;AT3G05690;AT3G14020;AT3G20910;AT3G53340;AT4G14540;AT5G06510;AT5G12840;AT5G27910;AT5G38140;AT5G47640;AT5G47670;AT5G50470;AT5G50480;Os01g0834400;Os02g0725900;Os05g0463800;Os05g0573500
TF_motif_seq_0248	(Motif sequence only)	448	-	0.8	TCGTT	MYBCOREATCYCB1
TF_motif_seq_0267	Trihelix	450	+	0.8	GTTTC	AT5G01380
TF_motif_seq_0261	(Motif sequence only)	450	-	0.8	GTTTC	SURECOREATSULTR11
TF_motif_seq_0274	(Motif sequence only)	451	+	0.8	TTTCA	BIHD1OS
TF_motif_seq_0460	(Motif sequence only)	452	+	1	tTCATTtt	INRNTPSADB
TF_motif_seq_0257	NF-YB;NF-YA;NF-YC	457	-	0.8	TTTGG	AT1G09030;AT1G17590;AT1G21970;AT1G30500;AT1G54160;AT1G54830;AT1G56170;AT1G72830;AT2G38880;AT2G47810;AT3G05690;AT3G14020;AT3G20910;AT3G53340;AT4G14540;AT5G06510;AT5G12840;AT5G27910;AT5G38140;AT5G47640;AT5G47670;AT5G50470;AT5G50480;Os01g0834400;Os02g0725900;Os05g0463800;Os05g0573500
TF_motif_seq_0200	(Motif sequence only)	458	+	0.65	TTGGTctttatgaacacggc	PIIATGAPB
TF_motif_seq_0266	TCP	460	+	0.75	GGTCT	Os03g0785800;Os04g0194600;Os12g0616400;Os01g0213800;Os08g0544800;Os11g0175700
TF_motif_seq_0266	TCP	460	-	0.75	GGTCT	Os03g0785800;Os04g0194600;Os12g0616400;Os01g0213800;Os08g0544800;Os11g0175700
TF_motif_seq_0261	(Motif sequence only)	461	-	0.8	GTCTT	SURECOREATSULTR11
TF_motif_seq_0239	Dof	462	-	1	TCTTT	AT1G29160;AT1G64620;AT2G37590;AT3G21270;AT3G45610;AT3G47500;AT4G38000;AT5G39660;AT5G60200;AT5G60850;AT5G62940;AT2G46590;AT1G07640;AT1G21340;AT1G26790;AT1G47655;AT1G51700;AT1G69570;AT2G28510;AT2G28810;AT2G34140;AT3G50410;AT3G55370;AT3G61850;AT4G00940;AT4G21050;AT4G21080;AT4G24060;AT5G02460;AT5G62430;AT5G65590;AT5G66940
TF_motif_seq_0238	(Motif sequence only)	462	-	1	TCTTT	DOFCOREZM
TF_motif_seq_0269	(Motif sequence only)	463	-	1	CTTTA	TAAAGSTKST1
TF_motif_seq_0262	(Motif sequence only)	465	-	0.8	TTATG	IBOXCORE
TFmatrixID_0279	Homeodomain	466	+	1	tATGAAca	AT1G28420;AT5G44180;BRADI2G46230;Cucsa.046480;MDP0000192108;MDP0000288192;Medtr2g018010;ppa000115m;29983.m003128;30190.m011307;Os01g0672201;Os05g0562400;fgenesh1_pg.scaffold_15000027;POPTR_0004s04840;POPTR_0007s01330;POPTR_0011s05660;POPTR_0017s04760;fgenesh2_pg.C_scaffold_59000029;Sb03g030770;Sb03g030782;GSVIVG00020605001;GSVIVG00021113001;GRMZM2G060541;GRMZM2G159357;PK06068.1;PK13272.1;fgenesh2…
TFmatrixID_0193	bZIP	471	+	0.75	ACACGgct	AT3G19290;AT4G34000;BRADI1G46060;BRADI2G21820;BRADI2G24120;BRADI2G53060;BRADI3G00300;BRADI3G38200;BRADI3G57960;BRADI4G32090;Cucsa.219780;Cucsa.241090;Cucsa.364380;Cucsa.396070;MDP0000144105;MDP0000177486;MDP0000231542;MDP0000248567;MDP0000296303;MDP0000701734;MDP0000740787;Medtr2g107890;Medtr3g147720;Medtr4g129920;Medtr7g127260;ppa006503m;ppa006752m;ppa019833m;ppa024363m;29625.m000702;29801.m0031…
TF_motif_seq_0248	(Motif sequence only)	472	+	0.8	CACGG	MYBCOREATCYCB1
TF_motif_seq_0249	(Motif sequence only)	472	-	0.8	CACGG	ABRELATERD1
TF_motif_seq_0287	bZIP	473	+	1	ACGGCt	AT1G43700
TF_motif_seq_0264	(Motif sequence only)	475	+	0.8	GGCTA	MYBST1
TFmatrixID_0628	Homeodomain;bZIP;HD-ZIP;WOX	476	+	0.96	gcTAATTaac	AT4G35550
TFmatrixID_0628	Homeodomain;bZIP;HD-ZIP;WOX	476	-	0.96	gctAATTAac	AT4G35550
TF_motif_seq_0262	(Motif sequence only)	476	+	0.8	GCTAA	IBOXCORE
TF_motif_seq_0241	ZF-HD	477	-	1	CTAAT	AT1G75240
TF_motif_seq_0257	NF-YB;NF-YA;NF-YC	477	+	0.8	CTAAT	AT1G09030;AT1G17590;AT1G21970;AT1G30500;AT1G54160;AT1G54830;AT1G56170;AT1G72830;AT2G38880;AT2G47810;AT3G05690;AT3G14020;AT3G20910;AT3G53340;AT4G14540;AT5G06510;AT5G12840;AT5G27910;AT5G38140;AT5G47640;AT5G47670;AT5G50470;AT5G50480;Os01g0834400;Os02g0725900;Os05g0463800;Os05g0573500
TF_motif_seq_0347	Alpha-amylase	479	+	0.86	AATTAac	M24286;M24287
TF_motif_seq_0241	ZF-HD	480	+	1	ATTAA	AT1G75240
TF_motif_seq_0275	(Motif sequence only)	481	+	0.8	TTAAC	WBOXATNPR1
TF_motif_seq_0267	Trihelix	481	-	0.8	TTAAC	AT5G01380
TF_motif_seq_0262	(Motif sequence only)	481	-	0.8	TTAAC	IBOXCORE
TF_motif_seq_0272	(Motif sequence only)	482	+	0.8	TAACT	WBOXHVISO1
TF_motif_seq_0280	(Motif sequence only)	483	+	0.83	AACTTt	ACGTTBOX
TF_motif_seq_0280	(Motif sequence only)	483	-	0.83	aACTTT	ACGTTBOX
TF_motif_seq_0239	Dof	484	-	1	ACTTT	AT1G29160;AT1G64620;AT2G37590;AT3G21270;AT3G45610;AT3G47500;AT4G38000;AT5G39660;AT5G60200;AT5G60850;AT5G62940;AT2G46590;AT1G07640;AT1G21340;AT1G26790;AT1G47655;AT1G51700;AT1G69570;AT2G28510;AT2G28810;AT2G34140;AT3G50410;AT3G55370;AT3G61850;AT4G00940;AT4G21050;AT4G21080;AT4G24060;AT5G02460;AT5G62430;AT5G65590;AT5G66940
TF_motif_seq_0238	(Motif sequence only)	484	-	1	ACTTT	DOFCOREZM
TF_motif_seq_0269	(Motif sequence only)	485	-	0.8	CTTTC	TAAAGSTKST1
TFmatrixID_0143	AT-Hook	486	+	1	tttcAATAAt	fgenesh1_pg.C_Chr_20.0001000063;29005.m000251;fgenesh4_pg.C_scaffold_6000195;GRMZM2G008456;mgf004903m
TF_motif_seq_0274	(Motif sequence only)	486	+	0.8	TTTCA	BIHD1OS
TFmatrixID_0058	Homeodomain;bZIP;HD-ZIP	487	-	0.98	ttcaATAATtatga	AT3G01470
TFmatrixID_0540	Homeodomain;HD-ZIP;bZIP	487	+	0.97	ttcAATAAttatga	AT1G69780;AT3G01220;AT3G01470;AT5G15150;BRADI1G71930;BRADI1G73190;BRADI3G35850;BRADI3G38600;BRADI3G56180;BRADI4G29380;BRADI4G32737;Cucsa.097950;Cucsa.104200;Cucsa.158420;Cucsa.159020;Cucsa.285250;Cucsa.339580;MDP0000124827;MDP0000138651;MDP0000150088;MDP0000150465;MDP0000152629;MDP0000206752;MDP0000206914;MDP0000229611;MDP0000281698;MDP0000423596;MDP0000427227;MDP0000509120;MDP0000564897;MDP00005…
TF_motif_seq_0275	(Motif sequence only)	487	-	0.8	TTCAA	WBOXATNPR1
TFmatrixID_0026	bZIP;Homeodomain;HD-ZIP	488	-	1	tcaATAATta	AT5G03790
TFmatrixID_0281	Homeodomain;HD-ZIP	488	-	1	tcAATAAtt	AT1G26960;AT1G69780;AT2G22430;AT3G01220;AT5G15150;BRADI1G71930;BRADI1G73190;BRADI3G35850;BRADI3G38600;BRADI3G56180;BRADI4G32737;Cucsa.097950;Cucsa.104200;Cucsa.104950;Cucsa.158420;Cucsa.159020;Cucsa.285250;Cucsa.285390;Cucsa.339580;MDP0000124827;MDP0000138651;MDP0000150088;MDP0000150465;MDP0000152629;MDP0000206752;MDP0000229611;MDP0000281698;MDP0000423596;MDP0000427227;MDP0000509120;MDP0000564897…
TFmatrixID_0517	Homeodomain;HD-ZIP;bZIP	488	+	0.97	tcAATAAttatg	AT1G69780;AT3G01220;AT3G01470;AT5G15150;BRADI1G71930;BRADI1G73190;BRADI3G35850;BRADI3G38600;BRADI3G56180;BRADI4G29380;BRADI4G32737;Cucsa.097950;Cucsa.104200;Cucsa.158420;Cucsa.159020;Cucsa.285250;Cucsa.339580;MDP0000124827;MDP0000138651;MDP0000150088;MDP0000150465;MDP0000152629;MDP0000206752;MDP0000206914;MDP0000229611;MDP0000281698;MDP0000423596;MDP0000427227;MDP0000509120;MDP0000564897;MDP00005…
TF_motif_seq_0257	NF-YB;NF-YA;NF-YC	488	+	0.8	TCAAT	AT1G09030;AT1G17590;AT1G21970;AT1G30500;AT1G54160;AT1G54830;AT1G56170;AT1G72830;AT2G38880;AT2G47810;AT3G05690;AT3G14020;AT3G20910;AT3G53340;AT4G14540;AT5G06510;AT5G12840;AT5G27910;AT5G38140;AT5G47640;AT5G47670;AT5G50470;AT5G50480;Os01g0834400;Os02g0725900;Os05g0463800;Os05g0573500
TFmatrixID_0047	bZIP;Homeodomain;HD-ZIP	489	-	0.93	caATAATtat	AT1G52150
TFmatrixID_0116	Homeodomain;bZIP;HD-ZIP	489	-	0.93	cAATAAtta	AT5G65310
TFmatrixID_0292	Homeodomain;HD-ZIP	489	-	0.96	caATAATt	AT1G26960;AT1G69780;AT3G01220;AT4G40060;AT5G15150;BRADI1G71930;BRADI1G73190;BRADI3G35850;BRADI3G38600;BRADI3G56180;BRADI4G32737;Cucsa.097950;Cucsa.104200;Cucsa.104950;Cucsa.158420;Cucsa.159020;Cucsa.285250;Cucsa.285390;Cucsa.311660;Cucsa.339580;MDP0000124827;MDP0000138651;MDP0000150088;MDP0000150465;MDP0000152629;MDP0000206752;MDP0000229611;MDP0000281698;MDP0000423596;MDP0000427227;MDP0000509120;…
TFmatrixID_0484	Homeodomain;HD-ZIP;bZIP	489	+	0.92	cAATAAttatgaa	AT1G26960;AT1G69780;AT3G01220;AT5G15150;AT5G65310;BRADI1G71930;BRADI1G73190;BRADI3G38600;BRADI3G56180;BRADI4G32737;Cucsa.097950;Cucsa.104200;Cucsa.158420;Cucsa.159020;Cucsa.285250;Cucsa.339580;MDP0000124827;MDP0000138651;MDP0000150088;MDP0000150465;MDP0000152629;MDP0000206752;MDP0000229611;MDP0000281698;MDP0000423596;MDP0000427227;MDP0000509120;MDP0000564897;MDP0000598064;MDP0000599845;MDP0000736…
TFmatrixID_0541	Homeodomain;HD-ZIP;bZIP	489	+	0.94	cAATAAtta	AT1G26960;AT1G69780;AT3G01220;AT5G15150;AT5G65310;BRADI1G71930;BRADI1G73190;BRADI3G38600;BRADI3G56180;BRADI4G32737;Cucsa.097950;Cucsa.104200;Cucsa.158420;Cucsa.159020;Cucsa.285250;Cucsa.339580;MDP0000124827;MDP0000138651;MDP0000150088;MDP0000150465;MDP0000152629;MDP0000206752;MDP0000229611;MDP0000281698;MDP0000423596;MDP0000427227;MDP0000509120;MDP0000564897;MDP0000598064;MDP0000599845;MDP0000736…
TF_motif_seq_0472	Homeodomain;bZIP;HD-ZIP	489	+	0.88	CAATAatta	AT5G65310
TFmatrixID_0412	Sox;YABBY	489	+	1	caaTAATTat	AT1G23420;fgenesh1_pg.C_scaffold_1002152
TF_motif_seq_0242	(Motif sequence only)	489	+	1	CAATA	CAATBOX1
TFmatrixID_0471	Homeodomain;HD-ZIP;bZIP	490	+	0.99	aATAATta	AT1G69780;AT3G01220;AT3G01470;AT5G15150;BRADI1G71930;BRADI1G73190;BRADI3G35850;BRADI3G38600;BRADI3G56180;BRADI4G29380;BRADI4G32737;Cucsa.097950;Cucsa.104200;Cucsa.158420;Cucsa.159020;Cucsa.285250;Cucsa.339580;MDP0000124827;MDP0000138651;MDP0000150088;MDP0000150465;MDP0000152629;MDP0000206752;MDP0000206914;MDP0000229611;MDP0000281698;MDP0000423596;MDP0000427227;MDP0000509120;MDP0000564897;MDP00005…
TFmatrixID_0002	AT-Hook	490	-	0.99	aatAATTAtg	AT1G63480
TFmatrixID_0581	AT-Hook	490	+	0.91	aataattatgAATAT	Os01g0835600;fgenesh1_pg.C_Chr_20.0001000063;29005.m000251;Sb0621s002020;fgenesh4_pg.C_scaffold_6000195;GRMZM2G008456;GRMZM2G127034;mgf004903m;BGIOSIBCE004181
TF_motif_seq_0262	(Motif sequence only)	490	+	0.8	AATAA	IBOXCORE
TF_motif_seq_0283	(Motif sequence only)	490	+	1	AATAAt	POLASIG3
TFmatrixID_0047	bZIP;Homeodomain;HD-ZIP	491	+	0.91	ataATTATga	AT1G52150
TF_motif_seq_0241	ZF-HD	491	-	1	ATAAT	AT1G75240
TFmatrixID_0412	Sox;YABBY	491	-	1	atAATTAtga	AT1G23420;fgenesh1_pg.C_scaffold_1002152
TF_motif_seq_0241	ZF-HD	494	+	1	ATTAT	AT1G75240
TFmatrixID_0376	Myb/SANT	495	-	0.95	ttatGAATAtgt	1200010282
TF_motif_seq_0262	(Motif sequence only)	495	-	0.8	TTATG	IBOXCORE
TF_motif_seq_0272	(Motif sequence only)	498	+	0.8	TGAAT	WBOXHVISO1
TF_motif_seq_0264	(Motif sequence only)	499	+	0.8	GAATA	MYBST1
TF_motif_seq_0434	(Motif sequence only)	499	+	0.83	GAATAtgt	P1BS
TF_motif_seq_0253	(Motif sequence only)	500	-	1	AATAT	ROOTMOTIFTAPOX1
TF_motif_seq_0303	(Motif sequence only)	500	-	0.83	aATATG	CATATGGMSAUR
TF_motif_seq_0376	Myb/SANT;MYB	502	-	0.86	taTGTTA	Os01g0812000
TF_motif_seq_0379	Alpha-amylase	502	-	0.96	taTGTTA	X16509
TF_motif_seq_0377	(Motif sequence only)	502	-	0.84	taTGTTA	GAREAT
TF_motif_seq_0378	(Motif sequence only)	502	-	0.86	taTGTTA	GARE1OSREP1
TF_motif_seq_0380	(Motif sequence only)	502	-	0.86	taTGTTA	GARE2OSREP1
TF_motif_seq_0274	(Motif sequence only)	504	+	0.8	TGTTA	BIHD1OS
TF_motif_seq_0267	Trihelix	505	+	0.8	GTTAG	AT5G01380
TFmatrixID_0134	AT-Hook	510	+	0.98	gaagaAAAAA	POPTR_0002s10560;POPTR_0005s17920;ppa004994m;67318;29842.m003611;29912.m005467;fgenesh1_pg.C_scaffold_7001757;fgenesh2_kg.8__2218__AT5G62260.1;scaffold_100611.1;Thaps24106;GRMZM2G150950;PK00377.1;PK26376.1;Cucsa.303060;Glyma04g10960.1;Glyma10g07550.1;Glyma13g21430.1;LjSGA_100986.1;MDP0000388292;MDP0000514420;cassava13117.valid.m1;cassava4485.m1;cassava47435.m1;AT4G21895;AT5G62260;Medtr1g073540;Me…
TFmatrixID_0133	AT-Hook	511	+	1	aagaAAAAA	Os01g0835600;fgenesh1_pg.C_Chr_20.0001000063;29005.m000251;Sb0621s002020;fgenesh4_pg.C_scaffold_6000195;GRMZM2G008456;GRMZM2G127034;mgf004903m;BGIOSIBCE004181
TF_motif_seq_0250	(Motif sequence only)	512	+	1	AGAAA	POLLEN1LELAT52
TF_motif_seq_0457	(Motif sequence only)	512	-	0.88	agaAAAAA	PYRIMIDINEBOXHVEPB1
TF_motif_seq_0262	(Motif sequence only)	513	+	0.8	GAAAA	IBOXCORE
TF_motif_seq_0315	(Motif sequence only)	513	+	1	GAAAAa	GT1GMSCAM4
TF_motif_seq_0321	(Motif sequence only)	513	+	1	GAAAAa	GT1CONSENSUS
TFmatrixID_0148	AT-Hook	514	+	0.99	aaAAAATg	Os02g0824300;Os06g0326000;Os07g0184800;Os08g0512400;Os09g0491708;estExt_fgenesh1_pg.C_2230073;POPTR_0004s20060;ppa016410m;ppa024471m;29092.m000442;fgenesh2_pg.C_scaffold_83000076;BRADI3G40180;Sb02g028500;Sb04g037880;Thaps11588;GSVIVG00027617001;scaffold_702647.1;GRMZM2G089562;GRMZM2G106133;GRMZM2G123887;GRMZM2G159926;GRMZM2G164489;Glyma06g01700.1;Glyma0856s00200.1;Glyma09g39650.1;Glyma18g46540.1;…
TF_motif_seq_0045	(Others)	516	-	0.7	aaaatGTGGA	X78287
TF_motif_seq_0051	(Others)	516	-	0.7	aaaatGTGGA	L01447;L01448;L01449
TF_motif_seq_0048	(Motif sequence only)	516	-	0.7	aaaatGTGGA	ABREBZMRAB28
TF_motif_seq_0050	(Motif sequence only)	516	-	0.7	aaaatGTGGA	GBOXSORBCS1
TF_motif_seq_0407	(Motif sequence only)	518	+	0.75	AATGTgga	SP8BFIBSP8AIB
TF_motif_seq_0249	(Motif sequence only)	519	+	0.8	ATGTG	ABRELATERD1
TF_motif_seq_0263	(Motif sequence only)	521	-	0.8	GTGGA	SORLIP1AT
TF_motif_seq_0264	(Motif sequence only)	523	+	0.8	GGAAA	MYBST1
TFmatrixID_0129	AT-Hook	523	+	1	ggaaAAATT	POPTR_0004s08590;POPTR_0017s02940;ppa012096m;Sb07g020920;Al_scaffold_0005_66;scaffold_101674.1;GRMZM2G004878;GRMZM2G106133;Cucsa.031270;Cucsa.084380;Glyma11g33690.1;LjSGA_020555.1;LjSGA_143953.1;MDP0000141691;MDP0000203957;MDP0000204120;MDP0000233529;MDP0000931380;cassava30016.valid.m1;cassava6241.valid.m1;cassava6242.valid.m1;AT1G14900;AT1G48610;Medtr1g086280;Medtr3g087730;mgf004884m;mgf014039m;…
TF_motif_seq_0321	(Motif sequence only)	523	+	1	GGAAAa	GT1CONSENSUS
TF_motif_seq_0262	(Motif sequence only)	524	+	0.8	GAAAA	IBOXCORE
TF_motif_seq_0315	(Motif sequence only)	524	+	1	GAAAAa	GT1GMSCAM4
TF_motif_seq_0321	(Motif sequence only)	524	+	1	GAAAAa	GT1CONSENSUS
TFmatrixID_0002	AT-Hook	525	-	0.94	aaaAATTAag	AT1G63480
TFmatrixID_0152	AT-Hook	525	+	1	aaAAATT	Os06g0326000;estExt_fgenesh1_pg.C_2230073;POPTR_0004s20060;ppa016410m;ppa024471m;29092.m000442;fgenesh2_pg.C_scaffold_83000076;Sb04g037880;Thaps11588;GSVIVG00027617001;scaffold_702647.1;GRMZM2G089562;GRMZM2G106133;GRMZM2G123887;GRMZM2G164489;Glyma0856s00200.1;Glyma09g39650.1;Glyma18g46540.1;LjSGA_043546.1;MDP0000137090;cassava12241.valid.m1;cassava34089.m1;AT1G19485;AT1G48610;Medtr5g011900;mg0261…
TF_motif_seq_0347	Alpha-amylase	528	+	0.86	AATTAag	M24286;M24287
TF_motif_seq_0003	(Motif sequence only)	528	-	0.8	aattaAGCTT	WINPSTPIIIK
TF_motif_seq_0241	ZF-HD	529	+	1	ATTAA	AT1G75240
TF_motif_seq_0087	(Others)	530	-	0.73	ttaagcTTAGA	U22971
TF_motif_seq_0269	(Motif sequence only)	530	+	0.8	TTAAG	TAAAGSTKST1
TF_motif_seq_0072	HD-ZIP	534	-	0.73	gcttagAATGC	AT5G52170
TF_motif_seq_0254	AP2;ERF	537	-	0.8	TAGAA	AT3G14230
TFmatrixID_0256	EIN3;EIL	539	+	0.99	gaATGCAttg	AT3G20770;AT5G21120;AT5G65100;BRADI1G63780;BRADI3G39970;BRADI4G33750;Cucsa.029580;Cucsa.142750;Cucsa.143220;Cucsa.364340;MDP0000144922;MDP0000162617;MDP0000202831;MDP0000212881;MDP0000219269;MDP0000283197;MDP0000306498;MDP0000422279;MDP0000423881;MDP0000490180;MDP0000562585;MDP0000564884;MDP0000565880;AC235679_8;Medtr2g118010;Medtr5g094880;ppa003113m;ppa003493m;ppa003550m;ppa016118m;29708.m000185…
TFmatrixID_0256	EIN3;EIL	539	-	0.99	gaaTGCATtg	AT3G20770;AT5G21120;AT5G65100;BRADI1G63780;BRADI3G39970;BRADI4G33750;Cucsa.029580;Cucsa.142750;Cucsa.143220;Cucsa.364340;MDP0000144922;MDP0000162617;MDP0000202831;MDP0000212881;MDP0000219269;MDP0000283197;MDP0000306498;MDP0000422279;MDP0000423881;MDP0000490180;MDP0000562585;MDP0000564884;MDP0000565880;AC235679_8;Medtr2g118010;Medtr5g094880;ppa003113m;ppa003493m;ppa003550m;ppa016118m;29708.m000185…
TF_motif_seq_0256	B3	539	-	0.8	GAATG	Os04g0676600;Os08g0101000
TF_motif_seq_0256	B3	540	+	0.8	AATGC	Os04g0676600;Os08g0101000
TF_motif_seq_0256	B3	543	-	0.8	GCATT	Os04g0676600;Os08g0101000
TF_motif_seq_0242	(Motif sequence only)	544	-	1	CATTG	CAATBOX1
TF_motif_seq_0257	NF-YB;NF-YA;NF-YC	545	-	0.8	ATTGC	AT1G09030;AT1G17590;AT1G21970;AT1G30500;AT1G54160;AT1G54830;AT1G56170;AT1G72830;AT2G38880;AT2G47810;AT3G05690;AT3G14020;AT3G20910;AT3G53340;AT4G14540;AT5G06510;AT5G12840;AT5G27910;AT5G38140;AT5G47640;AT5G47670;AT5G50470;AT5G50480;Os01g0834400;Os02g0725900;Os05g0463800;Os05g0573500
TF_motif_seq_0291	(Motif sequence only)	548	-	1	gCTGCT	ANAERO2CONSENSUS
TFmatrixID_0472	Dof	550	-	1	tGCTTT	GRMZM2G009406
TFmatrixID_0478	Dof	551	-	1	GCTTT	MNB1A_MAIZE
TFmatrixID_0480	Dof	551	-	1	GCTTT	GRMZM2G146283
TF_motif_seq_0239	Dof	551	-	1	GCTTT	AT1G29160;AT1G64620;AT2G37590;AT3G21270;AT3G45610;AT3G47500;AT4G38000;AT5G39660;AT5G60200;AT5G60850;AT5G62940;AT2G46590;AT1G07640;AT1G21340;AT1G26790;AT1G47655;AT1G51700;AT1G69570;AT2G28510;AT2G28810;AT2G34140;AT3G50410;AT3G55370;AT3G61850;AT4G00940;AT4G21050;AT4G21080;AT4G24060;AT5G02460;AT5G62430;AT5G65590;AT5G66940
TF_motif_seq_0238	(Motif sequence only)	551	-	1	GCTTT	DOFCOREZM
TF_motif_seq_0269	(Motif sequence only)	552	-	0.8	CTTTC	TAAAGSTKST1
TF_motif_seq_0250	(Motif sequence only)	553	-	1	TTTCT	POLLEN1LELAT52
TF_motif_seq_0254	AP2;ERF	554	+	0.8	TTCTA	AT3G14230
TF_motif_seq_0254	AP2;ERF	557	-	0.8	TAAAT	AT3G14230
TF_motif_seq_0444	Homeodomain;HD-ZIP	557	+	0.97	TAAATgaa	AT4G21750;AT4G04890
TF_motif_seq_0269	(Motif sequence only)	557	+	0.8	TAAAT	TAAAGSTKST1
TF_motif_seq_0445	(Motif sequence only)	557	+	0.97	TAAATgaa	L1BOXATPDF1
TF_motif_seq_0266	TCP	562	+	0.75	GAACC	Os03g0785800;Os04g0194600;Os12g0616400;Os01g0213800;Os08g0544800;Os11g0175700
TF_motif_seq_0266	TCP	562	-	0.75	GAACC	Os03g0785800;Os04g0194600;Os12g0616400;Os01g0213800;Os08g0544800;Os11g0175700
TF_motif_seq_0001	(Motif sequence only)	563	+	0.7	AACCTgtctt	LREBOXIPCCHS1
TF_motif_seq_0345	(Motif sequence only)	563	+	0.86	AACCTgt	QARBNEXTA
TF_motif_seq_0249	(Motif sequence only)	564	+	0.8	ACCTG	ABRELATERD1
TFmatrixID_0638	Dof	566	-	0.98	ctgTCTTTtt	AT5G65590
TF_motif_seq_0272	(Motif sequence only)	567	+	0.8	TGTCT	WBOXHVISO1
TF_motif_seq_0274	(Motif sequence only)	567	+	0.8	TGTCT	BIHD1OS
TF_motif_seq_0261	(Motif sequence only)	568	-	0.8	GTCTT	SURECOREATSULTR11
TF_motif_seq_0239	Dof	569	-	1	TCTTT	AT1G29160;AT1G64620;AT2G37590;AT3G21270;AT3G45610;AT3G47500;AT4G38000;AT5G39660;AT5G60200;AT5G60850;AT5G62940;AT2G46590;AT1G07640;AT1G21340;AT1G26790;AT1G47655;AT1G51700;AT1G69570;AT2G28510;AT2G28810;AT2G34140;AT3G50410;AT3G55370;AT3G61850;AT4G00940;AT4G21050;AT4G21080;AT4G24060;AT5G02460;AT5G62430;AT5G65590;AT5G66940
TF_motif_seq_0238	(Motif sequence only)	569	-	1	TCTTT	DOFCOREZM
TF_motif_seq_0269	(Motif sequence only)	570	-	0.8	CTTTT	TAAAGSTKST1
TFmatrixID_0133	AT-Hook	571	-	1	TTTTTgcag	Os01g0835600;fgenesh1_pg.C_Chr_20.0001000063;29005.m000251;Sb0621s002020;fgenesh4_pg.C_scaffold_6000195;GRMZM2G008456;GRMZM2G127034;mgf004903m;BGIOSIBCE004181
TF_motif_seq_0392	(Motif sequence only)	572	-	0.86	ttTTGCA	PROLAMINBOXOSGLUB1
TF_motif_seq_0247	(Motif sequence only)	577	-	1	CAGTA	CACTFTPPCA1
TF_motif_seq_0272	(Motif sequence only)	578	-	0.8	AGTAA	WBOXHVISO1
TF_motif_seq_0267	Trihelix	579	+	0.8	GTAAC	AT5G01380
TF_motif_seq_0267	Trihelix	579	-	1	GTAAC	AT5G01380
TF_motif_seq_0264	(Motif sequence only)	580	-	0.8	TAACC	MYBST1
TFmatrixID_0265	GATA;tify	582	-	0.95	acccGATCTt	AT2G45050;AT3G45170;AT3G51080;AT5G25830;AT5G66320;BRADI1G78540;BRADI2G19480;BRADI2G49620;BRADI3G33200;BRADI3G50160;BRADI3G54720;BRADI5G17057;Cucsa.038810;Cucsa.043350;Cucsa.109180;Cucsa.137630;Cucsa.161160;Cucsa.194390;Cucsa.201200;Cucsa.308400;Cucsa.312530;Cucsa.340570;Cucsa.361150;MDP0000137305;MDP0000166889;MDP0000172464;MDP0000220844;MDP0000224540;MDP0000248210;MDP0000248942;MDP0000255235;MDP…
TF_motif_seq_0251	TCP	582	+	1	ACCCG	AT3G27010
TF_motif_seq_0331	TCP	582	-	1	ACCCGa	AT3G27010
TFmatrixID_0042	GATA;tify	583	-	0.95	cccGATCTta	AT5G25830
TFmatrixID_0264	GATA;tify	583	-	1	cccGATCTta	AT2G45050;AT3G24050;AT5G25830;AT5G66320;BRADI1G75420;BRADI1G78540;BRADI2G19480;BRADI2G49620;BRADI3G33200;BRADI3G50160;BRADI3G54720;BRADI5G17057;Cucsa.038810;Cucsa.043350;Cucsa.109180;Cucsa.137630;Cucsa.161160;Cucsa.194390;Cucsa.201200;Cucsa.308400;Cucsa.312530;Cucsa.361150;MDP0000137305;MDP0000166889;MDP0000172464;MDP0000220844;MDP0000224540;MDP0000248210;MDP0000248942;MDP0000255235;MDP0000275252…
TFmatrixID_0268	GATA	584	+	1	cCGATCttaa	AT4G17570;BRADI5G17370;Cucsa.313750;Cucsa.321290;MDP0000309356;Medtr5g013520;ppa003888m;27940.m000323;Os04g0544500;PDK_20s1646281g001;estExt_fgenesh1_pg.C_1220019;estExt_fgenesh1_pg.C_4100005;estExt_fgenesh1_pg.C_90243;POPTR_0001s15170;POPTR_0003s08080;Sb01g011980;Sb06g024200;GSVIVG00013319001;GRMZM2G077002;GRMZM2G421212;PK11095.1;fgenesh1_pg.C_scaffold_8000066;fgenesh2_kg.7__2553__AT4G17570.1;Gl…
TFmatrixID_0272	GATA	584	+	1	cCGATCtta	AT5G47140;BRADI5G17370;Cucsa.313750;Cucsa.321290;MDP0000309356;Medtr5g013520;ppa003888m;27940.m000323;Os04g0544500;PDK_20s1646281g001;estExt_fgenesh1_pg.C_1220019;estExt_fgenesh1_pg.C_4100005;POPTR_0001s15170;POPTR_0003s08080;Sb01g011980;Sb06g024200;GSVIVG00013319001;GRMZM2G077002;GRMZM2G421212;PK11095.1;fgenesh1_pg.C_scaffold_8000066;fgenesh2_kg.7__2553__AT4G17570.1;Glyma01g41370.1;Glyma05g05320…
TF_motif_seq_0248	(Motif sequence only)	584	-	0.8	CCGAT	MYBCOREATCYCB1
TF_motif_seq_0257	NF-YB;NF-YA;NF-YC	584	+	0.8	CCGAT	AT1G09030;AT1G17590;AT1G21970;AT1G30500;AT1G54160;AT1G54830;AT1G56170;AT1G72830;AT2G38880;AT2G47810;AT3G05690;AT3G14020;AT3G20910;AT3G53340;AT4G14540;AT5G06510;AT5G12840;AT5G27910;AT5G38140;AT5G47640;AT5G47670;AT5G50470;AT5G50480;Os01g0834400;Os02g0725900;Os05g0463800;Os05g0573500
TF_motif_seq_0258	Dehydrin	584	+	0.8	CCGAT	U01377
TFmatrixID_0275	GATA	585	+	1	cGATCTta	IGS.gm_28_00058;e_gw1.3.601.1;300010106;eugene.0300010114;fgenesh4_pg.C_scaffold_83000006;fgenesh4_pg.C_scaffold_83000014;estExt_fgenesh2_pg.C_60027;estExt_fgenesh1_pg.C_120215
TFmatrixID_0276	GATA	585	+	1	cGATCTtaaa	fgenesh1_pg.C_Chr_07.0001000042;eugene.0700010063;est_orfs.1_684_4269384:3
TF_motif_seq_0237	GATA;tify	585	+	1	CGATC	AT1G51600;AT2G45050;AT3G06740;AT3G16870;AT3G21175;AT3G24050;AT3G54810;AT3G60530;AT4G17570;AT4G24470;AT4G26150;AT4G32890;AT4G34680;AT5G25830;AT5G26930;AT5G56860;AT5G66320;AT2G18380;AT3G50870;AT4G36620
TF_motif_seq_0364	(Motif sequence only)	585	+	0.86	CGATCtt	AMMORESIVDCRNIA1
TF_motif_seq_0237	GATA;tify	586	-	1	GATCT	AT1G51600;AT2G45050;AT3G06740;AT3G16870;AT3G21175;AT3G24050;AT3G54810;AT3G60530;AT4G17570;AT4G24470;AT4G26150;AT4G32890;AT4G34680;AT5G25830;AT5G26930;AT5G56860;AT5G66320;AT2G18380;AT3G50870;AT4G36620
TF_motif_seq_0254	AP2;ERF	587	+	0.8	ATCTT	AT3G14230
TF_motif_seq_0269	(Motif sequence only)	589	-	0.8	CTTAA	TAAAGSTKST1
TF_motif_seq_0269	(Motif sequence only)	591	+	0.8	TAAAA	TAAAGSTKST1
TF_motif_seq_0269	(Motif sequence only)	592	+	0.8	AAAAG	TAAAGSTKST1
TFmatrixID_0478	Dof	593	+	1	AAAGC	MNB1A_MAIZE
TFmatrixID_0480	Dof	593	+	1	AAAGC	GRMZM2G146283
TF_motif_seq_0239	Dof	593	+	1	AAAGC	AT1G29160;AT1G64620;AT2G37590;AT3G21270;AT3G45610;AT3G47500;AT4G38000;AT5G39660;AT5G60200;AT5G60850;AT5G62940;AT2G46590;AT1G07640;AT1G21340;AT1G26790;AT1G47655;AT1G51700;AT1G69570;AT2G28510;AT2G28810;AT2G34140;AT3G50410;AT3G55370;AT3G61850;AT4G00940;AT4G21050;AT4G21080;AT4G24060;AT5G02460;AT5G62430;AT5G65590;AT5G66940
TF_motif_seq_0238	(Motif sequence only)	593	+	1	AAAGC	DOFCOREZM
TF_motif_seq_0003	(Motif sequence only)	594	+	0.8	AAGCCtaaat	WINPSTPIIIK
TF_motif_seq_0398	MYB-related	596	-	0.86	gcCTAAA	GRMZM2G136887_T02
TFmatrixID_0146	AT-Hook	598	+	1	ctaaATAAT	Os07g0184800;POPTR_0002s10560;POPTR_0005s17920;ppa004994m;67318;29842.m003611;29912.m005467;fgenesh1_pg.C_scaffold_7001757;fgenesh2_kg.8__2218__AT5G62260.1;scaffold_100611.1;Thaps24106;GRMZM2G150950;PK00377.1;PK26376.1;Cucsa.303060;Glyma04g10960.1;Glyma10g07550.1;Glyma13g21430.1;LjSGA_100986.1;MDP0000388292;MDP0000514420;cassava13117.valid.m1;cassava4485.m1;cassava47435.m1;AT4G21895;AT5G62260;Med…
TF_motif_seq_0017	(Motif sequence only)	598	-	0.9	ctaaaTAATG	GMHDLGMVSPB
TF_motif_seq_0027	(Motif sequence only)	598	+	1	CTAAAtaatg	CARGCW8GAT
TF_motif_seq_0027	(Motif sequence only)	598	-	1	ctaaaTAATG	CARGCW8GAT
TF_motif_seq_0389	(Motif sequence only)	598	-	0.86	ctAAATA	TATABOXOSPAL
TF_motif_seq_0254	AP2;ERF	599	-	0.8	TAAAT	AT3G14230
TF_motif_seq_0269	(Motif sequence only)	599	+	0.8	TAAAT	TAAAGSTKST1
TF_motif_seq_0337	(Others)	600	-	1	aAATAA	U22971
TF_motif_seq_0262	(Motif sequence only)	601	+	0.8	AATAA	IBOXCORE
TF_motif_seq_0283	(Motif sequence only)	601	+	1	AATAAt	POLASIG3
TF_motif_seq_0241	ZF-HD	602	-	1	ATAAT	AT1G75240
TF_motif_seq_0269	(Motif sequence only)	603	+	0.8	TAATG	TAAAGSTKST1
TF_motif_seq_0280	(Motif sequence only)	604	+	0.83	AATGTt	ACGTTBOX
TF_motif_seq_0280	(Motif sequence only)	604	-	0.83	aATGTT	ACGTTBOX

## Sheet: A. lyrata
Matrix ID	Family	Position	Strand	Similar Score	Hit Sequence	TF ID or Motif name
TF_motif_seq_0267	Trihelix	1	-	0.8	GTAAA	AT5G01380
TF_motif_seq_0275	(Motif sequence only)	1	-	0.8	GTAAA	WBOXATNPR1
TF_motif_seq_0254	AP2;ERF	2	-	0.8	TAAAT	AT3G14230
TF_motif_seq_0207	(Motif sequence only)	2	-	0.68	taaattcgtcttttcctATTTC	PE1ASPHYA3
TF_motif_seq_0269	(Motif sequence only)	2	+	0.8	TAAAT	TAAAGSTKST1
TF_motif_seq_0364	(Motif sequence only)	3	-	0.86	aaATTCG	AMMORESIVDCRNIA1
TF_motif_seq_0257	NF-YB;NF-YA;NF-YC	5	-	0.8	ATTCG	AT1G09030;AT1G17590;AT1G21970;AT1G30500;AT1G54160;AT1G54830;AT1G56170;AT1G72830;AT2G38880;AT2G47810;AT3G05690;AT3G14020;AT3G20910;AT3G53340;AT4G14540;AT5G06510;AT5G12840;AT5G27910;AT5G38140;AT5G47640;AT5G47670;AT5G50470;AT5G50480;Os01g0834400;Os02g0725900;Os05g0463800;Os05g0573500
TF_motif_seq_0410	bHLH	5	+	0.75	ATTCGtct	AT1G32640
TFmatrixID_0638	Dof	7	-	0.99	tcgTCTTTtc	AT5G65590
TF_motif_seq_0271	bZIP	8	-	0.8	CGTCT	AT1G77920;AT3G12250;AT5G06950;AT5G06960;AT5G10030;AT5G65210;AT1G22070
TF_motif_seq_0259	(Motif sequence only)	8	-	0.8	CGTCT	CGACGOSAMY3
TF_motif_seq_0261	(Motif sequence only)	9	-	0.8	GTCTT	SURECOREATSULTR11
TFmatrixID_0500	MADS box;MIKC;M-type	10	-	0.82	tctTTTCCtatttcagcatt	AT4G22950;AT4G24540;AT4G37940;AT5G23260;AT5G51860;AT5G51870;AT5G62165;AT2G14210;AT2G22540;AT2G45650;AT3G57390;AT4G11880;BRADI1G35000;BRADI1G45807;BRADI1G72150;BRADI3G41260;BRADI3G46920;BRADI3G51800;BRADI3G57017;BRADI4G34680;BRADI5G12440;Cucsa.103820;Cucsa.104010;Cucsa.113420;Cucsa.160640;Cucsa.174510;Cucsa.194800;Cucsa.202790;Cucsa.248870;Cucsa.251170;Cucsa.257910;Cucsa.302640;Cucsa.327970;Cucsa.…
TF_motif_seq_0239	Dof	10	-	1	TCTTT	AT1G29160;AT1G64620;AT2G37590;AT3G21270;AT3G45610;AT3G47500;AT4G38000;AT5G39660;AT5G60200;AT5G60850;AT5G62940;AT2G46590;AT1G07640;AT1G21340;AT1G26790;AT1G47655;AT1G51700;AT1G69570;AT2G28510;AT2G28810;AT2G34140;AT3G50410;AT3G55370;AT3G61850;AT4G00940;AT4G21050;AT4G21080;AT4G24060;AT5G02460;AT5G62430;AT5G65590;AT5G66940
TF_motif_seq_0238	(Motif sequence only)	10	-	1	TCTTT	DOFCOREZM
TF_motif_seq_0269	(Motif sequence only)	11	-	0.8	CTTTT	TAAAGSTKST1
TFmatrixID_0504	MADS box;MIKC	12	-	0.9	tTTTCCtatttcag	AT5G20240;Cucsa.018420;MDP0000286643;Medtr5g049070;ppa012927m;29648.m001978;POPTR_0002s07920;POPTR_0005s20480;GRMZM2G152862;fgenesh2_kg.6__2063__AT5G20240.1;Glyma13g09660.1;Glyma14g24590.1;LjSGA_047687.2;cassava32003.m1;cassava33721.m1;mgf003143m;mgf006158m;mgf008207m
TF_motif_seq_0262	(Motif sequence only)	12	-	0.8	TTTTC	IBOXCORE
TF_motif_seq_0321	(Motif sequence only)	12	-	1	tTTTCC	GT1CONSENSUS
TFmatrixID_0493	MADS box;MIKC;M-type	13	-	0.87	TTTCCtatttcagca	AT4G22950;AT4G24540;AT5G13790;AT5G51860;AT5G51870;AT5G60910;AT5G62165;AT1G26310;AT2G14210;AT2G45650;AT3G30260;AT3G57230;AT3G57390;AT3G61120;AT4G09960;AT4G11880;BRADI1G08340;BRADI1G21980;BRADI1G32210;BRADI1G48520;BRADI1G59250;BRADI1G69890;BRADI1G77020;BRADI2G06330;BRADI2G25090;BRADI2G32910;BRADI2G57000;BRADI2G59120;BRADI3G00730;BRADI3G05260;BRADI3G32090;BRADI3G41260;BRADI3G51800;BRADI4G06867;BRADI…
TF_motif_seq_0264	(Motif sequence only)	13	-	0.8	TTTCC	MYBST1
TF_motif_seq_0257	NF-YB;NF-YA;NF-YC	16	+	0.8	CCTAT	AT1G09030;AT1G17590;AT1G21970;AT1G30500;AT1G54160;AT1G54830;AT1G56170;AT1G72830;AT2G38880;AT2G47810;AT3G05690;AT3G14020;AT3G20910;AT3G53340;AT4G14540;AT5G06510;AT5G12840;AT5G27910;AT5G38140;AT5G47640;AT5G47670;AT5G50470;AT5G50480;Os01g0834400;Os02g0725900;Os05g0463800;Os05g0573500
TF_motif_seq_0389	(Motif sequence only)	18	+	0.86	TATTTca	TATABOXOSPAL
TF_motif_seq_0274	(Motif sequence only)	20	+	0.8	TTTCA	BIHD1OS
TF_motif_seq_0256	B3	25	-	0.8	GCATT	Os04g0676600;Os08g0101000
TF_motif_seq_0242	(Motif sequence only)	26	-	1	CATTG	CAATBOX1
TFmatrixID_0278	Homeodomain;TALE	27	+	1	atTGACAttt	AT1G23380;AT1G62360;AT1G70510;AT4G08150;BRADI1G07247;BRADI1G10047;BRADI1G12677;BRADI1G57607;BRADI2G11540;BRADI2G38390;Cucsa.044950;Cucsa.090630;Cucsa.353140;Cucsa.395320;MDP0000136226;MDP0000231216;MDP0000252095;MDP0000254187;MDP0000254847;MDP0000280307;MDP0000294096;Medtr1g100620;Medtr5g035050;ppa008461m;ppa013871m;29631.m001056;29842.m003531;30128.m008910;30147.m013923;30170.m013647;Os01g030250…
TF_motif_seq_0257	NF-YB;NF-YA;NF-YC	27	-	0.8	ATTGA	AT1G09030;AT1G17590;AT1G21970;AT1G30500;AT1G54160;AT1G54830;AT1G56170;AT1G72830;AT2G38880;AT2G47810;AT3G05690;AT3G14020;AT3G20910;AT3G53340;AT4G14540;AT5G06510;AT5G12840;AT5G27910;AT5G38140;AT5G47640;AT5G47670;AT5G50470;AT5G50480;Os01g0834400;Os02g0725900;Os05g0463800;Os05g0573500
TF_motif_seq_0339	WRKY	28	+	0.95	TTGACa	AT1G13960;AT1G18860;AT1G29280;AT1G29860;AT1G30650;AT1G55600;AT1G62300;AT1G64000;AT1G66550;AT1G68150;AT1G69310;AT1G69810;AT1G80590;AT1G80840;AT2G03340;AT2G23320;AT2G24570;AT2G25000;AT2G30250;AT2G30590;AT2G34830;AT2G37260;AT2G38470;AT2G40740;AT2G40750;AT2G44745;AT2G46130;AT2G46400;AT2G47260;AT3G01080;AT3G01970;AT3G04670;AT3G56400;AT3G58710;AT4G01250;AT4G01720;AT4G04450;AT4G12020;AT4G18170;AT4G22070…
TF_motif_seq_0275	(Motif sequence only)	28	+	1	TTGAC	WBOXATNPR1
TF_motif_seq_0246	Homeodomain;TALE	29	+	1	TGACA	AT1G23380;AT1G62360;AT1G70510;AT4G08150;Os03g0727000;GRMZM2G017087_T02
TF_motif_seq_0271	bZIP	29	+	0.8	TGACA	AT1G77920;AT3G12250;AT5G06950;AT5G06960;AT5G10030;AT5G65210;AT1G22070
TF_motif_seq_0272	(Motif sequence only)	29	+	0.8	TGACA	WBOXHVISO1
TF_motif_seq_0274	(Motif sequence only)	29	+	0.8	TGACA	BIHD1OS
TF_motif_seq_0274	(Motif sequence only)	29	-	1	TGACA	BIHD1OS
TF_motif_seq_0444	Homeodomain;HD-ZIP	30	-	0.86	gacATTTA	AT4G21750;AT4G04890
TF_motif_seq_0445	(Motif sequence only)	30	-	0.86	gacATTTA	L1BOXATPDF1
TF_motif_seq_0254	AP2;ERF	33	+	0.8	ATTTA	AT3G14230
TF_motif_seq_0269	(Motif sequence only)	33	-	0.8	ATTTA	TAAAGSTKST1
TFmatrixID_0131	AT-Hook	34	-	1	TTTATtatg	Os06g0326000;Os07g0184800;Os08g0512400;Os09g0491708;estExt_fgenesh1_pg.C_2230073;POPTR_0004s20060;ppa016410m;ppa024471m;29092.m000442;fgenesh2_pg.C_scaffold_83000076;BRADI3G40180;BRADI3G55950;Sb02g028500;Sb04g037880;Thaps11588;GSVIVG00027617001;scaffold_702647.1;GRMZM2G089562;GRMZM2G106133;GRMZM2G123887;GRMZM2G159926;GRMZM2G164489;Glyma06g01700.1;Glyma0856s00200.1;Glyma09g39650.1;Glyma18g46540.1;…
TFmatrixID_0136	AT-Hook	34	-	1	TTTATtat	Os07g0184800;POPTR_0002s10560;POPTR_0005s17920;ppa004994m;67318;29842.m003611;29912.m005467;fgenesh1_pg.C_scaffold_7001757;fgenesh2_kg.8__2218__AT5G62260.1;scaffold_100611.1;Thaps24106;GRMZM2G150950;PK00377.1;PK26376.1;Cucsa.303060;Glyma04g10960.1;Glyma10g07550.1;Glyma13g21430.1;LjSGA_100986.1;MDP0000388292;MDP0000514420;cassava13117.valid.m1;cassava4485.m1;cassava47435.m1;AT4G21895;AT5G62260;Med…
TFmatrixID_0143	AT-Hook	34	-	1	tTTATTatgt	fgenesh1_pg.C_Chr_20.0001000063;29005.m000251;fgenesh4_pg.C_scaffold_6000195;GRMZM2G008456;mgf004903m
TF_motif_seq_0282	Alpha-amylase	34	-	1	tTTATT	M24286;M24287
TF_motif_seq_0283	(Motif sequence only)	34	-	0.83	tTTATT	POLASIG3
TF_motif_seq_0262	(Motif sequence only)	35	-	0.8	TTATT	IBOXCORE
TFmatrixID_0146	AT-Hook	37	-	0.99	ATTATgtgt	Os07g0184800;POPTR_0002s10560;POPTR_0005s17920;ppa004994m;67318;29842.m003611;29912.m005467;fgenesh1_pg.C_scaffold_7001757;fgenesh2_kg.8__2218__AT5G62260.1;scaffold_100611.1;Thaps24106;GRMZM2G150950;PK00377.1;PK26376.1;Cucsa.303060;Glyma04g10960.1;Glyma10g07550.1;Glyma13g21430.1;LjSGA_100986.1;MDP0000388292;MDP0000514420;cassava13117.valid.m1;cassava4485.m1;cassava47435.m1;AT4G21895;AT5G62260;Med…
TF_motif_seq_0241	ZF-HD	37	+	1	ATTAT	AT1G75240
TF_motif_seq_0029	(Motif sequence only)	37	-	0.7	attatGTGTC	ACEATCHS
TF_motif_seq_0262	(Motif sequence only)	38	-	0.8	TTATG	IBOXCORE
TF_motif_seq_0249	(Motif sequence only)	40	+	0.8	ATGTG	ABRELATERD1
TF_motif_seq_0261	(Motif sequence only)	42	-	0.8	GTGTC	SURECOREATSULTR11
TF_motif_seq_0263	(Motif sequence only)	42	-	0.8	GTGTC	SORLIP1AT
TF_motif_seq_0272	(Motif sequence only)	43	+	0.8	TGTCT	WBOXHVISO1
TF_motif_seq_0274	(Motif sequence only)	43	+	0.8	TGTCT	BIHD1OS
TFmatrixID_0268	GATA	44	-	1	gtctGATCGt	AT4G17570;BRADI5G17370;Cucsa.313750;Cucsa.321290;MDP0000309356;Medtr5g013520;ppa003888m;27940.m000323;Os04g0544500;PDK_20s1646281g001;estExt_fgenesh1_pg.C_1220019;estExt_fgenesh1_pg.C_4100005;estExt_fgenesh1_pg.C_90243;POPTR_0001s15170;POPTR_0003s08080;Sb01g011980;Sb06g024200;GSVIVG00013319001;GRMZM2G077002;GRMZM2G421212;PK11095.1;fgenesh1_pg.C_scaffold_8000066;fgenesh2_kg.7__2553__AT4G17570.1;Gl…
TF_motif_seq_0258	Dehydrin	44	-	0.8	GTCTG	U01377
TF_motif_seq_0261	(Motif sequence only)	44	-	0.8	GTCTG	SURECOREATSULTR11
TFmatrixID_0262	GATA	45	+	1	tcTGATCgt	AT3G06740;AT3G16870;AT4G16141;AT4G26150;AT5G26930;AT5G49300;AT5G56860;BRADI1G03020;BRADI1G37480;BRADI2G14890;BRADI2G62660;BRADI3G08240;Cucsa.069460;Cucsa.252730;Cucsa.353330;Cucsa.397360;MDP0000131803;MDP0000190038;MDP0000739900;Medtr1g020290;Medtr2g045320;Medtr7g138200;ppa013171m;ppa015310m;ppa018120m;ppa024374m;29794.m003323;29889.m003248;29912.m005322;30128.m008883;Os01g0976800;Os02g0220400;Os…
TFmatrixID_0272	GATA	45	-	1	tctGATCGt	AT5G47140;BRADI5G17370;Cucsa.313750;Cucsa.321290;MDP0000309356;Medtr5g013520;ppa003888m;27940.m000323;Os04g0544500;PDK_20s1646281g001;estExt_fgenesh1_pg.C_1220019;estExt_fgenesh1_pg.C_4100005;POPTR_0001s15170;POPTR_0003s08080;Sb01g011980;Sb06g024200;GSVIVG00013319001;GRMZM2G077002;GRMZM2G421212;PK11095.1;fgenesh1_pg.C_scaffold_8000066;fgenesh2_kg.7__2553__AT4G17570.1;Glyma01g41370.1;Glyma05g05320…
TF_motif_seq_0237	GATA;tify	47	+	1	TGATC	AT1G51600;AT2G45050;AT3G06740;AT3G16870;AT3G21175;AT3G24050;AT3G54810;AT3G60530;AT4G17570;AT4G24470;AT4G26150;AT4G32890;AT4G34680;AT5G25830;AT5G26930;AT5G56860;AT5G66320;AT2G18380;AT3G50870;AT4G36620
TF_motif_seq_0262	(Motif sequence only)	47	-	0.8	TGATC	IBOXCORE
TF_motif_seq_0237	GATA;tify	48	-	1	GATCG	AT1G51600;AT2G45050;AT3G06740;AT3G16870;AT3G21175;AT3G24050;AT3G54810;AT3G60530;AT4G17570;AT4G24470;AT4G26150;AT4G32890;AT4G34680;AT5G25830;AT5G26930;AT5G56860;AT5G66320;AT2G18380;AT3G50870;AT4G36620
TF_motif_seq_0015	(Motif sequence only)	48	-	1	gatcgTATTG	CIACADIANLELHC
TF_motif_seq_0218	(Motif sequence only)	48	-	0.6	gatcgtattgatctttgccaGTTTT	SUREAHVISO1
TFmatrixID_0265	GATA;tify	53	-	0.96	tattGATCTt	AT2G45050;AT3G45170;AT3G51080;AT5G25830;AT5G66320;BRADI1G78540;BRADI2G19480;BRADI2G49620;BRADI3G33200;BRADI3G50160;BRADI3G54720;BRADI5G17057;Cucsa.038810;Cucsa.043350;Cucsa.109180;Cucsa.137630;Cucsa.161160;Cucsa.194390;Cucsa.201200;Cucsa.308400;Cucsa.312530;Cucsa.340570;Cucsa.361150;MDP0000137305;MDP0000166889;MDP0000172464;MDP0000220844;MDP0000224540;MDP0000248210;MDP0000248942;MDP0000255235;MDP…
TF_motif_seq_0242	(Motif sequence only)	53	-	1	TATTG	CAATBOX1
TFmatrixID_0271	GATA;tify	54	+	0.97	attGATCTtt	AT2G45050;AT3G45170;AT4G36240;AT5G25830;AT5G66320;BRADI1G78540;BRADI2G19480;BRADI2G49620;BRADI3G33200;BRADI3G50160;BRADI3G54720;BRADI5G17057;Cucsa.038810;Cucsa.043350;Cucsa.109180;Cucsa.137630;Cucsa.161160;Cucsa.194390;Cucsa.201200;Cucsa.308400;Cucsa.312530;Cucsa.340570;Cucsa.361150;MDP0000137305;MDP0000166889;MDP0000172464;MDP0000220844;MDP0000224540;MDP0000248210;MDP0000248942;MDP0000255235;MDP…
TF_motif_seq_0257	NF-YB;NF-YA;NF-YC	54	-	0.8	ATTGA	AT1G09030;AT1G17590;AT1G21970;AT1G30500;AT1G54160;AT1G54830;AT1G56170;AT1G72830;AT2G38880;AT2G47810;AT3G05690;AT3G14020;AT3G20910;AT3G53340;AT4G14540;AT5G06510;AT5G12840;AT5G27910;AT5G38140;AT5G47640;AT5G47670;AT5G50470;AT5G50480;Os01g0834400;Os02g0725900;Os05g0463800;Os05g0573500
TFmatrixID_0263	GATA;Dof	55	-	1	ttGATCT	AT3G21175;AT4G24470;BRADI1G09550;BRADI1G12330;BRADI1G33980;BRADI3G03800;Cucsa.160520;Cucsa.218190;Cucsa.359570;MDP0000192617;MDP0000303048;Medtr3g149710;Medtr3g149720;Medtr4g121280;Medtr4g121420;Medtr5g075430;ppa008377m;ppa009340m;ppa009401m;ppa009709m;ppa010046m;ppa023830m;29596.m000719;29596.m000720;29838.m001723;29838.m001724;Os03g0684000;Os02g0148500;Os03g0734900;PDK_20s1340921g001;PDK_20s136…
TF_motif_seq_0254	AP2;ERF	55	-	0.8	TTGAT	AT3G14230
TF_motif_seq_0275	(Motif sequence only)	55	+	0.8	TTGAT	WBOXATNPR1
TFmatrixID_0275	GATA	56	+	1	tGATCTtt	IGS.gm_28_00058;e_gw1.3.601.1;300010106;eugene.0300010114;fgenesh4_pg.C_scaffold_83000006;fgenesh4_pg.C_scaffold_83000014;estExt_fgenesh2_pg.C_60027;estExt_fgenesh1_pg.C_120215
TF_motif_seq_0237	GATA;tify	56	+	1	TGATC	AT1G51600;AT2G45050;AT3G06740;AT3G16870;AT3G21175;AT3G24050;AT3G54810;AT3G60530;AT4G17570;AT4G24470;AT4G26150;AT4G32890;AT4G34680;AT5G25830;AT5G26930;AT5G56860;AT5G66320;AT2G18380;AT3G50870;AT4G36620
TF_motif_seq_0262	(Motif sequence only)	56	-	0.8	TGATC	IBOXCORE
TF_motif_seq_0237	GATA;tify	57	-	1	GATCT	AT1G51600;AT2G45050;AT3G06740;AT3G16870;AT3G21175;AT3G24050;AT3G54810;AT3G60530;AT4G17570;AT4G24470;AT4G26150;AT4G32890;AT4G34680;AT5G25830;AT5G26930;AT5G56860;AT5G66320;AT2G18380;AT3G50870;AT4G36620
TF_motif_seq_0254	AP2;ERF	58	+	0.8	ATCTT	AT3G14230
TF_motif_seq_0276	(Motif sequence only)	58	-	1	aTCTTT	OSE1ROOTNODULE
TF_motif_seq_0239	Dof	59	-	1	TCTTT	AT1G29160;AT1G64620;AT2G37590;AT3G21270;AT3G45610;AT3G47500;AT4G38000;AT5G39660;AT5G60200;AT5G60850;AT5G62940;AT2G46590;AT1G07640;AT1G21340;AT1G26790;AT1G47655;AT1G51700;AT1G69570;AT2G28510;AT2G28810;AT2G34140;AT3G50410;AT3G55370;AT3G61850;AT4G00940;AT4G21050;AT4G21080;AT4G24060;AT5G02460;AT5G62430;AT5G65590;AT5G66940
TF_motif_seq_0238	(Motif sequence only)	59	-	1	TCTTT	DOFCOREZM
TF_motif_seq_0269	(Motif sequence only)	60	-	0.8	CTTTG	TAAAGSTKST1
TF_motif_seq_0458	(Motif sequence only)	61	+	0.94	tTTGCCag	E2FCONSENSUS
TF_motif_seq_0275	(Motif sequence only)	62	+	0.8	TTGCC	WBOXATNPR1
TFmatrixID_0208	bZIP	63	+	0.99	tGCCAGtttt	estExt_fgenesh1_pg.C_Chr_04.00010098;gwEuk.4.656.1
TF_motif_seq_0274	(Motif sequence only)	63	+	0.8	TGCCA	BIHD1OS
TF_motif_seq_0274	(Motif sequence only)	63	-	0.8	TGCCA	BIHD1OS
TF_motif_seq_0263	(Motif sequence only)	64	+	0.8	GCCAG	SORLIP1AT
TF_motif_seq_0257	NF-YB;NF-YA;NF-YC	65	+	0.8	CCAGT	AT1G09030;AT1G17590;AT1G21970;AT1G30500;AT1G54160;AT1G54830;AT1G56170;AT1G72830;AT2G38880;AT2G47810;AT3G05690;AT3G14020;AT3G20910;AT3G53340;AT4G14540;AT5G06510;AT5G12840;AT5G27910;AT5G38140;AT5G47640;AT5G47670;AT5G50470;AT5G50480;Os01g0834400;Os02g0725900;Os05g0463800;Os05g0573500
TF_motif_seq_0248	(Motif sequence only)	66	-	0.8	CAGTT	MYBCOREATCYCB1
TFmatrixID_0224	TCR;CPP	69	+	0.99	tTTTAAac	AT2G20110;BRADI2G50540;Cucsa.116430;MDP0000182903;MDP0000233007;Medtr4g159020;ppa003211m;29912.m005495;Os01g0761100;e_gw1.9.62.1;POPTR_0006s16340;POPTR_0018s08960;GSVIVG00015363001;PK12143.1;Al_scaffold_0003_3488;fgenesh2_kg.7__1291__AT4G29000.1;Glyma07g09380.1;Glyma08g04180.1;Glyma09g32420.1;chr4.CM0617.820.nd;cassava29938.valid.m1;cassava8212.valid.m1;BGIOSIBCE003701
TF_motif_seq_0269	(Motif sequence only)	69	-	0.8	TTTTA	TAAAGSTKST1
TF_motif_seq_0269	(Motif sequence only)	72	+	0.8	TAAAC	TAAAGSTKST1
TF_motif_seq_0343	(Motif sequence only)	73	+	1	AAACAaa	ANAERO1CONSENSUS
TF_motif_seq_0344	(Motif sequence only)	74	+	0.86	AACAAaa	AACACOREOSGLUB1
TF_motif_seq_0014	bZIP	80	+	0.7	ATGACaaaat	AT5G06950
TF_motif_seq_0275	(Motif sequence only)	80	+	0.8	ATGAC	WBOXATNPR1
TF_motif_seq_0246	Homeodomain;TALE	81	+	1	TGACA	AT1G23380;AT1G62360;AT1G70510;AT4G08150;Os03g0727000;GRMZM2G017087_T02
TF_motif_seq_0271	bZIP	81	+	0.8	TGACA	AT1G77920;AT3G12250;AT5G06950;AT5G06960;AT5G10030;AT5G65210;AT1G22070
TF_motif_seq_0272	(Motif sequence only)	81	+	0.8	TGACA	WBOXHVISO1
TF_motif_seq_0274	(Motif sequence only)	81	+	0.8	TGACA	BIHD1OS
TF_motif_seq_0274	(Motif sequence only)	81	-	1	TGACA	BIHD1OS
TF_motif_seq_0449	(Motif sequence only)	81	+	0.75	TGACAaaa	AUXRETGA1GMGH3
TF_motif_seq_0262	(Motif sequence only)	82	+	0.8	GACAA	IBOXCORE
TF_motif_seq_0275	(Motif sequence only)	82	-	0.8	GACAA	WBOXATNPR1
TFmatrixID_0357	Myb/SANT;G2-like;MYB	85	+	0.97	aaAATATact	AT1G32240;AT4G17695;AT5G16560;AT5G42630;BRADI1G07510;BRADI3G00550;BRADI3G16340;BRADI3G36260;BRADI3G52320;BRADI4G29700;Cucsa.108670;Cucsa.122130;Cucsa.232510;Cucsa.312860;Cucsa.322050;Cucsa.341860;MDP0000145790;MDP0000169910;MDP0000179288;MDP0000187812;MDP0000253782;MDP0000263292;Medtr1g025490;Medtr3g087010;Medtr5g029360;Medtr8g077660;ppa006472m;ppa016187m;ppa021685m;ppa023536m;27914.m000409;27973…
TFmatrixID_0580	AT-Hook	85	+	1	aAAATAt	Os01g0835600;fgenesh1_pg.C_Chr_20.0001000063;29005.m000251;Sb0621s002020;fgenesh4_pg.C_scaffold_6000195;GRMZM2G008456;GRMZM2G127034;mgf004903m;BGIOSIBCE004181
TF_motif_seq_0434	(Motif sequence only)	86	-	0.83	aaaTATAC	P1BS
TF_motif_seq_0253	(Motif sequence only)	87	-	1	AATAT	ROOTMOTIFTAPOX1
TF_motif_seq_0254	AP2;ERF	88	+	0.8	ATATA	AT3G14230
TF_motif_seq_0264	(Motif sequence only)	89	-	0.8	TATAC	MYBST1
TFmatrixID_0233	Dof	90	-	1	ataCTTTTaa	AT1G64620;fgenesh2_kg.2__13__AT1G64620.1
TFmatrixID_0237	Dof	90	-	0.99	ataCTTTTa	AT3G47500
TFmatrixID_0249	Dof	90	-	1	ataCTTTTaa	gw1.385.26.1
TF_motif_seq_0410	bHLH	90	+	0.75	ATACTttt	AT1G32640
TF_motif_seq_0247	(Motif sequence only)	91	+	1	TACTT	CACTFTPPCA1
TFmatrixID_0235	Dof	92	-	1	aCTTTTaa	AT3G21270;scaffold_302540.1
TFmatrixID_0238	Dof	92	-	1	aCTTTTaat	AT4G38000;fgenesh2_kg.7__248__AT4G38000.1
TFmatrixID_0243	Dof	92	-	1	aCTTTTaa	AT5G62940;scaffold_802976.1
TF_motif_seq_0239	Dof	92	-	1	ACTTT	AT1G29160;AT1G64620;AT2G37590;AT3G21270;AT3G45610;AT3G47500;AT4G38000;AT5G39660;AT5G60200;AT5G60850;AT5G62940;AT2G46590;AT1G07640;AT1G21340;AT1G26790;AT1G47655;AT1G51700;AT1G69570;AT2G28510;AT2G28810;AT2G34140;AT3G50410;AT3G55370;AT3G61850;AT4G00940;AT4G21050;AT4G21080;AT4G24060;AT5G02460;AT5G62430;AT5G65590;AT5G66940
TF_motif_seq_0238	(Motif sequence only)	92	-	1	ACTTT	DOFCOREZM
TF_motif_seq_0269	(Motif sequence only)	93	-	0.8	CTTTT	TAAAGSTKST1
TF_motif_seq_0269	(Motif sequence only)	94	-	0.8	TTTTA	TAAAGSTKST1
TF_motif_seq_0347	Alpha-amylase	95	-	1	ttTAATT	M24286;M24287
TF_motif_seq_0241	ZF-HD	96	-	1	TTAAT	AT1G75240
TF_motif_seq_0254	AP2;ERF	100	+	0.8	TTCTA	AT3G14230
TFmatrixID_0586	Myb/SANT;MYB	103	+	0.91	tagTAGGTcc	AT5G49330
TF_motif_seq_0247	(Motif sequence only)	103	-	1	TAGTA	CACTFTPPCA1
TFmatrixID_0352	Myb/SANT;MYB	104	+	0.94	agTAGGTc	AT2G16720;AT4G09460;AT4G34990;AT4G38620;BRADI2G24400;BRADI2G56520;BRADI4G23967;BRADI4G36460;Cucsa.061660;Cucsa.234310;Cucsa.370600;MDP0000135594;MDP0000175918;MDP0000249611;MDP0000950559;Medtr4g098680;ppa008906m;ppa010277m;28154.m000040;29602.m000218;Os01g0874300;Os05g0429900;LOC_Os08g43550;Os09g0538400;Os11g0180900;Os12g0175400;POPTR_0004s14510;POPTR_0004s18020;POPTR_0005s11410;POPTR_0009s13640;…
TF_motif_seq_0258	Dehydrin	105	-	0.8	GTAGG	U01377
TF_motif_seq_0431	TCP	105	-	0.75	gtaGGTCC	Os04g0194600;Os08g0544800
TF_motif_seq_0254	AP2;ERF	106	-	0.8	TAGGT	AT3G14230
TF_motif_seq_0266	TCP	108	+	1	GGTCC	Os03g0785800;Os04g0194600;Os12g0616400;Os01g0213800;Os08g0544800;Os11g0175700
TF_motif_seq_0266	TCP	108	-	1	GGTCC	Os03g0785800;Os04g0194600;Os12g0616400;Os01g0213800;Os08g0544800;Os11g0175700
TF_motif_seq_0431	TCP	108	+	0.75	GGTCCaag	Os04g0194600;Os08g0544800
TF_motif_seq_0265	(Motif sequence only)	108	+	0.8	GGTCC	SORLIP2AT
TF_motif_seq_0265	(Motif sequence only)	108	-	0.8	GGTCC	SORLIP2AT
TF_motif_seq_0432	(Motif sequence only)	108	+	0.75	GGTCCaag	GGTCCCATGMSAUR
TF_motif_seq_0275	(Motif sequence only)	109	-	0.8	GTCCA	WBOXATNPR1
TF_motif_seq_0257	NF-YB;NF-YA;NF-YC	111	+	0.8	CCAAG	AT1G09030;AT1G17590;AT1G21970;AT1G30500;AT1G54160;AT1G54830;AT1G56170;AT1G72830;AT2G38880;AT2G47810;AT3G05690;AT3G14020;AT3G20910;AT3G53340;AT4G14540;AT5G06510;AT5G12840;AT5G27910;AT5G38140;AT5G47640;AT5G47670;AT5G50470;AT5G50480;Os01g0834400;Os02g0725900;Os05g0463800;Os05g0573500
TF_motif_seq_0239	Dof	113	+	1	AAGGA	AT1G29160;AT1G64620;AT2G37590;AT3G21270;AT3G45610;AT3G47500;AT4G38000;AT5G39660;AT5G60200;AT5G60850;AT5G62940;AT2G46590;AT1G07640;AT1G21340;AT1G26790;AT1G47655;AT1G51700;AT1G69570;AT2G28510;AT2G28810;AT2G34140;AT3G50410;AT3G55370;AT3G61850;AT4G00940;AT4G21050;AT4G21080;AT4G24060;AT5G02460;AT5G62430;AT5G65590;AT5G66940
TF_motif_seq_0237	GATA;tify	115	+	1	GGATT	AT1G51600;AT2G45050;AT3G06740;AT3G16870;AT3G21175;AT3G24050;AT3G54810;AT3G60530;AT4G17570;AT4G24470;AT4G26150;AT4G32890;AT4G34680;AT5G25830;AT5G26930;AT5G56860;AT5G66320;AT2G18380;AT3G50870;AT4G36620
TF_motif_seq_0252	Myb/SANT;MYB;ARR-B	115	+	1	GGATT	AT2G01760;AT3G16857;AT4G16110;AT4G18020;AT4G31920;AT5G58080;AT1G67710;AT1G49190;AT2G25180;AT5G49240
TF_motif_seq_0264	(Motif sequence only)	115	+	0.8	GGATT	MYBST1
TF_motif_seq_0268	(Motif sequence only)	115	+	1	GGATT	ARR1AT
TF_motif_seq_0139	(Others)	116	-	0.79	gatttcgacTTTTA	X59469
TF_motif_seq_0322	(Motif sequence only)	119	+	0.83	TTCGAc	CRTDREHVCBF2
TF_motif_seq_0322	(Motif sequence only)	119	-	0.83	tTCGAC	CRTDREHVCBF2
TF_motif_seq_0258	Dehydrin	120	+	0.8	TCGAC	U01377
TF_motif_seq_0275	(Motif sequence only)	120	+	0.8	TCGAC	WBOXATNPR1
TF_motif_seq_0259	(Motif sequence only)	121	+	0.8	CGACT	CGACGOSAMY3
TF_motif_seq_0272	(Motif sequence only)	121	+	0.8	CGACT	WBOXHVISO1
TFmatrixID_0235	Dof	123	-	1	aCTTTTat	AT3G21270;scaffold_302540.1
TFmatrixID_0238	Dof	123	-	1	aCTTTTatg	AT4G38000;fgenesh2_kg.7__248__AT4G38000.1
TFmatrixID_0243	Dof	123	-	1	aCTTTTat	AT5G62940;scaffold_802976.1
TF_motif_seq_0239	Dof	123	-	1	ACTTT	AT1G29160;AT1G64620;AT2G37590;AT3G21270;AT3G45610;AT3G47500;AT4G38000;AT5G39660;AT5G60200;AT5G60850;AT5G62940;AT2G46590;AT1G07640;AT1G21340;AT1G26790;AT1G47655;AT1G51700;AT1G69570;AT2G28510;AT2G28810;AT2G34140;AT3G50410;AT3G55370;AT3G61850;AT4G00940;AT4G21050;AT4G21080;AT4G24060;AT5G02460;AT5G62430;AT5G65590;AT5G66940
TF_motif_seq_0238	(Motif sequence only)	123	-	1	ACTTT	DOFCOREZM
TFmatrixID_0570	TBP	124	-	0.96	cTTTTAtggt	Os10g0432300;Os12g0580300;EuGene.0800010331;eugene.1200010061;estExt_gwp_GeneWisePlus.C_Chr_12.00010124;PDK_20s1715251g002;AT1G55520;AT3G13445;e_gw1.13.259.1;estExt_Genewise1.C_2460019;POPTR_0013s05580;POPTR_0019s04890;ppa011675m;ppa011711m;29822.m003403;29950.m001154;estExt_fgenesh1_kg.C_20040;gw1.13.273.1;Sb01g012880;Sb01g017130;Sb01g021297;Sb08g022273;GSVIVG00025497001;estExt_Genewise1.C_90019…
TF_motif_seq_0269	(Motif sequence only)	124	-	0.8	CTTTT	TAAAGSTKST1
TF_motif_seq_0090	(Motif sequence only)	125	+	0.86	tTTTATggttc	MARARS
TF_motif_seq_0269	(Motif sequence only)	125	-	0.8	TTTTA	TAAAGSTKST1
TF_motif_seq_0262	(Motif sequence only)	127	-	0.8	TTATG	IBOXCORE
TF_motif_seq_0341	(Motif sequence only)	130	-	0.95	TGGTTc	MYB1AT
TF_motif_seq_0266	TCP	131	+	0.75	GGTTC	Os03g0785800;Os04g0194600;Os12g0616400;Os01g0213800;Os08g0544800;Os11g0175700
TF_motif_seq_0266	TCP	131	-	0.75	GGTTC	Os03g0785800;Os04g0194600;Os12g0616400;Os01g0213800;Os08g0544800;Os11g0175700
TF_motif_seq_0460	(Motif sequence only)	133	+	1	tTCAGTtt	INRNTPSADB
TF_motif_seq_0248	(Motif sequence only)	135	-	0.8	CAGTT	MYBCOREATCYCB1
TF_motif_seq_0001	(Motif sequence only)	136	-	0.9	agtttAGGTT	LREBOXIPCCHS1
TF_motif_seq_0269	(Motif sequence only)	137	-	0.8	GTTTA	TAAAGSTKST1
TF_motif_seq_0398	MYB-related	138	+	0.86	TTTAGgt	GRMZM2G136887_T02
TF_motif_seq_0166	(Motif sequence only)	138	-	0.71	tttAGGTTtgttagat	BOXICHS
TF_motif_seq_0254	AP2;ERF	140	-	0.8	TAGGT	AT3G14230
TF_motif_seq_0114	(Motif sequence only)	141	-	0.75	aggtttgTTAGA	MREATCHS
TF_motif_seq_0344	(Motif sequence only)	143	-	1	gtTTGTT	AACACOREOSGLUB1
TF_motif_seq_0376	Myb/SANT;MYB	144	-	1	ttTGTTA	Os01g0812000
TF_motif_seq_0379	Alpha-amylase	144	-	1	ttTGTTA	X16509
TF_motif_seq_0377	(Motif sequence only)	144	-	1	ttTGTTA	GAREAT
TF_motif_seq_0378	(Motif sequence only)	144	-	0.86	ttTGTTA	GARE1OSREP1
TF_motif_seq_0366	(Motif sequence only)	145	-	0.86	ttGTTAG	MYBATRD22
TF_motif_seq_0274	(Motif sequence only)	146	+	0.8	TGTTA	BIHD1OS
TF_motif_seq_0267	Trihelix	147	+	0.8	GTTAG	AT5G01380
TF_motif_seq_0373	(Motif sequence only)	147	+	0.86	GTTAGat	MYB1LEPR
TF_motif_seq_0438	(Motif sequence only)	147	+	0.88	GTTAGatt	MYB26PS
TFmatrixID_0349	Myb/SANT;ARR-B	149	-	1	tAGATTtcag	AT4G18020;Cucsa.321580;Medtr5g014220;ppa004161m;30054.m000786;POPTR_0001s02910;POPTR_0003s08600;GSVIVG00013234001;PK19826.1;Glyma11g04440.1;Glyma17g16360.1;fgenesh2_kg.7__2503__AT4G18020.2;chr4.CM0831.100.nd;cassava2466.valid.m1;cassava42047.valid.m1;cassava42048.valid.m1
TF_motif_seq_0254	AP2;ERF	149	-	1	TAGAT	AT3G14230
TF_motif_seq_0237	GATA;tify	150	+	1	AGATT	AT1G51600;AT2G45050;AT3G06740;AT3G16870;AT3G21175;AT3G24050;AT3G54810;AT3G60530;AT4G17570;AT4G24470;AT4G26150;AT4G32890;AT4G34680;AT5G25830;AT5G26930;AT5G56860;AT5G66320;AT2G18380;AT3G50870;AT4G36620
TF_motif_seq_0252	Myb/SANT;MYB;ARR-B	150	+	1	AGATT	AT2G01760;AT3G16857;AT4G16110;AT4G18020;AT4G31920;AT5G58080;AT1G67710;AT1G49190;AT2G25180;AT5G49240
TF_motif_seq_0268	(Motif sequence only)	150	+	1	AGATT	ARR1AT
TF_motif_seq_0448	(Motif sequence only)	150	-	0.88	agaTTTCA	CEREGLUBOX2PSLEGA
TF_motif_seq_0274	(Motif sequence only)	153	+	0.8	TTTCA	BIHD1OS
TF_motif_seq_0402	(Motif sequence only)	156	-	0.88	cagGGTTT	UP2ATMSD
TF_motif_seq_0357	(Motif sequence only)	158	-	0.86	ggGTTTG	2SSEEDPROTBANAPA
TF_motif_seq_0257	NF-YB;NF-YA;NF-YC	161	-	0.8	TTTGG	AT1G09030;AT1G17590;AT1G21970;AT1G30500;AT1G54160;AT1G54830;AT1G56170;AT1G72830;AT2G38880;AT2G47810;AT3G05690;AT3G14020;AT3G20910;AT3G53340;AT4G14540;AT5G06510;AT5G12840;AT5G27910;AT5G38140;AT5G47640;AT5G47670;AT5G50470;AT5G50480;Os01g0834400;Os02g0725900;Os05g0463800;Os05g0573500
TF_motif_seq_0458	(Motif sequence only)	161	+	0.94	tTTGGCag	E2FCONSENSUS
TF_motif_seq_0263	(Motif sequence only)	162	-	0.8	TTGGC	SORLIP1AT
TF_motif_seq_0275	(Motif sequence only)	162	+	0.8	TTGGC	WBOXATNPR1
TF_motif_seq_0274	(Motif sequence only)	163	+	0.8	TGGCA	BIHD1OS
TF_motif_seq_0274	(Motif sequence only)	163	-	0.8	TGGCA	BIHD1OS
TFmatrixID_0133	AT-Hook	166	+	1	cagaAAAAA	Os01g0835600;fgenesh1_pg.C_Chr_20.0001000063;29005.m000251;Sb0621s002020;fgenesh4_pg.C_scaffold_6000195;GRMZM2G008456;GRMZM2G127034;mgf004903m;BGIOSIBCE004181
TF_motif_seq_0250	(Motif sequence only)	167	+	1	AGAAA	POLLEN1LELAT52
TF_motif_seq_0457	(Motif sequence only)	167	-	0.88	agaAAAAA	PYRIMIDINEBOXHVEPB1
TF_motif_seq_0064	(Motif sequence only)	168	-	0.82	gaaaaaAAAGG	DR5GMGH3
TF_motif_seq_0262	(Motif sequence only)	168	+	0.8	GAAAA	IBOXCORE
TF_motif_seq_0315	(Motif sequence only)	168	+	1	GAAAAa	GT1GMSCAM4
TF_motif_seq_0321	(Motif sequence only)	168	+	1	GAAAAa	GT1CONSENSUS
TF_motif_seq_0457	(Motif sequence only)	168	-	0.88	gaaAAAAA	PYRIMIDINEBOXHVEPB1
TFmatrixID_0094	Dof	170	+	0.98	aaaAAAAGggt	O24463
TFmatrixID_0557	Dof	170	+	0.98	aaaAAAAGggt	GRMZM2G146283
TFmatrixID_0239	Dof	171	+	0.98	aaAAAAGggt	AT5G39660
TFmatrixID_0237	Dof	172	+	0.99	aAAAAGggt	AT3G47500
TF_motif_seq_0269	(Motif sequence only)	173	+	0.8	AAAAG	TAAAGSTKST1
TF_motif_seq_0309	(Motif sequence only)	173	-	1	aAAAGG	PYRIMIDINEBOXOSRAMY1A
TF_motif_seq_0239	Dof	174	+	1	AAAGG	AT1G29160;AT1G64620;AT2G37590;AT3G21270;AT3G45610;AT3G47500;AT4G38000;AT5G39660;AT5G60200;AT5G60850;AT5G62940;AT2G46590;AT1G07640;AT1G21340;AT1G26790;AT1G47655;AT1G51700;AT1G69570;AT2G28510;AT2G28810;AT2G34140;AT3G50410;AT3G55370;AT3G61850;AT4G00940;AT4G21050;AT4G21080;AT4G24060;AT5G02460;AT5G62430;AT5G65590;AT5G66940
TF_motif_seq_0238	(Motif sequence only)	174	+	1	AAAGG	DOFCOREZM
TF_motif_seq_0248	(Motif sequence only)	174	+	0.8	AAAGG	MYBCOREATCYCB1
TF_motif_seq_0239	Dof	175	+	1	AAGGG	AT1G29160;AT1G64620;AT2G37590;AT3G21270;AT3G45610;AT3G47500;AT4G38000;AT5G39660;AT5G60200;AT5G60850;AT5G62940;AT2G46590;AT1G07640;AT1G21340;AT1G26790;AT1G47655;AT1G51700;AT1G69570;AT2G28510;AT2G28810;AT2G34140;AT3G50410;AT3G55370;AT3G61850;AT4G00940;AT4G21050;AT4G21080;AT4G24060;AT5G02460;AT5G62430;AT5G65590;AT5G66940
TF_motif_seq_0003	(Motif sequence only)	175	+	0.7	AAGGGtgagc	WINPSTPIIIK
TF_motif_seq_0248	(Motif sequence only)	175	+	0.8	AAGGG	MYBCOREATCYCB1
TF_motif_seq_0245	(Motif sequence only)	179	+	1	GTGAG	GTGANTG10
TF_motif_seq_0254	AP2;ERF	182	+	0.8	AGCTA	AT3G14230
TF_motif_seq_0060	(Motif sequence only)	184	-	0.73	ctagaaCCAAT	UPRE1AT
TF_motif_seq_0254	AP2;ERF	185	-	0.8	TAGAA	AT3G14230
TF_motif_seq_0266	TCP	187	+	0.75	GAACC	Os03g0785800;Os04g0194600;Os12g0616400;Os01g0213800;Os08g0544800;Os11g0175700
TF_motif_seq_0266	TCP	187	-	0.75	GAACC	Os03g0785800;Os04g0194600;Os12g0616400;Os01g0213800;Os08g0544800;Os11g0175700
TF_motif_seq_0341	(Motif sequence only)	187	+	0.95	gAACCA	MYB1AT
TF_motif_seq_0277	(Motif sequence only)	188	+	1	AACCAa	REALPHALGLHCB21
TF_motif_seq_0257	NF-YB;NF-YA;NF-YC	190	+	1	CCAAT	AT1G09030;AT1G17590;AT1G21970;AT1G30500;AT1G54160;AT1G54830;AT1G56170;AT1G72830;AT2G38880;AT2G47810;AT3G05690;AT3G14020;AT3G20910;AT3G53340;AT4G14540;AT5G06510;AT5G12840;AT5G27910;AT5G38140;AT5G47640;AT5G47670;AT5G50470;AT5G50480;Os01g0834400;Os02g0725900;Os05g0463800;Os05g0573500
TF_motif_seq_0363	(Motif sequence only)	190	+	0.86	CCAATtt	LEAFYATAG
TF_motif_seq_0242	(Motif sequence only)	191	+	1	CAATT	CAATBOX1
TFmatrixID_0129	AT-Hook	192	-	1	AATTTttta	POPTR_0004s08590;POPTR_0017s02940;ppa012096m;Sb07g020920;Al_scaffold_0005_66;scaffold_101674.1;GRMZM2G004878;GRMZM2G106133;Cucsa.031270;Cucsa.084380;Glyma11g33690.1;LjSGA_020555.1;LjSGA_143953.1;MDP0000141691;MDP0000203957;MDP0000204120;MDP0000233529;MDP0000931380;cassava30016.valid.m1;cassava6241.valid.m1;cassava6242.valid.m1;AT1G14900;AT1G48610;Medtr1g086280;Medtr3g087730;mgf004884m;mgf014039m;…
TFmatrixID_0148	AT-Hook	192	-	1	aATTTTtt	Os02g0824300;Os06g0326000;Os07g0184800;Os08g0512400;Os09g0491708;estExt_fgenesh1_pg.C_2230073;POPTR_0004s20060;ppa016410m;ppa024471m;29092.m000442;fgenesh2_pg.C_scaffold_83000076;BRADI3G40180;Sb02g028500;Sb04g037880;Thaps11588;GSVIVG00027617001;scaffold_702647.1;GRMZM2G089562;GRMZM2G106133;GRMZM2G123887;GRMZM2G159926;GRMZM2G164489;Glyma06g01700.1;Glyma0856s00200.1;Glyma09g39650.1;Glyma18g46540.1;…
TFmatrixID_0152	AT-Hook	192	-	1	AATTTtt	Os06g0326000;estExt_fgenesh1_pg.C_2230073;POPTR_0004s20060;ppa016410m;ppa024471m;29092.m000442;fgenesh2_pg.C_scaffold_83000076;Sb04g037880;Thaps11588;GSVIVG00027617001;scaffold_702647.1;GRMZM2G089562;GRMZM2G106133;GRMZM2G123887;GRMZM2G164489;Glyma0856s00200.1;Glyma09g39650.1;Glyma18g46540.1;LjSGA_043546.1;MDP0000137090;cassava12241.valid.m1;cassava34089.m1;AT1G19485;AT1G48610;Medtr5g011900;mg0261…
TF_motif_seq_0443	(Motif sequence only)	193	-	0.88	attTTTTA	LECPLEACS2
TF_motif_seq_0269	(Motif sequence only)	196	-	0.8	TTTTA	TAAAGSTKST1
TF_motif_seq_0254	AP2;ERF	199	-	0.8	TAGTT	AT3G14230
TF_motif_seq_0267	Trihelix	201	+	0.8	GTTTC	AT5G01380
TF_motif_seq_0261	(Motif sequence only)	201	-	0.8	GTTTC	SURECOREATSULTR11
TF_motif_seq_0274	(Motif sequence only)	202	+	0.8	TTTCA	BIHD1OS
TF_motif_seq_0460	(Motif sequence only)	203	+	1	tTCAGTtt	INRNTPSADB
TF_motif_seq_0248	(Motif sequence only)	205	-	0.8	CAGTT	MYBCOREATCYCB1
TF_motif_seq_0440	(Motif sequence only)	207	-	1	gtTTGGTt	MYBPLANT
TF_motif_seq_0257	NF-YB;NF-YA;NF-YC	208	-	0.8	TTTGG	AT1G09030;AT1G17590;AT1G21970;AT1G30500;AT1G54160;AT1G54830;AT1G56170;AT1G72830;AT2G38880;AT2G47810;AT3G05690;AT3G14020;AT3G20910;AT3G53340;AT4G14540;AT5G06510;AT5G12840;AT5G27910;AT5G38140;AT5G47640;AT5G47670;AT5G50470;AT5G50480;Os01g0834400;Os02g0725900;Os05g0463800;Os05g0573500
TF_motif_seq_0277	(Motif sequence only)	209	-	1	tTGGTT	REALPHALGLHCB21
TF_motif_seq_0341	(Motif sequence only)	210	-	1	TGGTTt	MYB1AT
TFmatrixID_0223	TCR;CPP	213	-	1	ttttaAAATTtaa	AT4G14770;Cucsa.168280;Cucsa.254540;MDP0000210939;MDP0000292449;Medtr5g006670;ppa002058m;29844.m003241;POPTR_0010s09350;GSVIVG00018021001;PK22848.1;scaffold_302728.1;Glyma01g44670.1;chr1.CM0591.20.nd;cassava35352.valid.m1;cassava569.valid.m1
TF_motif_seq_0269	(Motif sequence only)	213	-	0.8	TTTTA	TAAAGSTKST1
TFmatrixID_0223	TCR;CPP	216	+	0.97	taaAATTTaatgt	AT4G14770;Cucsa.168280;Cucsa.254540;MDP0000210939;MDP0000292449;Medtr5g006670;ppa002058m;29844.m003241;POPTR_0010s09350;GSVIVG00018021001;PK22848.1;scaffold_302728.1;Glyma01g44670.1;chr1.CM0591.20.nd;cassava35352.valid.m1;cassava569.valid.m1
TF_motif_seq_0269	(Motif sequence only)	216	+	0.8	TAAAA	TAAAGSTKST1
TF_motif_seq_0443	(Motif sequence only)	216	+	0.88	TAAAAttt	LECPLEACS2
TFmatrixID_0280	Homeodomain;HD-ZIP	219	+	0.98	aatTTAATgt	AT1G05230;AT1G17920;AT1G73360;AT1G79840;AT3G03260;AT3G61150;AT5G46880;BRADI1G46247;BRADI3G14500;BRADI3G15327;BRADI3G34410;BRADI3G51540;BRADI3G57567;BRADI4G35760;Cucsa.045360;Cucsa.061970;Cucsa.072780;Cucsa.086030;Cucsa.108510;Cucsa.112320;Cucsa.148430;Cucsa.250870;Cucsa.312880;Cucsa.359250;Cucsa.363170;MDP0000046392;MDP0000123097;MDP0000125182;MDP0000125184;MDP0000142893;MDP0000233235;MDP00002856…
TF_motif_seq_0215	(Motif sequence only)	219	-	1	aatttaatgttcggatttgGTCGG	PRECONSCRHSP70A
TFmatrixID_0290	Homeodomain;HD-ZIP	220	+	0.99	atTTAATgtt	AT1G05230;AT1G17920;AT2G32370;AT3G61150;AT4G21750;AT5G46880;BRADI1G46247;BRADI3G14500;BRADI3G15327;BRADI3G34410;BRADI3G51540;BRADI3G57567;BRADI4G35760;BRADI5G22570;Cucsa.045360;Cucsa.072780;Cucsa.086030;Cucsa.108510;Cucsa.112320;Cucsa.148430;Cucsa.250870;Cucsa.312880;Cucsa.363170;MDP0000046392;MDP0000123097;MDP0000125182;MDP0000125184;MDP0000204639;MDP0000285637;MDP0000318514;MDP0000322550;MDP000…
TF_motif_seq_0254	AP2;ERF	220	+	0.8	ATTTA	AT3G14230
TF_motif_seq_0269	(Motif sequence only)	220	-	0.8	ATTTA	TAAAGSTKST1
TF_motif_seq_0241	ZF-HD	222	-	1	TTAAT	AT1G75240
TF_motif_seq_0397	(Motif sequence only)	222	+	0.86	TTAATgt	WUSATAg
TF_motif_seq_0269	(Motif sequence only)	223	+	0.8	TAATG	TAAAGSTKST1
TF_motif_seq_0280	(Motif sequence only)	224	+	0.83	AATGTt	ACGTTBOX
TF_motif_seq_0280	(Motif sequence only)	224	-	0.83	aATGTT	ACGTTBOX
TF_motif_seq_0508	SBP	225	-	0.75	atGTTCGga	AT1G20980;AT1G27360;AT1G27370;AT1G53160;AT1G69170;AT1G76580;AT2G33810;AT2G42200;AT2G47070;AT3G15270;AT3G57920;AT3G60030;AT5G18830;AT5G43270;Os01g0292900;Os01g0922600;Os02g0139400;Os02g0174100;Os02g0177300;Os03g0833300;Os04g0551500;Os05g0408200;Os06g0659100;Os06g0663500;Os06g0703500;Os08g0509600;Os08g0513700;Os08g0531600;Os09g0491532;Os09g0507100;Os11g0496600
TF_motif_seq_0364	(Motif sequence only)	225	-	0.86	atGTTCG	AMMORESIVDCRNIA1
TF_motif_seq_0258	Dehydrin	228	-	0.8	TTCGG	U01377
TF_motif_seq_0346	(Motif sequence only)	229	-	0.86	tcGGATT	RBCSCONSENSUS
TF_motif_seq_0237	GATA;tify	231	+	1	GGATT	AT1G51600;AT2G45050;AT3G06740;AT3G16870;AT3G21175;AT3G24050;AT3G54810;AT3G60530;AT4G17570;AT4G24470;AT4G26150;AT4G32890;AT4G34680;AT5G25830;AT5G26930;AT5G56860;AT5G66320;AT2G18380;AT3G50870;AT4G36620
TF_motif_seq_0252	Myb/SANT;MYB;ARR-B	231	+	1	GGATT	AT2G01760;AT3G16857;AT4G16110;AT4G18020;AT4G31920;AT5G58080;AT1G67710;AT1G49190;AT2G25180;AT5G49240
TF_motif_seq_0264	(Motif sequence only)	231	+	0.8	GGATT	MYBST1
TF_motif_seq_0268	(Motif sequence only)	231	+	1	GGATT	ARR1AT
TF_motif_seq_0257	NF-YB;NF-YA;NF-YC	233	-	0.8	ATTTG	AT1G09030;AT1G17590;AT1G21970;AT1G30500;AT1G54160;AT1G54830;AT1G56170;AT1G72830;AT2G38880;AT2G47810;AT3G05690;AT3G14020;AT3G20910;AT3G53340;AT4G14540;AT5G06510;AT5G12840;AT5G27910;AT5G38140;AT5G47640;AT5G47670;AT5G50470;AT5G50480;Os01g0834400;Os02g0725900;Os05g0463800;Os05g0573500
TF_motif_seq_0257	NF-YB;NF-YA;NF-YC	234	-	0.8	TTTGG	AT1G09030;AT1G17590;AT1G21970;AT1G30500;AT1G54160;AT1G54830;AT1G56170;AT1G72830;AT2G38880;AT2G47810;AT3G05690;AT3G14020;AT3G20910;AT3G53340;AT4G14540;AT5G06510;AT5G12840;AT5G27910;AT5G38140;AT5G47640;AT5G47670;AT5G50470;AT5G50480;Os01g0834400;Os02g0725900;Os05g0463800;Os05g0573500
TFmatrixID_0067	AP2;ERF	235	-	0.98	ttgGTCGGtt	AT1G22190;AT1G36060;AT1G64380;AT1G71130;AT1G78080;AT2G20880;AT2G22200;AT2G40220;AT3G57600;AT3G61630;AT4G13620;AT4G28140;AT4G39780;AT5G65130;BRADI1G45470;BRADI1G71740;BRADI1G72990;BRADI2G15847;BRADI3G24000;BRADI3G35560;BRADI3G38140;BRADI3G49810;BRADI3G58980;BRADI4G29010;BRADI5G16450;estExt_fgenesh1_pg.C_170126;Cucsa.012850;Cucsa.064390;Cucsa.104510;Cucsa.107350;Cucsa.118970;Cucsa.147760;Cucsa.1545…
TFmatrixID_0417	Storekeeper	235	-	1	ttGGTCGgt	BRADI1G20210;BRADI1G61477;Os03g0370250;Os07g0636100;Sb01g034370;Sb02g040550;GRMZM2G026417;GRMZM2G030458;GRMZM2G075122;GRMZM2G082318;BGIOSIBCE025740
TFmatrixID_0595	AP2;ERF	235	-	0.97	ttgGTCGGtt	AT1G74930
TFmatrixID_0064	AP2;ERF	236	-	1	tgGTCGGtt	AT1G19210;AT1G74930;AT4G31060;AT5G21960;BRADI2G57200;BRADI3G37544;Cucsa.055920;Cucsa.141980;Cucsa.271180;MDP0000649022;MDP0000704216;Medtr2g050000;Medtr2g050010;Medtr2g050020;Medtr3g138910;Medtr3g138930;ppa011336m;ppa017280m;29739.m003647;29739.m003716;29739.m003717;Os06g0223100;Os08g0454000;Os02g0781300;Os06g0197600;LOC_Os06g09760;LOC_Os06g09790;LOC_Os06g09810;e_gw1.60.212.1;gw1.155.87.1;fgenesh…
TFmatrixID_0080	AP2;ERF	236	-	0.99	tgGTCGGttt	AT1G01250;AT1G77200;AT2G25820;AT2G35700;AT2G44940;AT3G16280;AT3G60490;AT4G16750;AT4G25490;AT5G11590;AT5G25810;AT5G51990;AT5G52020;BRADI1G38110;BRADI2G06180;BRADI3G08790;BRADI3G33355;BRADI3G50620;BRADI3G50630;BRADI4G21265;BRADI5G17610;BRADI5G17620;BRADI5G17630;BRADI5G17640;BRADI5G18850;Cucsa.038760;Cucsa.083150;Cucsa.116550;Cucsa.121080;Cucsa.161310;Cucsa.166340;Cucsa.235510;Cucsa.237170;Cucsa.251…
TFmatrixID_0119	AP2;ERF	236	-	0.94	tgGTCGGttt	AT1G01250;AT1G33760;AT1G77200;AT5G11590;BRADI1G38110;BRADI1G72990;BRADI2G06180;BRADI3G08790;BRADI3G33355;BRADI5G17620;Cucsa.237150;Cucsa.251030;Cucsa.378470;MDP0000241650;MDP0000242611;MDP0000283350;MDP0000652413;Medtr1g007440;Medtr3g138910;Medtr3g138930;ppa009533m;ppa010130m;ppa010340m;ppa010935m;ppa018178m;ppa026139m;28118.m000034;28353.m000054;29092.m000462;29742.m001400;29794.m003381;30146.m0…
TFmatrixID_0034	AP2;ERF	237	-	0.98	gGTCGGtttc	AT2G23340
TFmatrixID_0088	AP2;ERF	237	-	0.87	gGTCGGtt	AT1G01250;AT1G12630;AT1G77200;AT2G25820;AT2G35700;AT2G44940;AT3G16280;AT3G60490;AT4G25490;AT4G32800;AT5G11590;AT5G25810;AT5G51990;BRADI1G38110;BRADI2G06180;BRADI3G08790;BRADI3G33355;BRADI3G50620;BRADI3G50630;BRADI5G17610;BRADI5G17620;BRADI5G17630;BRADI5G17640;Cucsa.038760;Cucsa.116550;Cucsa.121080;Cucsa.161310;Cucsa.166340;Cucsa.235510;Cucsa.251030;Cucsa.259750;Cucsa.312570;Cucsa.321050;Cucsa.359…
TFmatrixID_0118	AP2;ERF	237	-	0.95	gGTCGGtt	AT1G01250;AT1G33760;BRADI1G72990;Cucsa.237150;Cucsa.251030;Cucsa.359390;Cucsa.378470;MDP0000283350;Medtr1g007440;ppa018178m;ppa026139m;28118.m000034;29742.m001400;30146.m003535;Os03g0174400;scaffold_103754.1;fgenesh2_kg.1__103__AT1G01250.1;e_gw1.15.309.1;e_gw1.41.124.1;e_gw1.60.212.1;estExt_fgenesh1_pg.C_4800009;gw1.117.121.1;gw1.133.82.1;gw1.14.214.1;gw1.14.262.1;gw1.15.199.1;gw1.155.87.1;gw1.27…
TFmatrixID_0121	AP2;ERF	237	-	0.95	gGTCGGtt	AT1G01250;AT1G33760;AT1G77200;AT2G23340;AT2G35700;AT2G44940;AT3G60490;AT4G06746;AT4G25490;AT4G36900;AT5G11590;AT5G21960;AT5G51990;BRADI1G38110;BRADI1G48320;BRADI1G72990;BRADI2G06180;BRADI3G08790;BRADI3G33355;BRADI3G50620;BRADI3G50630;BRADI3G51610;BRADI5G17610;BRADI5G17620;BRADI5G17640;BRADI5G18850;Cucsa.121080;Cucsa.166340;Cucsa.237170;Cucsa.251030;Cucsa.312570;Cucsa.321050;Cucsa.352470;Cucsa.359…
TF_motif_seq_0266	TCP	237	+	0.75	GGTCG	Os03g0785800;Os04g0194600;Os12g0616400;Os01g0213800;Os08g0544800;Os11g0175700
TF_motif_seq_0266	TCP	237	-	0.75	GGTCG	Os03g0785800;Os04g0194600;Os12g0616400;Os01g0213800;Os08g0544800;Os11g0175700
TF_motif_seq_0349	(Others)	237	-	0.86	ggTCGGT	X67670;X67671
TF_motif_seq_0259	(Motif sequence only)	237	-	0.8	GGTCG	CGACGOSAMY3
TFmatrixID_0474	Myb/SANT;MYB	238	+	0.96	gtCGGTTtcc	BRADI2G53010;Cucsa.364400;MDP0000147309;ppa003628m;29686.m000890;29785.m000932;Os01g0812000;PDK_20s1831811g001;POPTR_0001s07330;POPTR_0003s18900;POPTR_0009s02380;e_gw1.4.838.1;Sb03g037680;GSVIVG00012447001;GRMZM2G139688;Glyma15g35860.1;Q96464_HORVU;chr3.CM0005.370.nc;cassava1461.valid.m1;cassava30977.valid.m1;cassava44767.m1;mgf002965m;mgf010934m;mgf019173m;mgf025568m;BGIOSIBCE004027
TF_motif_seq_0258	Dehydrin	238	-	1	GTCGG	U01377
TF_motif_seq_0292	AP2;ERF	238	-	1	GTCGGt	AT1G12610;AT1G63030;AT1G75490;AT3G57600;AT4G25470;AT4G25480;AT4G25490;AT5G05410;AT5G18450;AT5G51990;AT2G38340;AT3G11020;Os08g0565200;Os01g0165000;Os02g0677300;Os03g0174400;Os05g0346200;Os06g0127100;Os01g0968800;Os04g0572400;Os05g0473300;Os06g0165600;Os08g0545500;Os09g0522000;Os09g0522100;Os09g0522200
TF_motif_seq_0284	(Motif sequence only)	238	-	1	gTCGGT	DRE2COREZMRAB17
TF_motif_seq_0324	(Motif sequence only)	238	-	1	GTCGGt	DRECRTCOREAT
TF_motif_seq_0325	(Motif sequence only)	238	-	1	GTCGGt	CBFHV
TF_motif_seq_0248	(Motif sequence only)	240	-	0.8	CGGTT	MYBCOREATCYCB1
TF_motif_seq_0267	Trihelix	242	+	0.8	GTTTC	AT5G01380
TF_motif_seq_0261	(Motif sequence only)	242	-	0.8	GTTTC	SURECOREATSULTR11
TF_motif_seq_0264	(Motif sequence only)	243	-	0.8	TTTCC	MYBST1
TFmatrixID_0296	Homeodomain;ZF-HD	245	-	1	tccGATTAaa	Os02g0706600;Sb04g030480;GRMZM2G069365
TF_motif_seq_0257	NF-YB;NF-YA;NF-YC	246	+	0.8	CCGAT	AT1G09030;AT1G17590;AT1G21970;AT1G30500;AT1G54160;AT1G54830;AT1G56170;AT1G72830;AT2G38880;AT2G47810;AT3G05690;AT3G14020;AT3G20910;AT3G53340;AT4G14540;AT5G06510;AT5G12840;AT5G27910;AT5G38140;AT5G47640;AT5G47670;AT5G50470;AT5G50480;Os01g0834400;Os02g0725900;Os05g0463800;Os05g0573500
TF_motif_seq_0258	Dehydrin	246	+	0.8	CCGAT	U01377
TF_motif_seq_0215	(Motif sequence only)	246	+	1	CCGATtaaatagaaaaaattaaaa	PRECONSCRHSP70A
TF_motif_seq_0248	(Motif sequence only)	246	-	0.8	CCGAT	MYBCOREATCYCB1
TFmatrixID_0005	AT-Hook	247	+	0.92	cgATTAAata	AT4G14465
TF_motif_seq_0237	GATA;tify	247	+	1	CGATT	AT1G51600;AT2G45050;AT3G06740;AT3G16870;AT3G21175;AT3G24050;AT3G54810;AT3G60530;AT4G17570;AT4G24470;AT4G26150;AT4G32890;AT4G34680;AT5G25830;AT5G26930;AT5G56860;AT5G66320;AT2G18380;AT3G50870;AT4G36620
TF_motif_seq_0396	WOX	247	-	1	cgATTAA	AT2G17950
TF_motif_seq_0268	(Motif sequence only)	247	+	1	CGATT	ARR1AT
TF_motif_seq_0397	(Motif sequence only)	247	-	0.86	cgATTAA	WUSATAg
TF_motif_seq_0262	(Motif sequence only)	248	+	0.8	GATTA	IBOXCORE
TF_motif_seq_0241	ZF-HD	249	+	1	ATTAA	AT1G75240
TF_motif_seq_0389	(Motif sequence only)	250	-	1	ttAAATA	TATABOXOSPAL
TF_motif_seq_0254	AP2;ERF	251	-	0.8	TAAAT	AT3G14230
TF_motif_seq_0269	(Motif sequence only)	251	+	0.8	TAAAT	TAAAGSTKST1
TF_motif_seq_0465	(Motif sequence only)	253	+	1	AATAGaaaa	SURE1STPAT21
TF_motif_seq_0295	(Motif sequence only)	254	+	1	ATAGAa	BOXIINTPATPB
TFmatrixID_0133	AT-Hook	255	+	1	tagaAAAAA	Os01g0835600;fgenesh1_pg.C_Chr_20.0001000063;29005.m000251;Sb0621s002020;fgenesh4_pg.C_scaffold_6000195;GRMZM2G008456;GRMZM2G127034;mgf004903m;BGIOSIBCE004181
TF_motif_seq_0254	AP2;ERF	255	-	0.8	TAGAA	AT3G14230
TF_motif_seq_0250	(Motif sequence only)	256	+	1	AGAAA	POLLEN1LELAT52
TF_motif_seq_0457	(Motif sequence only)	256	-	0.88	agaAAAAA	PYRIMIDINEBOXHVEPB1
TFmatrixID_0129	AT-Hook	257	+	1	gaaaAAATT	POPTR_0004s08590;POPTR_0017s02940;ppa012096m;Sb07g020920;Al_scaffold_0005_66;scaffold_101674.1;GRMZM2G004878;GRMZM2G106133;Cucsa.031270;Cucsa.084380;Glyma11g33690.1;LjSGA_020555.1;LjSGA_143953.1;MDP0000141691;MDP0000203957;MDP0000204120;MDP0000233529;MDP0000931380;cassava30016.valid.m1;cassava6241.valid.m1;cassava6242.valid.m1;AT1G14900;AT1G48610;Medtr1g086280;Medtr3g087730;mgf004884m;mgf014039m;…
TF_motif_seq_0262	(Motif sequence only)	257	+	0.8	GAAAA	IBOXCORE
TF_motif_seq_0315	(Motif sequence only)	257	+	1	GAAAAa	GT1GMSCAM4
TF_motif_seq_0321	(Motif sequence only)	257	+	1	GAAAAa	GT1CONSENSUS
TFmatrixID_0148	AT-Hook	258	+	1	aaAAAATt	Os02g0824300;Os06g0326000;Os07g0184800;Os08g0512400;Os09g0491708;estExt_fgenesh1_pg.C_2230073;POPTR_0004s20060;ppa016410m;ppa024471m;29092.m000442;fgenesh2_pg.C_scaffold_83000076;BRADI3G40180;Sb02g028500;Sb04g037880;Thaps11588;GSVIVG00027617001;scaffold_702647.1;GRMZM2G089562;GRMZM2G106133;GRMZM2G123887;GRMZM2G159926;GRMZM2G164489;Glyma06g01700.1;Glyma0856s00200.1;Glyma09g39650.1;Glyma18g46540.1;…
TFmatrixID_0002	AT-Hook	259	-	0.94	aaaAATTAaa	AT1G63480
TFmatrixID_0152	AT-Hook	259	+	1	aaAAATT	Os06g0326000;estExt_fgenesh1_pg.C_2230073;POPTR_0004s20060;ppa016410m;ppa024471m;29092.m000442;fgenesh2_pg.C_scaffold_83000076;Sb04g037880;Thaps11588;GSVIVG00027617001;scaffold_702647.1;GRMZM2G089562;GRMZM2G106133;GRMZM2G123887;GRMZM2G164489;Glyma0856s00200.1;Glyma09g39650.1;Glyma18g46540.1;LjSGA_043546.1;MDP0000137090;cassava12241.valid.m1;cassava34089.m1;AT1G19485;AT1G48610;Medtr5g011900;mg0261…
TF_motif_seq_0225	(Others)	259	+	0.64	AAAAAttaaaacgtcatttagtttaaga	D45066
TF_motif_seq_0347	Alpha-amylase	262	+	1	AATTAaa	M24286;M24287
TF_motif_seq_0241	ZF-HD	263	+	1	ATTAA	AT1G75240
TF_motif_seq_0269	(Motif sequence only)	265	+	0.8	TAAAA	TAAAGSTKST1
TFmatrixID_0028	bZIP	266	+	0.86	aaaACGTCat	AT1G42990
TFmatrixID_0204	bZIP	266	+	0.95	aaaACGTCat	gw1.1.958.1;100010379;eugene.0100010414
TF_motif_seq_0014	bZIP	266	-	0.8	aaaacGTCAT	AT5G06950
TFmatrixID_0185	bZIP	267	+	0.94	aaaCGTCAtt	AT1G08320;AT1G68640;AT1G77920;AT5G06839;BRADI1G17210;BRADI1G43900;BRADI1G64060;BRADI2G10830;BRADI2G21380;BRADI2G23890;BRADI2G52860;BRADI2G55567;BRADI3G07030;BRADI3G15590;BRADI4G26670;BRADI4G27100;BRADI4G33740;BRADI5G23340;Cucsa.005120;Cucsa.088250;Cucsa.199800;Cucsa.201510;Cucsa.242870;Cucsa.307820;Cucsa.337740;Cucsa.365420;Cucsa.385130;MDP0000121258;MDP0000145555;MDP0000250967;MDP0000262210;MDP0…
TFmatrixID_0191	bZIP;B3	267	+	0.95	aaACGTCatt	AT1G08320;AT1G68640;AT3G12250;AT5G06839;BRADI1G17210;BRADI1G43900;BRADI1G64060;BRADI2G10830;BRADI2G21380;BRADI2G23890;BRADI2G52860;BRADI2G55567;BRADI3G07030;BRADI3G15590;BRADI4G26670;BRADI4G27100;BRADI4G33740;BRADI5G23340;Cucsa.005120;Cucsa.088250;Cucsa.199800;Cucsa.201510;Cucsa.242870;Cucsa.307820;Cucsa.337740;Cucsa.365420;Cucsa.385130;MDP0000121258;MDP0000145555;MDP0000250967;MDP0000262210;MDP0…
TFmatrixID_0195	bZIP;B3	267	+	0.98	aaaCGTCAtt	AT1G08320;AT1G68640;AT5G06839;AT5G06950;BRADI1G17210;BRADI1G43900;BRADI1G64060;BRADI2G10830;BRADI2G21380;BRADI2G23890;BRADI2G52860;BRADI2G55567;BRADI3G07030;BRADI3G15590;BRADI4G26670;BRADI4G27100;BRADI4G33740;BRADI5G23340;Cucsa.005120;Cucsa.088250;Cucsa.199800;Cucsa.201510;Cucsa.242870;Cucsa.307820;Cucsa.337740;Cucsa.365420;Cucsa.385130;MDP0000121258;MDP0000145555;MDP0000250967;MDP0000262210;MDP0…
TFmatrixID_0197	bZIP	267	+	0.94	aaaCGTCAtt	AT1G08320;AT1G68640;AT5G06839;AT5G10030;BRADI1G17210;BRADI1G43900;BRADI1G64060;BRADI2G10830;BRADI2G21380;BRADI2G23890;BRADI2G52860;BRADI2G55567;BRADI3G07030;BRADI3G15590;BRADI4G26670;BRADI4G27100;BRADI4G33740;BRADI5G23340;Cucsa.005120;Cucsa.088250;Cucsa.199800;Cucsa.201510;Cucsa.242870;Cucsa.307820;Cucsa.337740;Cucsa.365420;Cucsa.385130;MDP0000121258;MDP0000145555;MDP0000250967;MDP0000262210;MDP0…
TFmatrixID_0199	bZIP	267	+	1	aaaCGTCAtt	AT1G08320;AT1G68640;AT5G06839;AT5G65210;BRADI1G17210;BRADI1G43900;BRADI1G64060;BRADI2G10830;BRADI2G21380;BRADI2G23890;BRADI2G52860;BRADI2G55567;BRADI3G07030;BRADI3G15590;BRADI4G26670;BRADI4G27100;BRADI4G33740;BRADI5G23340;Cucsa.005120;Cucsa.088250;Cucsa.199800;Cucsa.201510;Cucsa.242870;Cucsa.307820;Cucsa.337740;Cucsa.365420;Cucsa.385130;MDP0000121258;MDP0000145555;MDP0000250967;MDP0000262210;MDP0…
TFmatrixID_0205	bZIP	267	+	1	aaaCGTCAt	e_gw1.3.487.1;300010272;eugene.0300010281
TFmatrixID_0209	bZIP	267	+	0.9	aaaCGTCAttta	fgenesh1_pg.C_Chr_07.0001000033
TFmatrixID_0533	bZIP	267	+	0.97	aaaCGTCAttt	AT1G08320;AT1G68640;AT5G06839;AT5G65210;BRADI1G17210;BRADI1G43900;BRADI1G64060;BRADI2G10830;BRADI2G21380;BRADI2G23890;BRADI2G52860;BRADI2G55567;BRADI3G07030;BRADI3G15590;BRADI4G26670;BRADI4G27100;BRADI4G33740;BRADI5G23340;Cucsa.005120;Cucsa.088250;Cucsa.199800;Cucsa.201510;Cucsa.242870;Cucsa.307820;Cucsa.337740;Cucsa.365420;Cucsa.385130;MDP0000121258;MDP0000145555;MDP0000250967;MDP0000262210;MDP0…
TF_motif_seq_0003	(Motif sequence only)	267	+	0.7	AAACGtcatt	WINPSTPIIIK
TF_motif_seq_0449	(Motif sequence only)	267	-	0.75	aaaCGTCA	AUXRETGA1GMGH3
TF_motif_seq_0450	(Motif sequence only)	267	-	0.75	aaaCGTCA	PALINDROMICCBOXGM
TFmatrixID_0196	bZIP;B3	268	+	1	aaCGTCAt	AT1G08320;AT1G68640;AT5G06839;AT5G06960;BRADI1G17210;BRADI1G43900;BRADI1G64060;BRADI2G10830;BRADI2G21380;BRADI2G23890;BRADI2G52860;BRADI2G55567;BRADI3G07030;BRADI3G15590;BRADI4G26670;BRADI4G27100;BRADI4G33740;BRADI5G23340;Cucsa.005120;Cucsa.088250;Cucsa.199800;Cucsa.201510;Cucsa.242870;Cucsa.307820;Cucsa.337740;Cucsa.365420;Cucsa.385130;MDP0000121258;MDP0000145555;MDP0000250967;MDP0000262210;MDP0…
TFmatrixID_0490	bZIP	268	+	0.99	aACGTCa	AT1G08320;AT1G68640;AT5G06839;BRADI1G17210;BRADI1G43900;BRADI1G64060;BRADI2G10830;BRADI2G21380;BRADI2G23890;BRADI2G52860;BRADI2G55567;BRADI3G07030;BRADI3G15590;BRADI4G26670;BRADI4G27100;BRADI4G33740;BRADI5G23340;Cucsa.005120;Cucsa.088250;Cucsa.199800;Cucsa.201510;Cucsa.242870;Cucsa.307820;Cucsa.337740;Cucsa.365420;Cucsa.385130;MDP0000121258;MDP0000145555;MDP0000250967;MDP0000262210;MDP0000274723;…
TFmatrixID_0620	bZIP	268	+	0.94	aaCGTCAttt	AT5G06950
TF_motif_seq_0240	bZIP	268	-	1	AACGT	AT3G54620;AT4G02640
TF_motif_seq_0316	(Others)	268	+	0.83	AACGTc	L345501
TF_motif_seq_0316	(Others)	268	-	0.83	aACGTC	L345501
TF_motif_seq_0248	(Motif sequence only)	268	+	0.8	AACGT	MYBCOREATCYCB1
TF_motif_seq_0249	(Motif sequence only)	268	-	0.8	AACGT	ABRELATERD1
TF_motif_seq_0280	(Motif sequence only)	268	+	0.83	AACGTc	ACGTTBOX
TF_motif_seq_0280	(Motif sequence only)	268	-	0.83	aACGTC	ACGTTBOX
TFmatrixID_0482	bZIP	269	+	1	ACGTCat	Cucsa.248080;30131.m007078;POPTR_0002s03330;POPTR_0004s16560;POPTR_0005s25290;POPTR_0009s12250;CAA74022.1;PK07533.1;cassava23775.valid.m1;cassava40461.m1;mgf009347m
TF_motif_seq_0240	bZIP	269	+	1	ACGTC	AT3G54620;AT4G02640
TF_motif_seq_0286	bZIP	269	+	1	ACGTCa	M62893
TF_motif_seq_0009	(Motif sequence only)	269	+	0.8	ACGTCattta	LS7ATPR1
TF_motif_seq_0249	(Motif sequence only)	269	+	0.8	ACGTC	ABRELATERD1
TF_motif_seq_0332	(Motif sequence only)	269	-	1	aCGTCA	TGACGTVMAMY
TF_motif_seq_0246	Homeodomain;TALE	270	-	1	CGTCA	AT1G23380;AT1G62360;AT1G70510;AT4G08150;Os03g0727000;GRMZM2G017087_T02
TF_motif_seq_0271	bZIP	270	-	1	CGTCA	AT1G77920;AT3G12250;AT5G06950;AT5G06960;AT5G10030;AT5G65210;AT1G22070
TF_motif_seq_0259	(Motif sequence only)	270	-	0.8	CGTCA	CGACGOSAMY3
TF_motif_seq_0272	(Motif sequence only)	270	-	0.8	CGTCA	WBOXHVISO1
TF_motif_seq_0274	(Motif sequence only)	270	+	0.8	CGTCA	BIHD1OS
TF_motif_seq_0275	(Motif sequence only)	271	-	0.8	GTCAT	WBOXATNPR1
TF_motif_seq_0254	AP2;ERF	274	+	0.8	ATTTA	AT3G14230
TF_motif_seq_0269	(Motif sequence only)	274	-	0.8	ATTTA	TAAAGSTKST1
TF_motif_seq_0254	AP2;ERF	277	-	0.8	TAGTT	AT3G14230
TF_motif_seq_0269	(Motif sequence only)	279	-	0.8	GTTTA	TAAAGSTKST1
TF_motif_seq_0269	(Motif sequence only)	281	+	0.8	TTAAG	TAAAGSTKST1
TFmatrixID_0610	MYB-related	282	-	0.96	taaGATATta	AT5G17300
TFmatrixID_0029	MYB-related	283	-	0.89	aaGATATtaa	AT2G46830
TFmatrixID_0030	MYB-related	283	+	0.95	aAGATAttaa	AT2G46830
TFmatrixID_0144	AT-Hook	283	+	0.98	aagaTATTAatg	POPTR_0002s10560;POPTR_0005s17920;ppa004994m;67318;29842.m003611;29912.m005467;fgenesh1_pg.C_scaffold_7001757;fgenesh2_kg.8__2218__AT5G62260.1;scaffold_100611.1;Thaps24106;GRMZM2G150950;PK00377.1;PK26376.1;Cucsa.303060;Glyma04g10960.1;Glyma10g07550.1;Glyma13g21430.1;LjSGA_100986.1;MDP0000388292;MDP0000514420;cassava13117.valid.m1;cassava4485.m1;cassava47435.m1;AT4G21895;AT5G62260;Medtr1g073540;Me…
TFmatrixID_0320	Myb/SANT;MYB-related	283	+	1	aaGATATta	AT1G01520;AT3G09600;AT4G01280;AT5G02840;AT5G52660;BRADI1G32330;BRADI3G51757;Cucsa.108150;Cucsa.192960;Cucsa.258660;Cucsa.307250;MDP0000140220;MDP0000186860;MDP0000254258;MDP0000273563;MDP0000282906;MDP0000298778;MDP0000325672;AC235567_21;ppa008029m;ppa008074m;ppa008749m;ppa011002m;29805.m001497;30169.m006616;Os02g0680700;Os06g0105800;Os06g0669700;fgenesh1_pg.scaffold_160000002;fgenesh1_pg.scaffol…
TFmatrixID_0323	Myb/SANT	283	-	0.99	aaGATATtaa	Cucsa.112530;MDP0000795432;Medtr5g084860;ppa005083m;ppa006715m;30171.m000418;Os06g0728700;e_gw1.96.88.1;POPTR_0004s07270;POPTR_0012s03530;POPTR_0015s05430;gw1.4.555.1;Sb10g030960;GSVIVG00035231001;GRMZM2G145041;PK08316.1;PK28456.1;Glyma09g29800.1;Glyma16g34340.1;mgf001364m;mgf011909m;BGIOSIBCE023364
TFmatrixID_0369	Myb/SANT;MYB-related	283	-	0.99	aaGATATta	AT1G01060;AT5G37260;BRADI3G16515;Cucsa.349800;MDP0000269098;MDP0000890154;Medtr7g146190;ppa001765m;ppa004107m;ppa005083m;30076.m004464;30171.m000418;Os08g0157600;PDK_20s1414244g001;e_gw1.96.88.1;gw1.325.30.1;POPTR_0002s18170;POPTR_0004s07270;POPTR_0014s10240;gw1.4.555.1;Sb07g003870;GSVIVG00027456001;GSVIVG00035231001;PK20866.1;Glyma02g40800.1;Glyma03g42260.1;Glyma07g05410.1;Glyma11g33180.1;Glyma1…
TFmatrixID_0609	MYB-related	283	-	0.88	aaGATATtaa	AT5G17300
TF_motif_seq_0254	AP2;ERF	283	-	0.8	AAGAT	AT3G14230
TFmatrixID_0334	Myb/SANT;MYB-related	284	-	0.99	aGATATtaa	AT1G18330;AT3G10113;BRADI1G29680;Cucsa.112530;Os06g0728700;Sb10g030960;GRMZM2G145041;Glyma09g29800.1;fgenesh2_kg.1__2004__AT1G18330.2;BGIOSIBCE023364
TFmatrixID_0364	Myb/SANT;MYB-related	284	-	0.99	aGATATta	AT3G09600;AT4G01280;Cucsa.307250;MDP0000186860;MDP0000273563;MDP0000282906;AC235567_21;ppa011002m;29805.m001497;POPTR_0006s13530;POPTR_0016s08470;gw1.0.2793.1;GSVIVG00025544001;PK06515.1;Glyma10g05560.1;Glyma13g19910.1;Glyma18g47230.1;Al_scaffold_0006_3886;fgenesh1_pm.C_scaffold_1000066;fgenesh2_kg.3__982__AT3G09600.1;LjT02J13.100.nc;cassava12928.valid.m1;cassava12929.valid.m1
TF_motif_seq_0237	GATA;tify	284	+	1	AGATA	AT1G51600;AT2G45050;AT3G06740;AT3G16870;AT3G21175;AT3G24050;AT3G54810;AT3G60530;AT4G17570;AT4G24470;AT4G26150;AT4G32890;AT4G34680;AT5G25830;AT5G26930;AT5G56860;AT5G66320;AT2G18380;AT3G50870;AT4G36620
TF_motif_seq_0264	(Motif sequence only)	284	+	0.8	AGATA	MYBST1
TFmatrixID_0288	Homeodomain;HD-ZIP	285	-	0.95	gatATTAAtgt	AT1G05230;AT1G17920;AT3G61150;AT4G00730;AT5G46880;BRADI1G46247;BRADI3G14500;BRADI3G15327;BRADI3G34410;BRADI3G51540;BRADI3G57567;BRADI4G35760;Cucsa.045360;Cucsa.061970;Cucsa.072780;Cucsa.086030;Cucsa.112320;Cucsa.148430;Cucsa.250870;Cucsa.312880;Cucsa.363170;MDP0000046392;MDP0000123097;MDP0000142893;MDP0000204639;MDP0000233235;MDP0000285637;MDP0000318514;MDP0000322550;MDP0000389745;MDP0000491277;M…
TF_motif_seq_0243	GATA;tify	285	+	1	GATAT	AT1G51600;AT2G45050;AT3G06740;AT3G16870;AT3G21175;AT3G24050;AT3G54810;AT3G60530;AT4G17570;AT4G24470;AT4G26150;AT4G32890;AT4G34680;AT5G25830;AT5G26930;AT5G56860;AT5G66320;AT2G18380;AT3G50870;AT4G36620
TF_motif_seq_0262	(Motif sequence only)	285	+	0.8	GATAT	IBOXCORE
TFmatrixID_0280	Homeodomain;HD-ZIP	286	+	0.95	ataTTAATgt	AT1G05230;AT1G17920;AT1G73360;AT1G79840;AT3G03260;AT3G61150;AT5G46880;BRADI1G46247;BRADI3G14500;BRADI3G15327;BRADI3G34410;BRADI3G51540;BRADI3G57567;BRADI4G35760;Cucsa.045360;Cucsa.061970;Cucsa.072780;Cucsa.086030;Cucsa.108510;Cucsa.112320;Cucsa.148430;Cucsa.250870;Cucsa.312880;Cucsa.359250;Cucsa.363170;MDP0000046392;MDP0000123097;MDP0000125182;MDP0000125184;MDP0000142893;MDP0000233235;MDP00002856…
TF_motif_seq_0253	(Motif sequence only)	286	+	1	ATATT	ROOTMOTIFTAPOX1
TFmatrixID_0290	Homeodomain;HD-ZIP	287	+	0.99	taTTAATgtg	AT1G05230;AT1G17920;AT2G32370;AT3G61150;AT4G21750;AT5G46880;BRADI1G46247;BRADI3G14500;BRADI3G15327;BRADI3G34410;BRADI3G51540;BRADI3G57567;BRADI4G35760;BRADI5G22570;Cucsa.045360;Cucsa.072780;Cucsa.086030;Cucsa.108510;Cucsa.112320;Cucsa.148430;Cucsa.250870;Cucsa.312880;Cucsa.363170;MDP0000046392;MDP0000123097;MDP0000125182;MDP0000125184;MDP0000204639;MDP0000285637;MDP0000318514;MDP0000322550;MDP000…
TF_motif_seq_0388	(Motif sequence only)	287	+	1	TATTAat	TATABOX3
TF_motif_seq_0241	ZF-HD	288	+	1	ATTAA	AT1G75240
TF_motif_seq_0241	ZF-HD	289	-	1	TTAAT	AT1G75240
TF_motif_seq_0397	(Motif sequence only)	289	+	0.86	TTAATgt	WUSATAg
TFmatrixID_0491	TBP	290	+	0.95	taatgtgtaTATATatagttt	Os10g0432300;Os12g0580300;EuGene.0800010331;eugene.1200010061;estExt_gwp_GeneWisePlus.C_Chr_12.00010124;PDK_20s1715251g002;AT1G55520;AT3G13445;e_gw1.13.259.1;estExt_Genewise1.C_2460019;POPTR_0013s05580;POPTR_0019s04890;ppa011675m;ppa011711m;29822.m003403;29950.m001154;estExt_fgenesh1_kg.C_20040;gw1.13.273.1;Sb01g012880;Sb01g017130;Sb01g021297;Sb08g022273;GSVIVG00025497001;estExt_Genewise1.C_90019…
TFmatrixID_0572	TBP	290	+	0.95	taatgtgtaTATATatagttt	Os10g0432300;Os12g0580300;EuGene.0800010331;eugene.1200010061;estExt_gwp_GeneWisePlus.C_Chr_12.00010124;PDK_20s1715251g002;AT1G55520;AT3G13445;e_gw1.13.259.1;estExt_Genewise1.C_2460019;POPTR_0013s05580;POPTR_0019s04890;ppa011675m;ppa011711m;29822.m003403;29950.m001154;estExt_fgenesh1_kg.C_20040;gw1.13.273.1;Sb01g012880;Sb01g017130;Sb01g021297;Sb08g022273;GSVIVG00025497001;estExt_Genewise1.C_90019…
TF_motif_seq_0269	(Motif sequence only)	290	+	0.8	TAATG	TAAAGSTKST1
TFmatrixID_0491	TBP	291	-	0.92	aatgtgtATATAtatagtttc	Os10g0432300;Os12g0580300;EuGene.0800010331;eugene.1200010061;estExt_gwp_GeneWisePlus.C_Chr_12.00010124;PDK_20s1715251g002;AT1G55520;AT3G13445;e_gw1.13.259.1;estExt_Genewise1.C_2460019;POPTR_0013s05580;POPTR_0019s04890;ppa011675m;ppa011711m;29822.m003403;29950.m001154;estExt_fgenesh1_kg.C_20040;gw1.13.273.1;Sb01g012880;Sb01g017130;Sb01g021297;Sb08g022273;GSVIVG00025497001;estExt_Genewise1.C_90019…
TFmatrixID_0572	TBP	291	-	0.92	aatgtgtATATAtatagtttc	Os10g0432300;Os12g0580300;EuGene.0800010331;eugene.1200010061;estExt_gwp_GeneWisePlus.C_Chr_12.00010124;PDK_20s1715251g002;AT1G55520;AT3G13445;e_gw1.13.259.1;estExt_Genewise1.C_2460019;POPTR_0013s05580;POPTR_0019s04890;ppa011675m;ppa011711m;29822.m003403;29950.m001154;estExt_fgenesh1_kg.C_20040;gw1.13.273.1;Sb01g012880;Sb01g017130;Sb01g021297;Sb08g022273;GSVIVG00025497001;estExt_Genewise1.C_90019…
TF_motif_seq_0345	(Motif sequence only)	291	+	0.86	AATGTgt	QARBNEXTA
TF_motif_seq_0407	(Motif sequence only)	291	+	0.88	AATGTgta	SP8BFIBSP8AIB
TFmatrixID_0491	TBP	292	+	0.92	atgtgtataTATATagtttca	Os10g0432300;Os12g0580300;EuGene.0800010331;eugene.1200010061;estExt_gwp_GeneWisePlus.C_Chr_12.00010124;PDK_20s1715251g002;AT1G55520;AT3G13445;e_gw1.13.259.1;estExt_Genewise1.C_2460019;POPTR_0013s05580;POPTR_0019s04890;ppa011675m;ppa011711m;29822.m003403;29950.m001154;estExt_fgenesh1_kg.C_20040;gw1.13.273.1;Sb01g012880;Sb01g017130;Sb01g021297;Sb08g022273;GSVIVG00025497001;estExt_Genewise1.C_90019…
TFmatrixID_0572	TBP	292	+	0.92	atgtgtataTATATagtttca	Os10g0432300;Os12g0580300;EuGene.0800010331;eugene.1200010061;estExt_gwp_GeneWisePlus.C_Chr_12.00010124;PDK_20s1715251g002;AT1G55520;AT3G13445;e_gw1.13.259.1;estExt_Genewise1.C_2460019;POPTR_0013s05580;POPTR_0019s04890;ppa011675m;ppa011711m;29822.m003403;29950.m001154;estExt_fgenesh1_kg.C_20040;gw1.13.273.1;Sb01g012880;Sb01g017130;Sb01g021297;Sb08g022273;GSVIVG00025497001;estExt_Genewise1.C_90019…
TF_motif_seq_0381	Tryp_alpha_amyl	292	-	1	atGTGTA	X58142
TF_motif_seq_0249	(Motif sequence only)	292	+	0.8	ATGTG	ABRELATERD1
TFmatrixID_0491	TBP	293	-	0.95	tgtgtatATATAtagtttcat	Os10g0432300;Os12g0580300;EuGene.0800010331;eugene.1200010061;estExt_gwp_GeneWisePlus.C_Chr_12.00010124;PDK_20s1715251g002;AT1G55520;AT3G13445;e_gw1.13.259.1;estExt_Genewise1.C_2460019;POPTR_0013s05580;POPTR_0019s04890;ppa011675m;ppa011711m;29822.m003403;29950.m001154;estExt_fgenesh1_kg.C_20040;gw1.13.273.1;Sb01g012880;Sb01g017130;Sb01g021297;Sb08g022273;GSVIVG00025497001;estExt_Genewise1.C_90019…
TFmatrixID_0572	TBP	293	-	0.95	tgtgtatATATAtagtttcat	Os10g0432300;Os12g0580300;EuGene.0800010331;eugene.1200010061;estExt_gwp_GeneWisePlus.C_Chr_12.00010124;PDK_20s1715251g002;AT1G55520;AT3G13445;e_gw1.13.259.1;estExt_Genewise1.C_2460019;POPTR_0013s05580;POPTR_0019s04890;ppa011675m;ppa011711m;29822.m003403;29950.m001154;estExt_fgenesh1_kg.C_20040;gw1.13.273.1;Sb01g012880;Sb01g017130;Sb01g021297;Sb08g022273;GSVIVG00025497001;estExt_Genewise1.C_90019…
TF_motif_seq_0506	(Motif sequence only)	295	+	1	TGTATatat	SORLREP3AT
TF_motif_seq_0264	(Motif sequence only)	296	+	0.8	GTATA	MYBST1
TF_motif_seq_0384	(Motif sequence only)	296	-	0.86	gtATATA	TATABOX4
TF_motif_seq_0434	(Motif sequence only)	296	+	0.83	GTATAtat	P1BS
TFmatrixID_0003	AT-Hook	297	+	0.98	tATATAtata	AT1G63480
TFmatrixID_0003	AT-Hook	297	-	0.98	tataTATATa	AT1G63480
TF_motif_seq_0254	AP2;ERF	297	-	0.8	TATAT	AT3G14230
TF_motif_seq_0384	(Motif sequence only)	297	+	0.86	TATATat	TATABOX4
TFmatrixID_0297	Homeodomain	298	+	0.94	ataTATAT	PRH_PETCR
TFmatrixID_0297	Homeodomain	298	-	0.94	ATATAtat	PRH_PETCR
TF_motif_seq_0254	AP2;ERF	298	+	0.8	ATATA	AT3G14230
TF_motif_seq_0025	(Motif sequence only)	298	-	0.8	atataTATAG	TATABOX1
TF_motif_seq_0384	(Motif sequence only)	298	-	0.86	atATATA	TATABOX4
TF_motif_seq_0254	AP2;ERF	299	-	0.8	TATAT	AT3G14230
TF_motif_seq_0384	(Motif sequence only)	299	+	0.86	TATATat	TATABOX4
TF_motif_seq_0254	AP2;ERF	300	+	0.8	ATATA	AT3G14230
TF_motif_seq_0384	(Motif sequence only)	300	-	0.86	atATATA	TATABOX4
TF_motif_seq_0254	AP2;ERF	301	-	0.8	TATAT	AT3G14230
TF_motif_seq_0384	(Motif sequence only)	301	+	0.86	TATATag	TATABOX4
TF_motif_seq_0407	(Motif sequence only)	301	-	0.75	tatATAGT	SP8BFIBSP8AIB
TF_motif_seq_0254	AP2;ERF	302	+	0.8	ATATA	AT3G14230
TF_motif_seq_0269	(Motif sequence only)	303	+	0.8	TATAG	TAAAGSTKST1
TF_motif_seq_0254	AP2;ERF	305	-	0.8	TAGTT	AT3G14230
TF_motif_seq_0267	Trihelix	307	+	0.8	GTTTC	AT5G01380
TF_motif_seq_0261	(Motif sequence only)	307	-	0.8	GTTTC	SURECOREATSULTR11
TF_motif_seq_0274	(Motif sequence only)	308	+	0.8	TTTCA	BIHD1OS
TFmatrixID_0288	Homeodomain;HD-ZIP	309	-	0.97	ttcATTAAtgt	AT1G05230;AT1G17920;AT3G61150;AT4G00730;AT5G46880;BRADI1G46247;BRADI3G14500;BRADI3G15327;BRADI3G34410;BRADI3G51540;BRADI3G57567;BRADI4G35760;Cucsa.045360;Cucsa.061970;Cucsa.072780;Cucsa.086030;Cucsa.112320;Cucsa.148430;Cucsa.250870;Cucsa.312880;Cucsa.363170;MDP0000046392;MDP0000123097;MDP0000142893;MDP0000204639;MDP0000233235;MDP0000285637;MDP0000318514;MDP0000322550;MDP0000389745;MDP0000491277;M…
TF_motif_seq_0017	(Motif sequence only)	309	-	0.8	ttcatTAATG	GMHDLGMVSPB
TFmatrixID_0280	Homeodomain;HD-ZIP	310	+	0.96	tcaTTAATgt	AT1G05230;AT1G17920;AT1G73360;AT1G79840;AT3G03260;AT3G61150;AT5G46880;BRADI1G46247;BRADI3G14500;BRADI3G15327;BRADI3G34410;BRADI3G51540;BRADI3G57567;BRADI4G35760;Cucsa.045360;Cucsa.061970;Cucsa.072780;Cucsa.086030;Cucsa.108510;Cucsa.112320;Cucsa.148430;Cucsa.250870;Cucsa.312880;Cucsa.359250;Cucsa.363170;MDP0000046392;MDP0000123097;MDP0000125182;MDP0000125184;MDP0000142893;MDP0000233235;MDP00002856…
TFmatrixID_0280	Homeodomain;HD-ZIP	310	-	0.96	tcATTAAtgt	AT1G05230;AT1G17920;AT1G73360;AT1G79840;AT3G03260;AT3G61150;AT5G46880;BRADI1G46247;BRADI3G14500;BRADI3G15327;BRADI3G34410;BRADI3G51540;BRADI3G57567;BRADI4G35760;Cucsa.045360;Cucsa.061970;Cucsa.072780;Cucsa.086030;Cucsa.108510;Cucsa.112320;Cucsa.148430;Cucsa.250870;Cucsa.312880;Cucsa.359250;Cucsa.363170;MDP0000046392;MDP0000123097;MDP0000125182;MDP0000125184;MDP0000142893;MDP0000233235;MDP00002856…
TFmatrixID_0288	Homeodomain;HD-ZIP	310	+	0.96	tcaTTAATgtg	AT1G05230;AT1G17920;AT3G61150;AT4G00730;AT5G46880;BRADI1G46247;BRADI3G14500;BRADI3G15327;BRADI3G34410;BRADI3G51540;BRADI3G57567;BRADI4G35760;Cucsa.045360;Cucsa.061970;Cucsa.072780;Cucsa.086030;Cucsa.112320;Cucsa.148430;Cucsa.250870;Cucsa.312880;Cucsa.363170;MDP0000046392;MDP0000123097;MDP0000142893;MDP0000204639;MDP0000233235;MDP0000285637;MDP0000318514;MDP0000322550;MDP0000389745;MDP0000491277;M…
TF_motif_seq_0397	(Motif sequence only)	310	-	0.86	tcATTAA	WUSATAg
TFmatrixID_0290	Homeodomain;HD-ZIP	311	+	0.99	caTTAATgtg	AT1G05230;AT1G17920;AT2G32370;AT3G61150;AT4G21750;AT5G46880;BRADI1G46247;BRADI3G14500;BRADI3G15327;BRADI3G34410;BRADI3G51540;BRADI3G57567;BRADI4G35760;BRADI5G22570;Cucsa.045360;Cucsa.072780;Cucsa.086030;Cucsa.108510;Cucsa.112320;Cucsa.148430;Cucsa.250870;Cucsa.312880;Cucsa.363170;MDP0000046392;MDP0000123097;MDP0000125182;MDP0000125184;MDP0000204639;MDP0000285637;MDP0000318514;MDP0000322550;MDP000…
TF_motif_seq_0017	(Motif sequence only)	311	+	0.8	CATTAatgtg	GMHDLGMVSPB
TF_motif_seq_0269	(Motif sequence only)	311	-	0.8	CATTA	TAAAGSTKST1
TF_motif_seq_0241	ZF-HD	312	+	1	ATTAA	AT1G75240
TF_motif_seq_0241	ZF-HD	313	-	1	TTAAT	AT1G75240
TF_motif_seq_0397	(Motif sequence only)	313	+	0.86	TTAATgt	WUSATAg
TF_motif_seq_0269	(Motif sequence only)	314	+	0.8	TAATG	TAAAGSTKST1
TF_motif_seq_0345	(Motif sequence only)	315	+	0.86	AATGTgt	QARBNEXTA
TF_motif_seq_0407	(Motif sequence only)	315	+	0.88	AATGTgta	SP8BFIBSP8AIB
TF_motif_seq_0381	Tryp_alpha_amyl	316	-	1	atGTGTA	X58142
TF_motif_seq_0249	(Motif sequence only)	316	+	0.8	ATGTG	ABRELATERD1
TF_motif_seq_0256	B3	320	-	0.8	GTATG	Os04g0676600;Os08g0101000
TF_motif_seq_0343	(Motif sequence only)	321	-	0.86	taTGTTT	ANAERO1CONSENSUS
TFmatrixID_0314	MADF	323	-	0.83	tgtTTAACtc	Cucsa.394820;MDP0000257669;MDP0000259111;ppa009404m;29929.m004704;POPTR_0008s17980;POPTR_0010s06510;PK20543.1;Glyma18g01360.1;LjT04G17.70.nc;cassava11841.valid.m1;mgf016368m
TF_motif_seq_0269	(Motif sequence only)	324	-	0.8	GTTTA	TAAAGSTKST1
TF_motif_seq_0267	Trihelix	326	-	0.8	TTAAC	AT5G01380
TF_motif_seq_0262	(Motif sequence only)	326	-	0.8	TTAAC	IBOXCORE
TF_motif_seq_0275	(Motif sequence only)	326	+	0.8	TTAAC	WBOXATNPR1
TF_motif_seq_0272	(Motif sequence only)	327	+	0.8	TAACT	WBOXHVISO1
TF_motif_seq_0355	SRS	329	+	0.86	ACTCTat	AT1G75520;AT2G18120;AT3G54430;AT4G36260;AT5G12330;AT5G66350
TF_motif_seq_0254	AP2;ERF	330	+	0.8	CTCTA	AT3G14230
TF_motif_seq_0269	(Motif sequence only)	330	-	0.8	CTCTA	TAAAGSTKST1
TF_motif_seq_0264	(Motif sequence only)	333	-	0.8	TATTC	MYBST1
TF_motif_seq_0330	(Motif sequence only)	333	+	1	TATTCt	-10PEHVPSBD
TF_motif_seq_0169	(Others)	334	-	0.85	attctacatctAGTAA	U81368;U81369;U81370
TF_motif_seq_0254	AP2;ERF	335	+	0.8	TTCTA	AT3G14230
TFmatrixID_0604	B3	336	+	0.98	tCTACAtcta	AT4G31610
TF_motif_seq_0052	(Motif sequence only)	336	+	0.7	TCTACatcta	LS5ATPR1
TF_motif_seq_0254	AP2;ERF	338	-	0.8	TACAT	AT3G14230
TF_motif_seq_0237	GATA;tify	340	-	1	CATCT	AT1G51600;AT2G45050;AT3G06740;AT3G16870;AT3G21175;AT3G24050;AT3G54810;AT3G60530;AT4G17570;AT4G24470;AT4G26150;AT4G32890;AT4G34680;AT5G25830;AT5G26930;AT5G56860;AT5G66320;AT2G18380;AT3G50870;AT4G36620
TF_motif_seq_0254	AP2;ERF	341	+	1	ATCTA	AT3G14230
TFmatrixID_0310	MADF	344	-	0.99	taGTAAAttt	MDP0000122269;29739.m003611;Os02g0104500;Os04g0541100;Os10g0516500;POPTR_0006s23800;POPTR_0018s05520;POPTR_0018s05540;Sb04g000520;GRMZM2G111760;PK15172.1;LjSGA_034643.2;cassava25125.valid.m1;BGIOSIBCE005251;BGIOSIBCE009377
TFmatrixID_0311	MADF	344	-	1	taGTAAAttt	MDP0000122269;29739.m003611;Os02g0104500;Os04g0541100;Os10g0516500;POPTR_0006s23800;POPTR_0018s05520;POPTR_0018s05540;Sb04g000520;GRMZM2G111760;PK15172.1;LjSGA_034643.2;cassava25125.valid.m1;BGIOSIBCE005251;BGIOSIBCE009377
TF_motif_seq_0247	(Motif sequence only)	344	-	1	TAGTA	CACTFTPPCA1
TF_motif_seq_0272	(Motif sequence only)	345	-	0.8	AGTAA	WBOXHVISO1
TF_motif_seq_0267	Trihelix	346	-	0.8	GTAAA	AT5G01380
TF_motif_seq_0275	(Motif sequence only)	346	-	0.8	GTAAA	WBOXATNPR1
TF_motif_seq_0254	AP2;ERF	347	-	0.8	TAAAT	AT3G14230
TF_motif_seq_0269	(Motif sequence only)	347	+	0.8	TAAAT	TAAAGSTKST1
TFmatrixID_0129	AT-Hook	349	-	1	AATTTttta	POPTR_0004s08590;POPTR_0017s02940;ppa012096m;Sb07g020920;Al_scaffold_0005_66;scaffold_101674.1;GRMZM2G004878;GRMZM2G106133;Cucsa.031270;Cucsa.084380;Glyma11g33690.1;LjSGA_020555.1;LjSGA_143953.1;MDP0000141691;MDP0000203957;MDP0000204120;MDP0000233529;MDP0000931380;cassava30016.valid.m1;cassava6241.valid.m1;cassava6242.valid.m1;AT1G14900;AT1G48610;Medtr1g086280;Medtr3g087730;mgf004884m;mgf014039m;…
TFmatrixID_0148	AT-Hook	349	-	1	aATTTTtt	Os02g0824300;Os06g0326000;Os07g0184800;Os08g0512400;Os09g0491708;estExt_fgenesh1_pg.C_2230073;POPTR_0004s20060;ppa016410m;ppa024471m;29092.m000442;fgenesh2_pg.C_scaffold_83000076;BRADI3G40180;Sb02g028500;Sb04g037880;Thaps11588;GSVIVG00027617001;scaffold_702647.1;GRMZM2G089562;GRMZM2G106133;GRMZM2G123887;GRMZM2G159926;GRMZM2G164489;Glyma06g01700.1;Glyma0856s00200.1;Glyma09g39650.1;Glyma18g46540.1;…
TFmatrixID_0152	AT-Hook	349	-	1	AATTTtt	Os06g0326000;estExt_fgenesh1_pg.C_2230073;POPTR_0004s20060;ppa016410m;ppa024471m;29092.m000442;fgenesh2_pg.C_scaffold_83000076;Sb04g037880;Thaps11588;GSVIVG00027617001;scaffold_702647.1;GRMZM2G089562;GRMZM2G106133;GRMZM2G123887;GRMZM2G164489;Glyma0856s00200.1;Glyma09g39650.1;Glyma18g46540.1;LjSGA_043546.1;MDP0000137090;cassava12241.valid.m1;cassava34089.m1;AT1G19485;AT1G48610;Medtr5g011900;mg0261…
TF_motif_seq_0443	(Motif sequence only)	350	-	0.88	attTTTTA	LECPLEACS2
TFmatrixID_0222	CSD	352	-	1	ttTTTATt	GSVIVG00024055001;fgenesh2_kg.4__14__AT2G21060.1;scaffold_700059.1;chr3.CM0112.180.nd;MDP0000155077;MDP0000202739;AT2G21060;AT4G38680;mgf015980m
TF_motif_seq_0090	(Motif sequence only)	353	+	0.86	tTTTATttatt	MARARS
TF_motif_seq_0269	(Motif sequence only)	353	-	0.8	TTTTA	TAAAGSTKST1
TFmatrixID_0131	AT-Hook	354	-	1	TTTATttat	Os06g0326000;Os07g0184800;Os08g0512400;Os09g0491708;estExt_fgenesh1_pg.C_2230073;POPTR_0004s20060;ppa016410m;ppa024471m;29092.m000442;fgenesh2_pg.C_scaffold_83000076;BRADI3G40180;BRADI3G55950;Sb02g028500;Sb04g037880;Thaps11588;GSVIVG00027617001;scaffold_702647.1;GRMZM2G089562;GRMZM2G106133;GRMZM2G123887;GRMZM2G159926;GRMZM2G164489;Glyma06g01700.1;Glyma0856s00200.1;Glyma09g39650.1;Glyma18g46540.1;…
TF_motif_seq_0282	Alpha-amylase	354	-	1	tTTATT	M24286;M24287
TF_motif_seq_0004	(Motif sequence only)	354	-	1	tttatTTATT	MARABOX1
TF_motif_seq_0283	(Motif sequence only)	354	-	0.83	tTTATT	POLASIG3
TF_motif_seq_0454	(Motif sequence only)	354	+	0.88	TTTATtta	TATAPVTRNALEU
TF_motif_seq_0337	(Others)	355	+	1	TTATTt	U22971
TF_motif_seq_0262	(Motif sequence only)	355	-	0.8	TTATT	IBOXCORE
TFmatrixID_0571	TBP	356	-	0.96	taTTTATt	Os10g0432300;Os12g0580300;EuGene.0800010331;eugene.1200010061;estExt_gwp_GeneWisePlus.C_Chr_12.00010124;PDK_20s1715251g002;AT1G55520;AT3G13445;e_gw1.13.259.1;estExt_Genewise1.C_2460019;POPTR_0013s05580;POPTR_0019s04890;ppa011675m;ppa011711m;29822.m003403;29950.m001154;estExt_fgenesh1_kg.C_20040;gw1.13.273.1;Sb01g012880;Sb01g017130;Sb01g021297;Sb08g022273;GSVIVG00025497001;estExt_Genewise1.C_90019…
TF_motif_seq_0389	(Motif sequence only)	356	+	0.86	TATTTat	TATABOXOSPAL
TF_motif_seq_0254	AP2;ERF	357	+	0.8	ATTTA	AT3G14230
TF_motif_seq_0269	(Motif sequence only)	357	-	0.8	ATTTA	TAAAGSTKST1
TFmatrixID_0131	AT-Hook	358	-	1	TTTATtcgg	Os06g0326000;Os07g0184800;Os08g0512400;Os09g0491708;estExt_fgenesh1_pg.C_2230073;POPTR_0004s20060;ppa016410m;ppa024471m;29092.m000442;fgenesh2_pg.C_scaffold_83000076;BRADI3G40180;BRADI3G55950;Sb02g028500;Sb04g037880;Thaps11588;GSVIVG00027617001;scaffold_702647.1;GRMZM2G089562;GRMZM2G106133;GRMZM2G123887;GRMZM2G159926;GRMZM2G164489;Glyma06g01700.1;Glyma0856s00200.1;Glyma09g39650.1;Glyma18g46540.1;…
TFmatrixID_0143	AT-Hook	358	-	1	tTTATTcggt	fgenesh1_pg.C_Chr_20.0001000063;29005.m000251;fgenesh4_pg.C_scaffold_6000195;GRMZM2G008456;mgf004903m
TF_motif_seq_0282	Alpha-amylase	358	-	1	tTTATT	M24286;M24287
TF_motif_seq_0283	(Motif sequence only)	358	-	0.83	tTTATT	POLASIG3
TF_motif_seq_0262	(Motif sequence only)	359	-	0.8	TTATT	IBOXCORE
TF_motif_seq_0264	(Motif sequence only)	360	-	0.8	TATTC	MYBST1
TF_motif_seq_0257	NF-YB;NF-YA;NF-YC	361	-	0.8	ATTCG	AT1G09030;AT1G17590;AT1G21970;AT1G30500;AT1G54160;AT1G54830;AT1G56170;AT1G72830;AT2G38880;AT2G47810;AT3G05690;AT3G14020;AT3G20910;AT3G53340;AT4G14540;AT5G06510;AT5G12840;AT5G27910;AT5G38140;AT5G47640;AT5G47670;AT5G50470;AT5G50480;Os01g0834400;Os02g0725900;Os05g0463800;Os05g0573500
TF_motif_seq_0258	Dehydrin	362	-	0.8	TTCGG	U01377
TF_motif_seq_0248	(Motif sequence only)	364	-	0.8	CGGTT	MYBCOREATCYCB1
TF_motif_seq_0031	(Motif sequence only)	366	-	0.8	gtttgGTTGC	GCAACREPEATZMZEIN
TF_motif_seq_0440	(Motif sequence only)	366	-	1	gtTTGGTt	MYBPLANT
TF_motif_seq_0257	NF-YB;NF-YA;NF-YC	367	-	0.8	TTTGG	AT1G09030;AT1G17590;AT1G21970;AT1G30500;AT1G54160;AT1G54830;AT1G56170;AT1G72830;AT2G38880;AT2G47810;AT3G05690;AT3G14020;AT3G20910;AT3G53340;AT4G14540;AT5G06510;AT5G12840;AT5G27910;AT5G38140;AT5G47640;AT5G47670;AT5G50470;AT5G50480;Os01g0834400;Os02g0725900;Os05g0463800;Os05g0573500
TF_motif_seq_0277	(Motif sequence only)	368	-	1	tTGGTT	REALPHALGLHCB21
TF_motif_seq_0341	(Motif sequence only)	369	-	0.95	TGGTTg	MYB1AT
TF_motif_seq_0267	Trihelix	371	+	0.8	GTTGC	AT5G01380
TF_motif_seq_0263	(Motif sequence only)	371	-	0.8	GTTGC	SORLIP1AT
TF_motif_seq_0053	(Motif sequence only)	372	+	0.7	TTGCAgaaat	SORLREP5AT
TF_motif_seq_0010	HSF	376	+	0.88	AGAAAtttgt	AT3G24520;AT1G32330;AT1G46264;AT1G67970;AT2G26150;AT2G41690;AT3G02990;AT3G22830;AT3G51910;AT3G63350;AT4G11660;AT4G13980;AT4G17750;AT4G18880;AT5G03720;AT5G16820;AT5G43840;AT5G45710;AT5G54070;AT5G62020
TF_motif_seq_0250	(Motif sequence only)	376	+	1	AGAAA	POLLEN1LELAT52
TF_motif_seq_0257	NF-YB;NF-YA;NF-YC	380	-	0.8	ATTTG	AT1G09030;AT1G17590;AT1G21970;AT1G30500;AT1G54160;AT1G54830;AT1G56170;AT1G72830;AT2G38880;AT2G47810;AT3G05690;AT3G14020;AT3G20910;AT3G53340;AT4G14540;AT5G06510;AT5G12840;AT5G27910;AT5G38140;AT5G47640;AT5G47670;AT5G50470;AT5G50480;Os01g0834400;Os02g0725900;Os05g0463800;Os05g0573500
TF_motif_seq_0343	(Motif sequence only)	383	-	0.86	tgTGTTT	ANAERO1CONSENSUS
TFmatrixID_0222	CSD	386	-	0.97	gtTTTATt	GSVIVG00024055001;fgenesh2_kg.4__14__AT2G21060.1;scaffold_700059.1;chr3.CM0112.180.nd;MDP0000155077;MDP0000202739;AT2G21060;AT4G38680;mgf015980m
TF_motif_seq_0269	(Motif sequence only)	387	-	0.8	TTTTA	TAAAGSTKST1
TFmatrixID_0131	AT-Hook	388	-	1	TTTATtcga	Os06g0326000;Os07g0184800;Os08g0512400;Os09g0491708;estExt_fgenesh1_pg.C_2230073;POPTR_0004s20060;ppa016410m;ppa024471m;29092.m000442;fgenesh2_pg.C_scaffold_83000076;BRADI3G40180;BRADI3G55950;Sb02g028500;Sb04g037880;Thaps11588;GSVIVG00027617001;scaffold_702647.1;GRMZM2G089562;GRMZM2G106133;GRMZM2G123887;GRMZM2G159926;GRMZM2G164489;Glyma06g01700.1;Glyma0856s00200.1;Glyma09g39650.1;Glyma18g46540.1;…
TFmatrixID_0143	AT-Hook	388	-	1	tTTATTcgag	fgenesh1_pg.C_Chr_20.0001000063;29005.m000251;fgenesh4_pg.C_scaffold_6000195;GRMZM2G008456;mgf004903m
TF_motif_seq_0282	Alpha-amylase	388	-	1	tTTATT	M24286;M24287
TF_motif_seq_0283	(Motif sequence only)	388	-	0.83	tTTATT	POLASIG3
TF_motif_seq_0262	(Motif sequence only)	389	-	0.8	TTATT	IBOXCORE
TF_motif_seq_0264	(Motif sequence only)	390	-	0.8	TATTC	MYBST1
TF_motif_seq_0257	NF-YB;NF-YA;NF-YC	391	-	0.8	ATTCG	AT1G09030;AT1G17590;AT1G21970;AT1G30500;AT1G54160;AT1G54830;AT1G56170;AT1G72830;AT2G38880;AT2G47810;AT3G05690;AT3G14020;AT3G20910;AT3G53340;AT4G14540;AT5G06510;AT5G12840;AT5G27910;AT5G38140;AT5G47640;AT5G47670;AT5G50470;AT5G50480;Os01g0834400;Os02g0725900;Os05g0463800;Os05g0573500
TF_motif_seq_0410	bHLH	391	+	0.75	ATTCGagt	AT1G32640
TF_motif_seq_0413	(Motif sequence only)	391	+	0.75	ATTCGagt	PE2FNTRNR1A
TF_motif_seq_0269	(Motif sequence only)	397	-	0.8	GTTTA	TAAAGSTKST1
TF_motif_seq_0198	(Motif sequence only)	398	-	0.6	tttagttaggtttatCATCA	OCSGMHSP26A
TFmatrixID_0360	Myb/SANT;MYB	400	-	1	tagTTAGGt	AT3G27810;AT5G40350;Cucsa.011440;Cucsa.339770;MDP0000344978;ppa011751m;POPTR_0001s35200;GSVIVG00032452001;Glyma05g08690.1;Glyma16g07960.1;Glyma19g00930.1;Glyma19g14230.1;Glyma19g14270.1;fgenesh1_pm.C_scaffold_5000445;cassava14740.m1;mgf000555m
TF_motif_seq_0254	AP2;ERF	400	-	0.8	TAGTT	AT3G14230
TF_motif_seq_0001	(Motif sequence only)	400	-	0.8	tagttAGGTT	LREBOXIPCCHS1
TF_motif_seq_0366	(Motif sequence only)	400	-	0.86	taGTTAG	MYBATRD22
TFmatrixID_0336	Myb/SANT;MYB	401	+	0.92	agtTAGGTtta	AT1G22640;AT2G16720;AT4G09460;BRADI4G23967;BRADI4G36460;Cucsa.061660;Cucsa.234310;MDP0000135594;MDP0000175918;MDP0000249611;MDP0000950559;Medtr4g098680;ppa008906m;ppa010277m;28154.m000040;29602.m000218;Os05g0429900;LOC_Os08g43550;Os09g0538400;Os11g0180900;Os12g0175400;POPTR_0004s18020;POPTR_0005s11410;POPTR_0009s13640;POPTR_0013s11360;POPTR_0019s11090;Sb02g031190;Sb07g024890;Sb08g004720;GSVIVG000…
TFmatrixID_0586	Myb/SANT;MYB	401	+	0.93	agtTAGGTtt	AT5G49330
TFmatrixID_0588	MYB	401	+	0.96	agtTAGGTtt	AT5G12870
TFmatrixID_0594	MYB;MYB-related	401	+	0.98	agtTAGGTtt	AT5G59780
TF_motif_seq_0272	(Motif sequence only)	401	-	0.8	AGTTA	WBOXHVISO1
TF_motif_seq_0267	Trihelix	402	+	0.8	GTTAG	AT5G01380
TF_motif_seq_0373	(Motif sequence only)	402	+	0.86	GTTAGgt	MYB1LEPR
TF_motif_seq_0438	(Motif sequence only)	402	+	1	GTTAGgtt	MYB26PS
TF_motif_seq_0440	(Motif sequence only)	402	-	1	gtTAGGTt	MYBPLANT
TF_motif_seq_0254	AP2;ERF	404	-	0.8	TAGGT	AT3G14230
TF_motif_seq_0269	(Motif sequence only)	407	-	0.8	GTTTA	TAAAGSTKST1
TF_motif_seq_0321	(Motif sequence only)	408	-	1	tTTATC	GT1CONSENSUS
TF_motif_seq_0243	GATA;tify	409	-	1	TTATC	AT1G51600;AT2G45050;AT3G06740;AT3G16870;AT3G21175;AT3G24050;AT3G54810;AT3G60530;AT4G17570;AT4G24470;AT4G26150;AT4G32890;AT4G34680;AT5G25830;AT5G26930;AT5G56860;AT5G66320;AT2G18380;AT3G50870;AT4G36620
TF_motif_seq_0262	(Motif sequence only)	409	-	1	TTATC	IBOXCORE
TF_motif_seq_0237	GATA;tify	410	-	1	TATCA	AT1G51600;AT2G45050;AT3G06740;AT3G16870;AT3G21175;AT3G24050;AT3G54810;AT3G60530;AT4G17570;AT4G24470;AT4G26150;AT4G32890;AT4G34680;AT5G25830;AT5G26930;AT5G56860;AT5G66320;AT2G18380;AT3G50870;AT4G36620
TF_motif_seq_0264	(Motif sequence only)	410	-	0.8	TATCA	MYBST1
TF_motif_seq_0274	(Motif sequence only)	410	+	0.8	TATCA	BIHD1OS
TF_motif_seq_0262	(Motif sequence only)	412	-	0.8	TCATC	IBOXCORE
TF_motif_seq_0390	(Motif sequence only)	412	+	0.86	TCATCat	ANAERO3CONSENSUS
TF_motif_seq_0237	GATA;tify	413	-	1	CATCA	AT1G51600;AT2G45050;AT3G06740;AT3G16870;AT3G21175;AT3G24050;AT3G54810;AT3G60530;AT4G17570;AT4G24470;AT4G26150;AT4G32890;AT4G34680;AT5G25830;AT5G26930;AT5G56860;AT5G66320;AT2G18380;AT3G50870;AT4G36620
TF_motif_seq_0271	bZIP	413	-	0.8	CATCA	AT1G77920;AT3G12250;AT5G06950;AT5G06960;AT5G10030;AT5G65210;AT1G22070
TF_motif_seq_0508	SBP	414	+	0.75	atCATACaa	AT1G20980;AT1G27360;AT1G27370;AT1G53160;AT1G69170;AT1G76580;AT2G33810;AT2G42200;AT2G47070;AT3G15270;AT3G57920;AT3G60030;AT5G18830;AT5G43270;Os01g0292900;Os01g0922600;Os02g0139400;Os02g0174100;Os02g0177300;Os03g0833300;Os04g0551500;Os05g0408200;Os06g0659100;Os06g0663500;Os06g0703500;Os08g0509600;Os08g0513700;Os08g0531600;Os09g0491532;Os09g0507100;Os11g0496600
TF_motif_seq_0256	B3	416	+	0.8	CATAC	Os04g0676600;Os08g0101000
TFmatrixID_0238	Dof	419	+	1	acaAAAAGt	AT4G38000;fgenesh2_kg.7__248__AT4G38000.1
TFmatrixID_0031	Dof	420	+	0.98	caAAAAGttt	AT2G46590
TFmatrixID_0233	Dof	420	+	1	caAAAAGttt	AT1G64620;fgenesh2_kg.2__13__AT1G64620.1
TFmatrixID_0235	Dof	420	+	1	caAAAAGt	AT3G21270;scaffold_302540.1
TFmatrixID_0239	Dof	420	+	0.99	caAAAAGttt	AT5G39660
TFmatrixID_0243	Dof	420	+	1	caAAAAGt	AT5G62940;scaffold_802976.1
TFmatrixID_0244	Dof	420	+	1	caAAAAGt	e_gw1.149.93.1
TFmatrixID_0246	Dof	420	+	1	caAAAAGtt	e_gw1.392.16.1
TFmatrixID_0249	Dof	420	+	1	caAAAAGttt	gw1.385.26.1
TFmatrixID_0234	Dof	421	+	1	aAAAAGt	AT2G37590;scaffold_402404.1
TFmatrixID_0237	Dof	421	+	0.99	aAAAAGttt	AT3G47500
TF_motif_seq_0092	(Motif sequence only)	421	-	0.83	aaaaagtTTGTT	GLUTAACAOS
TF_motif_seq_0269	(Motif sequence only)	422	+	0.8	AAAAG	TAAAGSTKST1
TF_motif_seq_0239	Dof	423	+	1	AAAGT	AT1G29160;AT1G64620;AT2G37590;AT3G21270;AT3G45610;AT3G47500;AT4G38000;AT5G39660;AT5G60200;AT5G60850;AT5G62940;AT2G46590;AT1G07640;AT1G21340;AT1G26790;AT1G47655;AT1G51700;AT1G69570;AT2G28510;AT2G28810;AT2G34140;AT3G50410;AT3G55370;AT3G61850;AT4G00940;AT4G21050;AT4G21080;AT4G24060;AT5G02460;AT5G62430;AT5G65590;AT5G66940
TF_motif_seq_0238	(Motif sequence only)	423	+	1	AAAGT	DOFCOREZM
TF_motif_seq_0280	(Motif sequence only)	423	+	0.83	AAAGTt	ACGTTBOX
TF_motif_seq_0280	(Motif sequence only)	423	-	0.83	aAAGTT	ACGTTBOX
TF_motif_seq_0364	(Motif sequence only)	424	-	0.86	aaGTTTG	AMMORESIVDCRNIA1
TF_motif_seq_0344	(Motif sequence only)	426	-	1	gtTTGTT	AACACOREOSGLUB1
TF_motif_seq_0266	TCP	430	+	0.75	GTTCC	Os03g0785800;Os04g0194600;Os12g0616400;Os01g0213800;Os08g0544800;Os11g0175700
TF_motif_seq_0266	TCP	430	-	0.75	GTTCC	Os03g0785800;Os04g0194600;Os12g0616400;Os01g0213800;Os08g0544800;Os11g0175700
TF_motif_seq_0267	Trihelix	430	+	0.8	GTTCC	AT5G01380
TF_motif_seq_0272	(Motif sequence only)	435	+	0.8	TGTCT	WBOXHVISO1
TF_motif_seq_0274	(Motif sequence only)	435	+	0.8	TGTCT	BIHD1OS
TF_motif_seq_0258	Dehydrin	436	-	0.8	GTCTG	U01377
TF_motif_seq_0261	(Motif sequence only)	436	-	0.8	GTCTG	SURECOREATSULTR11
TFmatrixID_0296	Homeodomain;ZF-HD	438	-	1	ctgGATTAat	Os02g0706600;Sb04g030480;GRMZM2G069365
TF_motif_seq_0346	(Motif sequence only)	438	-	0.86	ctGGATT	RBCSCONSENSUS
TF_motif_seq_0254	AP2;ERF	439	-	0.8	TGGAT	AT3G14230
TFmatrixID_0287	Homeodomain;bZIP;HD-ZIP	440	+	0.95	ggaTTAATaa	AT3G61890;BRADI4G35910;Cucsa.259560;MDP0000311522;MDP0000316497;MDP0000615948;MDP0000899816;Medtr3g123250;Medtr8g029340;ppa010647m;ppa011221m;27964.m000347;30089.m001006;PDK_20s1318331g001;POPTR_0002s17680;POPTR_0012s03080;POPTR_0014s09860;Sb02g030660;GSVIVG00038619001;GRMZM2G034113;GRMZM2G041462;PK03912.1;PK15571.1;fgenesh2_kg.5__2686__AT3G61890.1;scaffold_403638.1;scaffold_403640.1;Glyma04g4096…
TFmatrixID_0287	Homeodomain;bZIP;HD-ZIP	440	-	0.95	ggATTAAtaa	AT3G61890;BRADI4G35910;Cucsa.259560;MDP0000311522;MDP0000316497;MDP0000615948;MDP0000899816;Medtr3g123250;Medtr8g029340;ppa010647m;ppa011221m;27964.m000347;30089.m001006;PDK_20s1318331g001;POPTR_0002s17680;POPTR_0012s03080;POPTR_0014s09860;Sb02g030660;GSVIVG00038619001;GRMZM2G034113;GRMZM2G041462;PK03912.1;PK15571.1;fgenesh2_kg.5__2686__AT3G61890.1;scaffold_403638.1;scaffold_403640.1;Glyma04g4096…
TF_motif_seq_0237	GATA;tify	440	+	1	GGATT	AT1G51600;AT2G45050;AT3G06740;AT3G16870;AT3G21175;AT3G24050;AT3G54810;AT3G60530;AT4G17570;AT4G24470;AT4G26150;AT4G32890;AT4G34680;AT5G25830;AT5G26930;AT5G56860;AT5G66320;AT2G18380;AT3G50870;AT4G36620
TF_motif_seq_0252	Myb/SANT;MYB;ARR-B	440	+	1	GGATT	AT2G01760;AT3G16857;AT4G16110;AT4G18020;AT4G31920;AT5G58080;AT1G67710;AT1G49190;AT2G25180;AT5G49240
TF_motif_seq_0396	WOX	440	-	1	ggATTAA	AT2G17950
TF_motif_seq_0264	(Motif sequence only)	440	+	0.8	GGATT	MYBST1
TF_motif_seq_0268	(Motif sequence only)	440	+	1	GGATT	ARR1AT
TFmatrixID_0143	AT-Hook	441	+	1	gattAATAAt	fgenesh1_pg.C_Chr_20.0001000063;29005.m000251;fgenesh4_pg.C_scaffold_6000195;GRMZM2G008456;mgf004903m
TFmatrixID_0144	AT-Hook	441	-	0.9	gatTAATAatat	POPTR_0002s10560;POPTR_0005s17920;ppa004994m;67318;29842.m003611;29912.m005467;fgenesh1_pg.C_scaffold_7001757;fgenesh2_kg.8__2218__AT5G62260.1;scaffold_100611.1;Thaps24106;GRMZM2G150950;PK00377.1;PK26376.1;Cucsa.303060;Glyma04g10960.1;Glyma10g07550.1;Glyma13g21430.1;LjSGA_100986.1;MDP0000388292;MDP0000514420;cassava13117.valid.m1;cassava4485.m1;cassava47435.m1;AT4G21895;AT5G62260;Medtr1g073540;Me…
TF_motif_seq_0262	(Motif sequence only)	441	+	0.8	GATTA	IBOXCORE
TF_motif_seq_0241	ZF-HD	442	+	1	ATTAA	AT1G75240
TF_motif_seq_0388	(Motif sequence only)	442	-	1	atTAATA	TATABOX3
TF_motif_seq_0241	ZF-HD	443	-	1	TTAAT	AT1G75240
TFmatrixID_0282	Homeodomain	444	-	1	taaTAATAtaaac	AT2G36610
TF_motif_seq_0054	(Motif sequence only)	445	-	1	AATAAtataa	MARTBOX
TF_motif_seq_0262	(Motif sequence only)	445	+	0.8	AATAA	IBOXCORE
TF_motif_seq_0283	(Motif sequence only)	445	+	1	AATAAt	POLASIG3
TF_motif_seq_0388	(Motif sequence only)	445	-	0.86	aaTAATA	TATABOX3
TF_motif_seq_0241	ZF-HD	446	-	1	ATAAT	AT1G75240
TF_motif_seq_0090	(Motif sequence only)	446	-	0.86	ataatATAAAc	MARARS
TF_motif_seq_0384	(Motif sequence only)	447	-	0.86	taATATA	TATABOX4
TF_motif_seq_0253	(Motif sequence only)	448	-	1	AATAT	ROOTMOTIFTAPOX1
TF_motif_seq_0454	(Motif sequence only)	448	-	0.88	aatATAAA	TATAPVTRNALEU
TFmatrixID_0418	TBP	449	+	1	ATATAaa	Os10g0432300;Os12g0580300;EuGene.0800010331;eugene.1200010061;estExt_gwp_GeneWisePlus.C_Chr_12.00010124;PDK_20s1715251g002;AT1G55520;AT3G13445;e_gw1.13.259.1;estExt_Genewise1.C_2460019;POPTR_0013s05580;POPTR_0019s04890;ppa011675m;ppa011711m;29822.m003403;29950.m001154;estExt_fgenesh1_kg.C_20040;gw1.13.273.1;Sb01g012880;Sb01g017130;Sb01g021297;Sb08g022273;GSVIVG00025497001;estExt_Genewise1.C_90019…
TF_motif_seq_0225	(Others)	449	-	0.61	atataaacttggtttcatttaggTTTTT	D45066
TF_motif_seq_0254	AP2;ERF	449	+	0.8	ATATA	AT3G14230
TF_motif_seq_0262	(Motif sequence only)	450	+	0.8	TATAA	IBOXCORE
TF_motif_seq_0383	(Motif sequence only)	450	+	0.86	TATAAac	TATABOX2
TF_motif_seq_0269	(Motif sequence only)	452	+	0.8	TAAAC	TAAAGSTKST1
TF_motif_seq_0249	(Motif sequence only)	455	+	0.8	ACTTG	ABRELATERD1
TF_motif_seq_0257	NF-YB;NF-YA;NF-YC	456	-	0.8	CTTGG	AT1G09030;AT1G17590;AT1G21970;AT1G30500;AT1G54160;AT1G54830;AT1G56170;AT1G72830;AT2G38880;AT2G47810;AT3G05690;AT3G14020;AT3G20910;AT3G53340;AT4G14540;AT5G06510;AT5G12840;AT5G27910;AT5G38140;AT5G47640;AT5G47670;AT5G50470;AT5G50480;Os01g0834400;Os02g0725900;Os05g0463800;Os05g0573500
TF_motif_seq_0277	(Motif sequence only)	457	-	1	tTGGTT	REALPHALGLHCB21
TF_motif_seq_0341	(Motif sequence only)	458	-	1	TGGTTt	MYB1AT
TF_motif_seq_0267	Trihelix	460	+	0.8	GTTTC	AT5G01380
TF_motif_seq_0261	(Motif sequence only)	460	-	0.8	GTTTC	SURECOREATSULTR11
TF_motif_seq_0274	(Motif sequence only)	461	+	0.8	TTTCA	BIHD1OS
TF_motif_seq_0444	Homeodomain;HD-ZIP	462	-	0.97	ttcATTTA	AT4G21750;AT4G04890
TF_motif_seq_0445	(Motif sequence only)	462	-	0.97	ttcATTTA	L1BOXATPDF1
TF_motif_seq_0001	(Motif sequence only)	464	-	0.7	catttAGGTT	LREBOXIPCCHS1
TFmatrixID_0594	MYB;MYB-related	465	+	0.95	attTAGGTtt	AT5G59780
TF_motif_seq_0254	AP2;ERF	465	+	0.8	ATTTA	AT3G14230
TF_motif_seq_0269	(Motif sequence only)	465	-	0.8	ATTTA	TAAAGSTKST1
TF_motif_seq_0398	MYB-related	466	+	0.86	TTTAGgt	GRMZM2G136887_T02
TF_motif_seq_0254	AP2;ERF	468	-	0.8	TAGGT	AT3G14230
TF_motif_seq_0375	(Motif sequence only)	471	+	1	gTTTTTa	SEF4MOTIFGM7S
TF_motif_seq_0269	(Motif sequence only)	473	-	0.8	TTTTA	TAAAGSTKST1
TF_motif_seq_0262	(Motif sequence only)	475	-	0.8	TTATG	IBOXCORE
TF_motif_seq_0256	B3	476	+	0.8	TATGC	Os04g0676600;Os08g0101000
TF_motif_seq_0264	(Motif sequence only)	476	-	0.8	TATGC	MYBST1
TF_motif_seq_0056	(Motif sequence only)	481	+	0.73	ACACAcataac	ACGTSEED2
TF_motif_seq_0249	(Motif sequence only)	484	-	0.8	CACAT	ABRELATERD1
TF_motif_seq_0262	(Motif sequence only)	486	+	0.8	CATAA	IBOXCORE
TF_motif_seq_0267	Trihelix	487	-	0.8	ATAAC	AT5G01380
TF_motif_seq_0272	(Motif sequence only)	488	+	0.8	TAACT	WBOXHVISO1
TF_motif_seq_0280	(Motif sequence only)	489	+	0.83	AACTTt	ACGTTBOX
TF_motif_seq_0280	(Motif sequence only)	489	-	0.83	aACTTT	ACGTTBOX
TF_motif_seq_0239	Dof	490	-	1	ACTTT	AT1G29160;AT1G64620;AT2G37590;AT3G21270;AT3G45610;AT3G47500;AT4G38000;AT5G39660;AT5G60200;AT5G60850;AT5G62940;AT2G46590;AT1G07640;AT1G21340;AT1G26790;AT1G47655;AT1G51700;AT1G69570;AT2G28510;AT2G28810;AT2G34140;AT3G50410;AT3G55370;AT3G61850;AT4G00940;AT4G21050;AT4G21080;AT4G24060;AT5G02460;AT5G62430;AT5G65590;AT5G66940
TF_motif_seq_0238	(Motif sequence only)	490	-	1	ACTTT	DOFCOREZM
TFmatrixID_0041	B3;ARF	491	-	0.86	cttTCGACaa	AT2G33860
TF_motif_seq_0269	(Motif sequence only)	491	-	0.8	CTTTC	TAAAGSTKST1
TF_motif_seq_0186	(Motif sequence only)	492	+	0.61	TTTCGacaattatgaaat	ASF1NTPARA
TF_motif_seq_0449	(Motif sequence only)	492	-	0.75	tttCGACA	AUXRETGA1GMGH3
TFmatrixID_0156	B3;ARF;	493	+	0.96	ttCGACAat	AT1G19220;AT1G19850;AT1G30330;AT5G20730;AT5G37020;AT5G60450;BRADI1G32547;BRADI1G34340;BRADI1G46602;BRADI3G03407;BRADI3G04920;BRADI3G40437;BRADI4G01730;BRADI5G25157;BRADI5G25767;Cucsa.047990;Cucsa.052860;Cucsa.071070;Cucsa.152170;Cucsa.342870;MDP0000134824;MDP0000143749;MDP0000153538;MDP0000185253;MDP0000211459;MDP0000232417;MDP0000268306;MDP0000294251;MDP0000319957;MDP0000412781;MDP0000550049;MDP…
TF_motif_seq_0322	(Motif sequence only)	493	+	0.83	TTCGAc	CRTDREHVCBF2
TF_motif_seq_0322	(Motif sequence only)	493	-	0.83	tTCGAC	CRTDREHVCBF2
TF_motif_seq_0258	Dehydrin	494	+	0.8	TCGAC	U01377
TF_motif_seq_0275	(Motif sequence only)	494	+	0.8	TCGAC	WBOXATNPR1
TF_motif_seq_0271	bZIP	495	-	0.8	CGACA	AT1G77920;AT3G12250;AT5G06950;AT5G06960;AT5G10030;AT5G65210;AT1G22070
TF_motif_seq_0259	(Motif sequence only)	495	+	0.8	CGACA	CGACGOSAMY3
TF_motif_seq_0274	(Motif sequence only)	495	-	0.8	CGACA	BIHD1OS
TF_motif_seq_0262	(Motif sequence only)	496	+	0.8	GACAA	IBOXCORE
TF_motif_seq_0275	(Motif sequence only)	496	-	0.8	GACAA	WBOXATNPR1
TF_motif_seq_0257	NF-YB;NF-YA;NF-YC	497	+	0.8	ACAAT	AT1G09030;AT1G17590;AT1G21970;AT1G30500;AT1G54160;AT1G54830;AT1G56170;AT1G72830;AT2G38880;AT2G47810;AT3G05690;AT3G14020;AT3G20910;AT3G53340;AT4G14540;AT5G06510;AT5G12840;AT5G27910;AT5G38140;AT5G47640;AT5G47670;AT5G50470;AT5G50480;Os01g0834400;Os02g0725900;Os05g0463800;Os05g0573500
TF_motif_seq_0242	(Motif sequence only)	498	+	1	CAATT	CAATBOX1
TF_motif_seq_0241	ZF-HD	500	+	1	ATTAT	AT1G75240
TF_motif_seq_0262	(Motif sequence only)	501	-	0.8	TTATG	IBOXCORE
TF_motif_seq_0274	(Motif sequence only)	504	-	0.8	TGAAA	BIHD1OS
TF_motif_seq_0280	(Motif sequence only)	507	+	0.83	AATGTt	ACGTTBOX
TF_motif_seq_0280	(Motif sequence only)	507	-	0.83	aATGTT	ACGTTBOX
TF_motif_seq_0274	(Motif sequence only)	509	+	0.8	TGTTA	BIHD1OS
TF_motif_seq_0267	Trihelix	510	+	0.8	GTTAG	AT5G01380
TF_motif_seq_0272	(Motif sequence only)	513	-	0.8	AGGCA	WBOXHVISO1
TFmatrixID_0145	AT-Hook	517	+	1	agaAAAAT	fgenesh1_pg.C_Chr_20.0001000063;29005.m000251;fgenesh4_pg.C_scaffold_6000195;GRMZM2G008456;mgf004903m
TF_motif_seq_0250	(Motif sequence only)	517	+	1	AGAAA	POLLEN1LELAT52
TF_motif_seq_0262	(Motif sequence only)	518	+	0.8	GAAAA	IBOXCORE
TF_motif_seq_0315	(Motif sequence only)	518	+	1	GAAAAa	GT1GMSCAM4
TF_motif_seq_0321	(Motif sequence only)	518	+	1	GAAAAa	GT1CONSENSUS
TF_motif_seq_0143	(Motif sequence only)	521	+	0.73	AAATGtgggaaaagc	AS1LIKECSHPRA
TF_motif_seq_0249	(Motif sequence only)	523	+	0.8	ATGTG	ABRELATERD1
TF_motif_seq_0258	Dehydrin	525	-	0.8	GTGGG	U01377
TF_motif_seq_0456	E2F/DP	525	-	0.86	gtgGGAAA	AT5G22220;AT2G36010
TF_motif_seq_0263	(Motif sequence only)	525	-	0.8	GTGGG	SORLIP1AT
TF_motif_seq_0429	(Motif sequence only)	525	+	0.88	GTGGGaaa	E2F1OSPCNA
TF_motif_seq_0455	(Motif sequence only)	525	-	0.88	gtgGGAAA	E2FANTRNR
TF_motif_seq_0458	(Motif sequence only)	525	-	0.94	gtGGGAAa	E2FCONSENSUS
TF_motif_seq_0264	(Motif sequence only)	528	+	0.8	GGAAA	MYBST1
TF_motif_seq_0321	(Motif sequence only)	528	+	1	GGAAAa	GT1CONSENSUS
TF_motif_seq_0262	(Motif sequence only)	529	+	0.8	GAAAA	IBOXCORE
TF_motif_seq_0269	(Motif sequence only)	530	+	0.8	AAAAG	TAAAGSTKST1
TFmatrixID_0478	Dof	531	+	1	AAAGC	MNB1A_MAIZE
TFmatrixID_0480	Dof	531	+	1	AAAGC	GRMZM2G146283
TF_motif_seq_0239	Dof	531	+	1	AAAGC	AT1G29160;AT1G64620;AT2G37590;AT3G21270;AT3G45610;AT3G47500;AT4G38000;AT5G39660;AT5G60200;AT5G60850;AT5G62940;AT2G46590;AT1G07640;AT1G21340;AT1G26790;AT1G47655;AT1G51700;AT1G69570;AT2G28510;AT2G28810;AT2G34140;AT3G50410;AT3G55370;AT3G61850;AT4G00940;AT4G21050;AT4G21080;AT4G24060;AT5G02460;AT5G62430;AT5G65590;AT5G66940
TF_motif_seq_0238	(Motif sequence only)	531	+	1	AAAGC	DOFCOREZM
TF_motif_seq_0072	HD-ZIP	534	-	0.73	gcttagAATGC	AT5G52170
TF_motif_seq_0254	AP2;ERF	537	-	0.8	TAGAA	AT3G14230
TFmatrixID_0256	EIN3;EIL	539	+	0.99	gaATGCAttg	AT3G20770;AT5G21120;AT5G65100;BRADI1G63780;BRADI3G39970;BRADI4G33750;Cucsa.029580;Cucsa.142750;Cucsa.143220;Cucsa.364340;MDP0000144922;MDP0000162617;MDP0000202831;MDP0000212881;MDP0000219269;MDP0000283197;MDP0000306498;MDP0000422279;MDP0000423881;MDP0000490180;MDP0000562585;MDP0000564884;MDP0000565880;AC235679_8;Medtr2g118010;Medtr5g094880;ppa003113m;ppa003493m;ppa003550m;ppa016118m;29708.m000185…
TFmatrixID_0256	EIN3;EIL	539	-	0.99	gaaTGCATtg	AT3G20770;AT5G21120;AT5G65100;BRADI1G63780;BRADI3G39970;BRADI4G33750;Cucsa.029580;Cucsa.142750;Cucsa.143220;Cucsa.364340;MDP0000144922;MDP0000162617;MDP0000202831;MDP0000212881;MDP0000219269;MDP0000283197;MDP0000306498;MDP0000422279;MDP0000423881;MDP0000490180;MDP0000562585;MDP0000564884;MDP0000565880;AC235679_8;Medtr2g118010;Medtr5g094880;ppa003113m;ppa003493m;ppa003550m;ppa016118m;29708.m000185…
TF_motif_seq_0256	B3	539	-	0.8	GAATG	Os04g0676600;Os08g0101000
TF_motif_seq_0256	B3	540	+	0.8	AATGC	Os04g0676600;Os08g0101000
TF_motif_seq_0256	B3	543	-	0.8	GCATT	Os04g0676600;Os08g0101000
TF_motif_seq_0363	(Motif sequence only)	543	-	0.86	gcATTGG	LEAFYATAG
TF_motif_seq_0242	(Motif sequence only)	544	-	1	CATTG	CAATBOX1
TF_motif_seq_0257	NF-YB;NF-YA;NF-YC	545	-	1	ATTGG	AT1G09030;AT1G17590;AT1G21970;AT1G30500;AT1G54160;AT1G54830;AT1G56170;AT1G72830;AT2G38880;AT2G47810;AT3G05690;AT3G14020;AT3G20910;AT3G53340;AT4G14540;AT5G06510;AT5G12840;AT5G27910;AT5G38140;AT5G47640;AT5G47670;AT5G50470;AT5G50480;Os01g0834400;Os02g0725900;Os05g0463800;Os05g0573500
TF_motif_seq_0413	(Motif sequence only)	545	+	0.75	ATTGGtgc	PE2FNTRNR1A
TFmatrixID_0421	TCP	547	-	0.97	tGGTGCtttc	AT1G30210;AT1G67260;AT1G68800;AT3G02150;AT3G18550;BRADI1G06460;BRADI1G11060;BRADI1G58450;BRADI2G20060;BRADI2G50687;Cucsa.031600;Cucsa.047860;Cucsa.111880;Cucsa.113300;Cucsa.113660;Cucsa.198300;Cucsa.198860;Cucsa.238090;Cucsa.280880;Cucsa.283930;Cucsa.384890;MDP0000120671;MDP0000130524;MDP0000149841;MDP0000155433;MDP0000173048;MDP0000182310;MDP0000189749;MDP0000199422;MDP0000202241;MDP0000219838;M…
TF_motif_seq_0266	TCP	548	+	0.75	GGTGC	Os03g0785800;Os04g0194600;Os12g0616400;Os01g0213800;Os08g0544800;Os11g0175700
TF_motif_seq_0266	TCP	548	-	0.75	GGTGC	Os03g0785800;Os04g0194600;Os12g0616400;Os01g0213800;Os08g0544800;Os11g0175700
TFmatrixID_0472	Dof	550	-	1	tGCTTT	GRMZM2G009406
TFmatrixID_0478	Dof	551	-	1	GCTTT	MNB1A_MAIZE
TFmatrixID_0480	Dof	551	-	1	GCTTT	GRMZM2G146283
TF_motif_seq_0239	Dof	551	-	1	GCTTT	AT1G29160;AT1G64620;AT2G37590;AT3G21270;AT3G45610;AT3G47500;AT4G38000;AT5G39660;AT5G60200;AT5G60850;AT5G62940;AT2G46590;AT1G07640;AT1G21340;AT1G26790;AT1G47655;AT1G51700;AT1G69570;AT2G28510;AT2G28810;AT2G34140;AT3G50410;AT3G55370;AT3G61850;AT4G00940;AT4G21050;AT4G21080;AT4G24060;AT5G02460;AT5G62430;AT5G65590;AT5G66940
TF_motif_seq_0238	(Motif sequence only)	551	-	1	GCTTT	DOFCOREZM
TF_motif_seq_0269	(Motif sequence only)	552	-	0.8	CTTTC	TAAAGSTKST1
TF_motif_seq_0250	(Motif sequence only)	553	-	1	TTTCT	POLLEN1LELAT52
TF_motif_seq_0254	AP2;ERF	554	+	0.8	TTCTA	AT3G14230
TF_motif_seq_0254	AP2;ERF	557	-	0.8	TAAAT	AT3G14230
TF_motif_seq_0269	(Motif sequence only)	557	+	0.8	TAAAT	TAAAGSTKST1
TF_motif_seq_0055	(Motif sequence only)	558	+	0.91	AAATTaaccta	LBOXLERBCS
TF_motif_seq_0347	Alpha-amylase	559	+	0.86	AATTAac	M24286;M24287
TF_motif_seq_0241	ZF-HD	560	+	1	ATTAA	AT1G75240
TF_motif_seq_0267	Trihelix	561	-	0.8	TTAAC	AT5G01380
TF_motif_seq_0320	MADF;Trihelix	561	-	1	tTAACC	AT1G13450
TF_motif_seq_0262	(Motif sequence only)	561	-	0.8	TTAAC	IBOXCORE
TF_motif_seq_0275	(Motif sequence only)	561	+	0.8	TTAAC	WBOXATNPR1
TF_motif_seq_0264	(Motif sequence only)	562	-	0.8	TAACC	MYBST1
TF_motif_seq_0380	(Motif sequence only)	562	+	0.86	TAACCta	GARE2OSREP1
TFmatrixID_0477	MADS box	563	-	0.87	aaccTATTTttttgg	e_gw1.9.373.1;gw1.1.1011.1;e_gw1.01.00.699.1;eugene.0100010534;e_gw1.13.374.1
TF_motif_seq_0001	(Motif sequence only)	563	+	0.7	AACCTatttt	LREBOXIPCCHS1
TFmatrixID_0492	MADS box	564	-	0.91	accTATTTttttggc	e_gw1.9.373.1;gw1.1.1011.1;e_gw1.01.00.699.1;eugene.0100010534;e_gw1.13.374.1
TFmatrixID_0573	MADS box	564	-	0.91	accTATTTttttggc	e_gw1.9.373.1;gw1.1.1011.1;e_gw1.01.00.699.1;eugene.0100010534;e_gw1.13.374.1
TFmatrixID_0574	MADS box	564	-	0.91	accTATTTttttggc	e_gw1.9.373.1;gw1.1.1011.1;e_gw1.01.00.699.1;eugene.0100010534;e_gw1.13.374.1
TF_motif_seq_0254	AP2;ERF	564	+	0.8	ACCTA	AT3G14230
TF_motif_seq_0257	NF-YB;NF-YA;NF-YC	565	+	0.8	CCTAT	AT1G09030;AT1G17590;AT1G21970;AT1G30500;AT1G54160;AT1G54830;AT1G56170;AT1G72830;AT2G38880;AT2G47810;AT3G05690;AT3G14020;AT3G20910;AT3G53340;AT4G14540;AT5G06510;AT5G12840;AT5G27910;AT5G38140;AT5G47640;AT5G47670;AT5G50470;AT5G50480;Os01g0834400;Os02g0725900;Os05g0463800;Os05g0573500
TFmatrixID_0148	AT-Hook	567	-	1	tATTTTtt	Os02g0824300;Os06g0326000;Os07g0184800;Os08g0512400;Os09g0491708;estExt_fgenesh1_pg.C_2230073;POPTR_0004s20060;ppa016410m;ppa024471m;29092.m000442;fgenesh2_pg.C_scaffold_83000076;BRADI3G40180;Sb02g028500;Sb04g037880;Thaps11588;GSVIVG00027617001;scaffold_702647.1;GRMZM2G089562;GRMZM2G106133;GRMZM2G123887;GRMZM2G159926;GRMZM2G164489;Glyma06g01700.1;Glyma0856s00200.1;Glyma09g39650.1;Glyma18g46540.1;…
TFmatrixID_0508	MADS box;MIKC;M-type	567	-	0.91	tatttTTTTGg	AT4G22950;AT4G24540;AT5G51860;AT5G60910;AT5G62165;AT1G24260;AT1G26310;AT2G45650;AT3G30260;AT3G57230;AT3G57390;AT3G61120;AT4G09960;AT4G11880;BRADI1G08326;BRADI1G08340;BRADI1G21980;BRADI1G48520;BRADI1G59250;BRADI1G69890;BRADI1G77020;BRADI2G06330;BRADI2G24940;BRADI2G25090;BRADI2G32910;BRADI2G57000;BRADI3G32090;BRADI3G41260;BRADI3G51800;BRADI4G34680;BRADI4G40350;Cucsa.047280;Cucsa.061700;Cucsa.061750…
TFmatrixID_0140	AT-Hook	568	-	1	ATTTTttt	POPTR_0002s10560;POPTR_0005s17920;ppa004994m;67318;29842.m003611;29912.m005467;fgenesh1_pg.C_scaffold_7001757;fgenesh2_kg.8__2218__AT5G62260.1;scaffold_100611.1;Thaps24106;GRMZM2G150950;PK00377.1;PK26376.1;Cucsa.303060;Glyma04g10960.1;Glyma10g07550.1;Glyma13g21430.1;LjSGA_100986.1;MDP0000388292;MDP0000514420;cassava13117.valid.m1;cassava4485.m1;cassava47435.m1;AT4G21895;AT5G62260;Medtr1g073540;Me…
TF_motif_seq_0257	NF-YB;NF-YA;NF-YC	573	-	0.8	TTTGG	AT1G09030;AT1G17590;AT1G21970;AT1G30500;AT1G54160;AT1G54830;AT1G56170;AT1G72830;AT2G38880;AT2G47810;AT3G05690;AT3G14020;AT3G20910;AT3G53340;AT4G14540;AT5G06510;AT5G12840;AT5G27910;AT5G38140;AT5G47640;AT5G47670;AT5G50470;AT5G50480;Os01g0834400;Os02g0725900;Os05g0463800;Os05g0573500
TF_motif_seq_0458	(Motif sequence only)	573	+	0.94	tTTGGCag	E2FCONSENSUS
TF_motif_seq_0263	(Motif sequence only)	574	-	0.8	TTGGC	SORLIP1AT
TF_motif_seq_0275	(Motif sequence only)	574	+	0.8	TTGGC	WBOXATNPR1
TF_motif_seq_0274	(Motif sequence only)	575	+	0.8	TGGCA	BIHD1OS
TF_motif_seq_0274	(Motif sequence only)	575	-	0.8	TGGCA	BIHD1OS

## Sheet: C. rubella
Matrix ID	Family	Position	Strand	Similar Score	Hit Sequence	TF ID or Motif name
TF_motif_seq_0267	Trihelix	1	-	0.8	GTAAA	AT5G01380
TF_motif_seq_0275	(Motif sequence only)	1	-	0.8	GTAAA	WBOXATNPR1
TF_motif_seq_0269	(Motif sequence only)	2	+	0.8	TAAAC	TAAAGSTKST1
TFmatrixID_0193	bZIP	5	+	0.75	ACTCGtct	AT3G19290;AT4G34000;BRADI1G46060;BRADI2G21820;BRADI2G24120;BRADI2G53060;BRADI3G00300;BRADI3G38200;BRADI3G57960;BRADI4G32090;Cucsa.219780;Cucsa.241090;Cucsa.364380;Cucsa.396070;MDP0000144105;MDP0000177486;MDP0000231542;MDP0000248567;MDP0000296303;MDP0000701734;MDP0000740787;Medtr2g107890;Medtr3g147720;Medtr4g129920;Medtr7g127260;ppa006503m;ppa006752m;ppa019833m;ppa024363m;29625.m000702;29801.m0031…
TFmatrixID_0193	bZIP	5	-	0.75	actCGTCT	AT3G19290;AT4G34000;BRADI1G46060;BRADI2G21820;BRADI2G24120;BRADI2G53060;BRADI3G00300;BRADI3G38200;BRADI3G57960;BRADI4G32090;Cucsa.219780;Cucsa.241090;Cucsa.364380;Cucsa.396070;MDP0000144105;MDP0000177486;MDP0000231542;MDP0000248567;MDP0000296303;MDP0000701734;MDP0000740787;Medtr2g107890;Medtr3g147720;Medtr4g129920;Medtr7g127260;ppa006503m;ppa006752m;ppa019833m;ppa024363m;29625.m000702;29801.m0031…
TF_motif_seq_0410	bHLH	5	-	0.75	actCGTCT	AT1G32640
TF_motif_seq_0249	(Motif sequence only)	6	-	0.8	CTCGT	ABRELATERD1
TFmatrixID_0638	Dof	7	-	0.99	tcgTCTTTtc	AT5G65590
TF_motif_seq_0271	bZIP	8	-	0.8	CGTCT	AT1G77920;AT3G12250;AT5G06950;AT5G06960;AT5G10030;AT5G65210;AT1G22070
TF_motif_seq_0259	(Motif sequence only)	8	-	0.8	CGTCT	CGACGOSAMY3
TF_motif_seq_0261	(Motif sequence only)	9	-	0.8	GTCTT	SURECOREATSULTR11
TF_motif_seq_0239	Dof	10	-	1	TCTTT	AT1G29160;AT1G64620;AT2G37590;AT3G21270;AT3G45610;AT3G47500;AT4G38000;AT5G39660;AT5G60200;AT5G60850;AT5G62940;AT2G46590;AT1G07640;AT1G21340;AT1G26790;AT1G47655;AT1G51700;AT1G69570;AT2G28510;AT2G28810;AT2G34140;AT3G50410;AT3G55370;AT3G61850;AT4G00940;AT4G21050;AT4G21080;AT4G24060;AT5G02460;AT5G62430;AT5G65590;AT5G66940
TF_motif_seq_0238	(Motif sequence only)	10	-	1	TCTTT	DOFCOREZM
TF_motif_seq_0269	(Motif sequence only)	11	-	0.8	CTTTT	TAAAGSTKST1
TF_motif_seq_0262	(Motif sequence only)	12	-	0.8	TTTTC	IBOXCORE
TF_motif_seq_0321	(Motif sequence only)	12	-	1	tTTTCC	GT1CONSENSUS
TF_motif_seq_0264	(Motif sequence only)	13	-	0.8	TTTCC	MYBST1
TFmatrixID_0296	Homeodomain;ZF-HD	16	+	1	ccTAATCtgc	Os02g0706600;Sb04g030480;GRMZM2G069365
TF_motif_seq_0241	ZF-HD	17	-	1	CTAAT	AT1G75240
TF_motif_seq_0257	NF-YB;NF-YA;NF-YC	17	+	0.8	CTAAT	AT1G09030;AT1G17590;AT1G21970;AT1G30500;AT1G54160;AT1G54830;AT1G56170;AT1G72830;AT2G38880;AT2G47810;AT3G05690;AT3G14020;AT3G20910;AT3G53340;AT4G14540;AT5G06510;AT5G12840;AT5G27910;AT5G38140;AT5G47640;AT5G47670;AT5G50470;AT5G50480;Os01g0834400;Os02g0725900;Os05g0463800;Os05g0573500
TF_motif_seq_0262	(Motif sequence only)	18	-	0.8	TAATC	IBOXCORE
TFmatrixID_0491	TBP	19	+	0.98	aatctgcaaTATATattggac	Os10g0432300;Os12g0580300;EuGene.0800010331;eugene.1200010061;estExt_gwp_GeneWisePlus.C_Chr_12.00010124;PDK_20s1715251g002;AT1G55520;AT3G13445;e_gw1.13.259.1;estExt_Genewise1.C_2460019;POPTR_0013s05580;POPTR_0019s04890;ppa011675m;ppa011711m;29822.m003403;29950.m001154;estExt_fgenesh1_kg.C_20040;gw1.13.273.1;Sb01g012880;Sb01g017130;Sb01g021297;Sb08g022273;GSVIVG00025497001;estExt_Genewise1.C_90019…
TFmatrixID_0572	TBP	19	+	0.98	aatctgcaaTATATattggac	Os10g0432300;Os12g0580300;EuGene.0800010331;eugene.1200010061;estExt_gwp_GeneWisePlus.C_Chr_12.00010124;PDK_20s1715251g002;AT1G55520;AT3G13445;e_gw1.13.259.1;estExt_Genewise1.C_2460019;POPTR_0013s05580;POPTR_0019s04890;ppa011675m;ppa011711m;29822.m003403;29950.m001154;estExt_fgenesh1_kg.C_20040;gw1.13.273.1;Sb01g012880;Sb01g017130;Sb01g021297;Sb08g022273;GSVIVG00025497001;estExt_Genewise1.C_90019…
TF_motif_seq_0237	GATA;tify	19	-	1	AATCT	AT1G51600;AT2G45050;AT3G06740;AT3G16870;AT3G21175;AT3G24050;AT3G54810;AT3G60530;AT4G17570;AT4G24470;AT4G26150;AT4G32890;AT4G34680;AT5G25830;AT5G26930;AT5G56860;AT5G66320;AT2G18380;AT3G50870;AT4G36620
TF_motif_seq_0252	Myb/SANT;MYB;ARR-B	19	-	1	AATCT	AT2G01760;AT3G16857;AT4G16110;AT4G18020;AT4G31920;AT5G58080;AT1G67710;AT1G49190;AT2G25180;AT5G49240
TF_motif_seq_0268	(Motif sequence only)	19	-	1	AATCT	ARR1AT
TF_motif_seq_0254	AP2;ERF	20	+	0.8	ATCTG	AT3G14230
TFmatrixID_0491	TBP	22	-	0.94	ctgcaatATATAttggacatt	Os10g0432300;Os12g0580300;EuGene.0800010331;eugene.1200010061;estExt_gwp_GeneWisePlus.C_Chr_12.00010124;PDK_20s1715251g002;AT1G55520;AT3G13445;e_gw1.13.259.1;estExt_Genewise1.C_2460019;POPTR_0013s05580;POPTR_0019s04890;ppa011675m;ppa011711m;29822.m003403;29950.m001154;estExt_fgenesh1_kg.C_20040;gw1.13.273.1;Sb01g012880;Sb01g017130;Sb01g021297;Sb08g022273;GSVIVG00025497001;estExt_Genewise1.C_90019…
TFmatrixID_0572	TBP	22	-	0.94	ctgcaatATATAttggacatt	Os10g0432300;Os12g0580300;EuGene.0800010331;eugene.1200010061;estExt_gwp_GeneWisePlus.C_Chr_12.00010124;PDK_20s1715251g002;AT1G55520;AT3G13445;e_gw1.13.259.1;estExt_Genewise1.C_2460019;POPTR_0013s05580;POPTR_0019s04890;ppa011675m;ppa011711m;29822.m003403;29950.m001154;estExt_fgenesh1_kg.C_20040;gw1.13.273.1;Sb01g012880;Sb01g017130;Sb01g021297;Sb08g022273;GSVIVG00025497001;estExt_Genewise1.C_90019…
TF_motif_seq_0257	NF-YB;NF-YA;NF-YC	24	+	0.8	GCAAT	AT1G09030;AT1G17590;AT1G21970;AT1G30500;AT1G54160;AT1G54830;AT1G56170;AT1G72830;AT2G38880;AT2G47810;AT3G05690;AT3G14020;AT3G20910;AT3G53340;AT4G14540;AT5G06510;AT5G12840;AT5G27910;AT5G38140;AT5G47640;AT5G47670;AT5G50470;AT5G50480;Os01g0834400;Os02g0725900;Os05g0463800;Os05g0573500
TF_motif_seq_0242	(Motif sequence only)	25	+	1	CAATA	CAATBOX1
TFmatrixID_0003	AT-Hook	26	+	1	aATATAtatt	AT1G63480
TFmatrixID_0003	AT-Hook	26	-	1	aataTATATt	AT1G63480
TFmatrixID_0419	TBP	26	+	1	aaTATAT	Os10g0432300;Os12g0580300;EuGene.0800010331;eugene.1200010061;estExt_gwp_GeneWisePlus.C_Chr_12.00010124;PDK_20s1715251g002;AT1G55520;AT3G13445;e_gw1.13.259.1;estExt_Genewise1.C_2460019;POPTR_0013s05580;POPTR_0019s04890;ppa011675m;ppa011711m;29822.m003403;29950.m001154;estExt_fgenesh1_kg.C_20040;gw1.13.273.1;Sb01g012880;Sb01g017130;Sb01g021297;Sb08g022273;GSVIVG00025497001;estExt_Genewise1.C_90019…
TF_motif_seq_0253	(Motif sequence only)	26	-	1	AATAT	ROOTMOTIFTAPOX1
TFmatrixID_0297	Homeodomain	27	+	0.94	ataTATAT	PRH_PETCR
TFmatrixID_0297	Homeodomain	27	-	0.94	ATATAtat	PRH_PETCR
TF_motif_seq_0254	AP2;ERF	27	+	0.8	ATATA	AT3G14230
TF_motif_seq_0384	(Motif sequence only)	27	-	0.86	atATATA	TATABOX4
TF_motif_seq_0254	AP2;ERF	28	-	0.8	TATAT	AT3G14230
TF_motif_seq_0384	(Motif sequence only)	28	+	0.86	TATATat	TATABOX4
TFmatrixID_0419	TBP	29	-	1	ATATAtt	Os10g0432300;Os12g0580300;EuGene.0800010331;eugene.1200010061;estExt_gwp_GeneWisePlus.C_Chr_12.00010124;PDK_20s1715251g002;AT1G55520;AT3G13445;e_gw1.13.259.1;estExt_Genewise1.C_2460019;POPTR_0013s05580;POPTR_0019s04890;ppa011675m;ppa011711m;29822.m003403;29950.m001154;estExt_fgenesh1_kg.C_20040;gw1.13.273.1;Sb01g012880;Sb01g017130;Sb01g021297;Sb08g022273;GSVIVG00025497001;estExt_Genewise1.C_90019…
TF_motif_seq_0254	AP2;ERF	29	+	0.8	ATATA	AT3G14230
TF_motif_seq_0254	AP2;ERF	30	-	0.8	TATAT	AT3G14230
TF_motif_seq_0253	(Motif sequence only)	31	+	1	ATATT	ROOTMOTIFTAPOX1
TF_motif_seq_0363	(Motif sequence only)	31	-	0.86	atATTGG	LEAFYATAG
TF_motif_seq_0242	(Motif sequence only)	32	-	1	TATTG	CAATBOX1
TF_motif_seq_0257	NF-YB;NF-YA;NF-YC	33	-	1	ATTGG	AT1G09030;AT1G17590;AT1G21970;AT1G30500;AT1G54160;AT1G54830;AT1G56170;AT1G72830;AT2G38880;AT2G47810;AT3G05690;AT3G14020;AT3G20910;AT3G53340;AT4G14540;AT5G06510;AT5G12840;AT5G27910;AT5G38140;AT5G47640;AT5G47670;AT5G50470;AT5G50480;Os01g0834400;Os02g0725900;Os05g0463800;Os05g0573500
TF_motif_seq_0432	(Motif sequence only)	33	-	0.75	attGGACA	GGTCCCATGMSAUR
TF_motif_seq_0275	(Motif sequence only)	35	+	0.8	TGGAC	WBOXATNPR1
TF_motif_seq_0266	TCP	36	+	0.75	GGACA	Os03g0785800;Os04g0194600;Os12g0616400;Os01g0213800;Os08g0544800;Os11g0175700
TF_motif_seq_0266	TCP	36	-	0.75	GGACA	Os03g0785800;Os04g0194600;Os12g0616400;Os01g0213800;Os08g0544800;Os11g0175700
TF_motif_seq_0264	(Motif sequence only)	36	+	0.8	GGACA	MYBST1
TF_motif_seq_0274	(Motif sequence only)	36	-	0.8	GGACA	BIHD1OS
TF_motif_seq_0242	(Motif sequence only)	39	-	1	CATTG	CAATBOX1
TFmatrixID_0296	Homeodomain;ZF-HD	40	-	1	attGATTAtg	Os02g0706600;Sb04g030480;GRMZM2G069365
TF_motif_seq_0257	NF-YB;NF-YA;NF-YC	40	-	0.8	ATTGA	AT1G09030;AT1G17590;AT1G21970;AT1G30500;AT1G54160;AT1G54830;AT1G56170;AT1G72830;AT2G38880;AT2G47810;AT3G05690;AT3G14020;AT3G20910;AT3G53340;AT4G14540;AT5G06510;AT5G12840;AT5G27910;AT5G38140;AT5G47640;AT5G47670;AT5G50470;AT5G50480;Os01g0834400;Os02g0725900;Os05g0463800;Os05g0573500
TF_motif_seq_0254	AP2;ERF	41	-	0.8	TTGAT	AT3G14230
TF_motif_seq_0275	(Motif sequence only)	41	+	0.8	TTGAT	WBOXATNPR1
TF_motif_seq_0237	GATA;tify	42	+	1	TGATT	AT1G51600;AT2G45050;AT3G06740;AT3G16870;AT3G21175;AT3G24050;AT3G54810;AT3G60530;AT4G17570;AT4G24470;AT4G26150;AT4G32890;AT4G34680;AT5G25830;AT5G26930;AT5G56860;AT5G66320;AT2G18380;AT3G50870;AT4G36620
TF_motif_seq_0268	(Motif sequence only)	42	+	1	TGATT	ARR1AT
TF_motif_seq_0272	(Motif sequence only)	42	+	0.8	TGATT	WBOXHVISO1
TF_motif_seq_0262	(Motif sequence only)	43	+	0.8	GATTA	IBOXCORE
TFmatrixID_0146	AT-Hook	44	-	0.99	ATTATgtgt	Os07g0184800;POPTR_0002s10560;POPTR_0005s17920;ppa004994m;67318;29842.m003611;29912.m005467;fgenesh1_pg.C_scaffold_7001757;fgenesh2_kg.8__2218__AT5G62260.1;scaffold_100611.1;Thaps24106;GRMZM2G150950;PK00377.1;PK26376.1;Cucsa.303060;Glyma04g10960.1;Glyma10g07550.1;Glyma13g21430.1;LjSGA_100986.1;MDP0000388292;MDP0000514420;cassava13117.valid.m1;cassava4485.m1;cassava47435.m1;AT4G21895;AT5G62260;Med…
TF_motif_seq_0241	ZF-HD	44	+	1	ATTAT	AT1G75240
TF_motif_seq_0029	(Motif sequence only)	44	-	0.7	attatGTGTC	ACEATCHS
TF_motif_seq_0262	(Motif sequence only)	45	-	0.8	TTATG	IBOXCORE
TF_motif_seq_0009	(Motif sequence only)	46	-	0.7	tatgtGTCGT	LS7ATPR1
TF_motif_seq_0249	(Motif sequence only)	47	+	0.8	ATGTG	ABRELATERD1
TFmatrixID_0385	NAC;NAM	48	+	0.99	tgtgtCGTGTtc	AT3G10480;AT3G10490;AT3G17730;AT5G04410;AT5G09330;BRADI1G77217;BRADI3G12470;Cucsa.118620;Cucsa.173670;Cucsa.186150;Cucsa.308760;Cucsa.308770;MDP0000180605;MDP0000199840;MDP0000204582;MDP0000258167;MDP0000276982;MDP0000437676;MDP0000457996;MDP0000520807;MDP0000695714;Medtr2g085850;Medtr3g086750;ppa002384m;ppa003239m;ppa017765m;28872.m000248;29770.m000336;30171.m000407;Os03g0119966;Os08g0562200;PDK…
TF_motif_seq_0261	(Motif sequence only)	49	-	0.8	GTGTC	SURECOREATSULTR11
TF_motif_seq_0263	(Motif sequence only)	49	-	0.8	GTGTC	SORLIP1AT
TF_motif_seq_0271	bZIP	50	+	0.8	TGTCG	AT1G77920;AT3G12250;AT5G06950;AT5G06960;AT5G10030;AT5G65210;AT1G22070
TF_motif_seq_0259	(Motif sequence only)	50	-	0.8	TGTCG	CGACGOSAMY3
TF_motif_seq_0274	(Motif sequence only)	50	+	0.8	TGTCG	BIHD1OS
TF_motif_seq_0258	Dehydrin	51	-	0.8	GTCGT	U01377
TF_motif_seq_0249	(Motif sequence only)	52	+	0.8	TCGTG	ABRELATERD1
TF_motif_seq_0508	SBP	54	-	0.75	gtGTTCGga	AT1G20980;AT1G27360;AT1G27370;AT1G53160;AT1G69170;AT1G76580;AT2G33810;AT2G42200;AT2G47070;AT3G15270;AT3G57920;AT3G60030;AT5G18830;AT5G43270;Os01g0292900;Os01g0922600;Os02g0139400;Os02g0174100;Os02g0177300;Os03g0833300;Os04g0551500;Os05g0408200;Os06g0659100;Os06g0663500;Os06g0703500;Os08g0509600;Os08g0513700;Os08g0531600;Os09g0491532;Os09g0507100;Os11g0496600
TF_motif_seq_0365	(Motif sequence only)	54	-	1	GTGTTcg	CANBNNAPA
TF_motif_seq_0258	Dehydrin	57	-	0.8	TTCGG	U01377
TF_motif_seq_0346	(Motif sequence only)	58	-	0.86	tcGGATT	RBCSCONSENSUS
TF_motif_seq_0237	GATA;tify	60	+	1	GGATT	AT1G51600;AT2G45050;AT3G06740;AT3G16870;AT3G21175;AT3G24050;AT3G54810;AT3G60530;AT4G17570;AT4G24470;AT4G26150;AT4G32890;AT4G34680;AT5G25830;AT5G26930;AT5G56860;AT5G66320;AT2G18380;AT3G50870;AT4G36620
TF_motif_seq_0252	Myb/SANT;MYB;ARR-B	60	+	1	GGATT	AT2G01760;AT3G16857;AT4G16110;AT4G18020;AT4G31920;AT5G58080;AT1G67710;AT1G49190;AT2G25180;AT5G49240
TF_motif_seq_0264	(Motif sequence only)	60	+	0.8	GGATT	MYBST1
TF_motif_seq_0268	(Motif sequence only)	60	+	1	GGATT	ARR1AT
TFmatrixID_0265	GATA;tify	62	-	0.96	atttGATCTt	AT2G45050;AT3G45170;AT3G51080;AT5G25830;AT5G66320;BRADI1G78540;BRADI2G19480;BRADI2G49620;BRADI3G33200;BRADI3G50160;BRADI3G54720;BRADI5G17057;Cucsa.038810;Cucsa.043350;Cucsa.109180;Cucsa.137630;Cucsa.161160;Cucsa.194390;Cucsa.201200;Cucsa.308400;Cucsa.312530;Cucsa.340570;Cucsa.361150;MDP0000137305;MDP0000166889;MDP0000172464;MDP0000220844;MDP0000224540;MDP0000248210;MDP0000248942;MDP0000255235;MDP…
TF_motif_seq_0257	NF-YB;NF-YA;NF-YC	62	-	0.8	ATTTG	AT1G09030;AT1G17590;AT1G21970;AT1G30500;AT1G54160;AT1G54830;AT1G56170;AT1G72830;AT2G38880;AT2G47810;AT3G05690;AT3G14020;AT3G20910;AT3G53340;AT4G14540;AT5G06510;AT5G12840;AT5G27910;AT5G38140;AT5G47640;AT5G47670;AT5G50470;AT5G50480;Os01g0834400;Os02g0725900;Os05g0463800;Os05g0573500
TF_motif_seq_0399	(Motif sequence only)	63	+	0.84	TTTGAtc	WBBOXPCWRKY1
TF_motif_seq_0408	(Motif sequence only)	63	-	0.88	tttGATCT	AGMOTIFNTMYB2
TFmatrixID_0263	GATA;Dof	64	-	1	ttGATCT	AT3G21175;AT4G24470;BRADI1G09550;BRADI1G12330;BRADI1G33980;BRADI3G03800;Cucsa.160520;Cucsa.218190;Cucsa.359570;MDP0000192617;MDP0000303048;Medtr3g149710;Medtr3g149720;Medtr4g121280;Medtr4g121420;Medtr5g075430;ppa008377m;ppa009340m;ppa009401m;ppa009709m;ppa010046m;ppa023830m;29596.m000719;29596.m000720;29838.m001723;29838.m001724;Os03g0684000;Os02g0148500;Os03g0734900;PDK_20s1340921g001;PDK_20s136…
TF_motif_seq_0254	AP2;ERF	64	-	0.8	TTGAT	AT3G14230
TF_motif_seq_0275	(Motif sequence only)	64	+	0.8	TTGAT	WBOXATNPR1
TFmatrixID_0275	GATA	65	+	1	tGATCTtg	IGS.gm_28_00058;e_gw1.3.601.1;300010106;eugene.0300010114;fgenesh4_pg.C_scaffold_83000006;fgenesh4_pg.C_scaffold_83000014;estExt_fgenesh2_pg.C_60027;estExt_fgenesh1_pg.C_120215
TFmatrixID_0276	GATA	65	+	1	tGATCTtgtg	fgenesh1_pg.C_Chr_07.0001000042;eugene.0700010063;est_orfs.1_684_4269384:3
TF_motif_seq_0237	GATA;tify	65	+	1	TGATC	AT1G51600;AT2G45050;AT3G06740;AT3G16870;AT3G21175;AT3G24050;AT3G54810;AT3G60530;AT4G17570;AT4G24470;AT4G26150;AT4G32890;AT4G34680;AT5G25830;AT5G26930;AT5G56860;AT5G66320;AT2G18380;AT3G50870;AT4G36620
TF_motif_seq_0262	(Motif sequence only)	65	-	0.8	TGATC	IBOXCORE
TF_motif_seq_0237	GATA;tify	66	-	1	GATCT	AT1G51600;AT2G45050;AT3G06740;AT3G16870;AT3G21175;AT3G24050;AT3G54810;AT3G60530;AT4G17570;AT4G24470;AT4G26150;AT4G32890;AT4G34680;AT5G25830;AT5G26930;AT5G56860;AT5G66320;AT2G18380;AT3G50870;AT4G36620
TF_motif_seq_0254	AP2;ERF	67	+	0.8	ATCTT	AT3G14230
TF_motif_seq_0209	(Motif sequence only)	69	-	0.61	cttgtgccagttttaaagATAAA	23BPUASNSCYCB1
TF_motif_seq_0266	TCP	72	+	0.75	GTGCC	Os03g0785800;Os04g0194600;Os12g0616400;Os01g0213800;Os08g0544800;Os11g0175700
TF_motif_seq_0266	TCP	72	-	0.75	GTGCC	Os03g0785800;Os04g0194600;Os12g0616400;Os01g0213800;Os08g0544800;Os11g0175700
TF_motif_seq_0263	(Motif sequence only)	72	-	0.8	GTGCC	SORLIP1AT
TF_motif_seq_0265	(Motif sequence only)	72	+	0.8	GTGCC	SORLIP2AT
TFmatrixID_0208	bZIP	73	+	0.99	tGCCAGtttt	estExt_fgenesh1_pg.C_Chr_04.00010098;gwEuk.4.656.1
TF_motif_seq_0274	(Motif sequence only)	73	+	0.8	TGCCA	BIHD1OS
TF_motif_seq_0274	(Motif sequence only)	73	-	0.8	TGCCA	BIHD1OS
TF_motif_seq_0263	(Motif sequence only)	74	+	0.8	GCCAG	SORLIP1AT
TF_motif_seq_0257	NF-YB;NF-YA;NF-YC	75	+	0.8	CCAGT	AT1G09030;AT1G17590;AT1G21970;AT1G30500;AT1G54160;AT1G54830;AT1G56170;AT1G72830;AT2G38880;AT2G47810;AT3G05690;AT3G14020;AT3G20910;AT3G53340;AT4G14540;AT5G06510;AT5G12840;AT5G27910;AT5G38140;AT5G47640;AT5G47670;AT5G50470;AT5G50480;Os01g0834400;Os02g0725900;Os05g0463800;Os05g0573500
TF_motif_seq_0248	(Motif sequence only)	76	-	0.8	CAGTT	MYBCOREATCYCB1
TFmatrixID_0247	Dof	78	+	0.91	gttTTAAAga	estExt_fgenesh1_pg.C_370003
TFmatrixID_0247	Dof	78	-	0.91	gtTTTAAaga	estExt_fgenesh1_pg.C_370003
TFmatrixID_0570	TBP	78	-	0.95	gTTTTAaaga	Os10g0432300;Os12g0580300;EuGene.0800010331;eugene.1200010061;estExt_gwp_GeneWisePlus.C_Chr_12.00010124;PDK_20s1715251g002;AT1G55520;AT3G13445;e_gw1.13.259.1;estExt_Genewise1.C_2460019;POPTR_0013s05580;POPTR_0019s04890;ppa011675m;ppa011711m;29822.m003403;29950.m001154;estExt_fgenesh1_kg.C_20040;gw1.13.273.1;Sb01g012880;Sb01g017130;Sb01g021297;Sb08g022273;GSVIVG00025497001;estExt_Genewise1.C_90019…
TF_motif_seq_0269	(Motif sequence only)	79	-	0.8	TTTTA	TAAAGSTKST1
TF_motif_seq_0090	(Motif sequence only)	82	-	0.94	taaagATAAAg	MARARS
TF_motif_seq_0269	(Motif sequence only)	82	+	1	TAAAG	TAAAGSTKST1
TFmatrixID_0131	AT-Hook	83	+	1	aaagATAAA	Os06g0326000;Os07g0184800;Os08g0512400;Os09g0491708;estExt_fgenesh1_pg.C_2230073;POPTR_0004s20060;ppa016410m;ppa024471m;29092.m000442;fgenesh2_pg.C_scaffold_83000076;BRADI3G40180;BRADI3G55950;Sb02g028500;Sb04g037880;Thaps11588;GSVIVG00027617001;scaffold_702647.1;GRMZM2G089562;GRMZM2G106133;GRMZM2G123887;GRMZM2G159926;GRMZM2G164489;Glyma06g01700.1;Glyma0856s00200.1;Glyma09g39650.1;Glyma18g46540.1;…
TF_motif_seq_0239	Dof	83	+	1	AAAGA	AT1G29160;AT1G64620;AT2G37590;AT3G21270;AT3G45610;AT3G47500;AT4G38000;AT5G39660;AT5G60200;AT5G60850;AT5G62940;AT2G46590;AT1G07640;AT1G21340;AT1G26790;AT1G47655;AT1G51700;AT1G69570;AT2G28510;AT2G28810;AT2G34140;AT3G50410;AT3G55370;AT3G61850;AT4G00940;AT4G21050;AT4G21080;AT4G24060;AT5G02460;AT5G62430;AT5G65590;AT5G66940
TF_motif_seq_0238	(Motif sequence only)	83	+	1	AAAGA	DOFCOREZM
TF_motif_seq_0276	(Motif sequence only)	83	+	1	AAAGAt	OSE1ROOTNODULE
TFmatrixID_0353	Myb/SANT	84	-	0.96	aaGATAAaga	AT5G04760;scaffold_600421.1
TF_motif_seq_0254	AP2;ERF	84	-	0.8	AAGAT	AT3G14230
TFmatrixID_0093	Dof	85	+	0.99	agaTAAAGaca	P38564
TFmatrixID_0548	Dof	85	+	0.99	agaTAAAGaca	MNB1A_MAIZE
TF_motif_seq_0237	GATA;tify	85	+	1	AGATA	AT1G51600;AT2G45050;AT3G06740;AT3G16870;AT3G21175;AT3G24050;AT3G54810;AT3G60530;AT4G17570;AT4G24470;AT4G26150;AT4G32890;AT4G34680;AT5G25830;AT5G26930;AT5G56860;AT5G66320;AT2G18380;AT3G50870;AT4G36620
TF_motif_seq_0264	(Motif sequence only)	85	+	0.8	AGATA	MYBST1
TF_motif_seq_0243	GATA;tify	86	+	1	GATAA	AT1G51600;AT2G45050;AT3G06740;AT3G16870;AT3G21175;AT3G24050;AT3G54810;AT3G60530;AT4G17570;AT4G24470;AT4G26150;AT4G32890;AT4G34680;AT5G25830;AT5G26930;AT5G56860;AT5G66320;AT2G18380;AT3G50870;AT4G36620
TF_motif_seq_0262	(Motif sequence only)	86	+	1	GATAA	IBOXCORE
TF_motif_seq_0321	(Motif sequence only)	86	+	1	GATAAa	GT1CONSENSUS
TF_motif_seq_0371	(Motif sequence only)	86	+	0.84	GATAAag	IBOXCORENT
TF_motif_seq_0269	(Motif sequence only)	88	+	1	TAAAG	TAAAGSTKST1
TF_motif_seq_0239	Dof	89	+	1	AAAGA	AT1G29160;AT1G64620;AT2G37590;AT3G21270;AT3G45610;AT3G47500;AT4G38000;AT5G39660;AT5G60200;AT5G60850;AT5G62940;AT2G46590;AT1G07640;AT1G21340;AT1G26790;AT1G47655;AT1G51700;AT1G69570;AT2G28510;AT2G28810;AT2G34140;AT3G50410;AT3G55370;AT3G61850;AT4G00940;AT4G21050;AT4G21080;AT4G24060;AT5G02460;AT5G62430;AT5G65590;AT5G66940
TF_motif_seq_0238	(Motif sequence only)	89	+	1	AAAGA	DOFCOREZM
TF_motif_seq_0261	(Motif sequence only)	90	+	0.8	AAGAC	SURECOREATSULTR11
TF_motif_seq_0272	(Motif sequence only)	91	-	0.8	AGACA	WBOXHVISO1
TF_motif_seq_0274	(Motif sequence only)	91	-	0.8	AGACA	BIHD1OS
TF_motif_seq_0262	(Motif sequence only)	92	+	0.8	GACAA	IBOXCORE
TF_motif_seq_0275	(Motif sequence only)	92	-	0.8	GACAA	WBOXATNPR1
TF_motif_seq_0415	(Motif sequence only)	94	+	0.88	CAAAAcac	CDA1ATCAB2
TFmatrixID_0214	C2H2	96	+	0.98	aaacACACTttta	AT2G28710;AT2G37430;AT3G46070;AT3G46080;AT3G46090;BRADI1G03810;BRADI2G37430;BRADI2G54500;BRADI1G66330;Cucsa.065930;Cucsa.165460;Cucsa.213470;Cucsa.379890;MDP0000137826;MDP0000595671;MDP0000170739;MDP0000224773;MDP0000257423;MDP0000606526;Medtr2g114530;Medtr7g024970;Medtr7g118480;Medtr7g118490;ppa011762m;ppa012242m;ppa022066m;28637.m000203;29154.m000218;29585.m000611;Os01g0838600;Os01g0839100;Os03…
TF_motif_seq_0343	(Motif sequence only)	96	+	0.86	AAACAca	ANAERO1CONSENSUS
TF_motif_seq_0407	(Motif sequence only)	97	-	0.75	aacACACT	SP8BFIBSP8AIB
TF_motif_seq_0056	(Motif sequence only)	98	+	0.73	ACACActttta	ACGTSEED2
TFmatrixID_0211	C2H2	99	+	1	cACACTt	AT1G27730;AT3G49930;AT3G60580;AT5G04340;AT5G43170;BRADI1G14750;BRADI1G16010;BRADI2G49250;BRADI4G03340;Cucsa.219210;Cucsa.395710;MDP0000198015;MDP0000573176;MDP0000762756;Medtr1g023440;ppa009924m;28152.m000908;29661.m000908;30170.m013751;Os03g0437200;Os12g0583700;POPTR_0001s30260;POPTR_0009s09250;POPTR_0014s01760;Sb01g031920;Sb02g038070;PK10188.1;PK27171.1;fgenesh2_kg.1__2932__AT1G27730.1;fgenesh2…
TFmatrixID_0213	C2H2	99	+	1	cACACTt	AT1G02030;AT2G45120;AT3G19580;AT3G49930;AT3G60580;AT5G04340;AT5G43170;BRADI1G14750;BRADI1G16010;BRADI2G49250;BRADI4G03340;BRADI4G03410;Cucsa.219210;Cucsa.395710;MDP0000198015;MDP0000573176;MDP0000762756;Medtr1g023440;ppa009924m;28152.m000908;29661.m000908;30170.m013751;Os03g0437100;Os03g0437200;Os12g0583700;e_gw1.33.154.1;gw1.254.15.1;POPTR_0001s30260;POPTR_0002s14460;POPTR_0009s09250;POPTR_0014s…
TFmatrixID_0094	Dof	100	-	0.98	acaCTTTTaat	O24463
TFmatrixID_0193	bZIP	100	+	0.75	ACACTttt	AT3G19290;AT4G34000;BRADI1G46060;BRADI2G21820;BRADI2G24120;BRADI2G53060;BRADI3G00300;BRADI3G38200;BRADI3G57960;BRADI4G32090;Cucsa.219780;Cucsa.241090;Cucsa.364380;Cucsa.396070;MDP0000144105;MDP0000177486;MDP0000231542;MDP0000248567;MDP0000296303;MDP0000701734;MDP0000740787;Medtr2g107890;Medtr3g147720;Medtr4g129920;Medtr7g127260;ppa006503m;ppa006752m;ppa019833m;ppa024363m;29625.m000702;29801.m0031…
TFmatrixID_0233	Dof	100	-	1	acaCTTTTaa	AT1G64620;fgenesh2_kg.2__13__AT1G64620.1
TFmatrixID_0237	Dof	100	-	0.99	acaCTTTTa	AT3G47500
TFmatrixID_0249	Dof	100	-	1	acaCTTTTaa	gw1.385.26.1
TFmatrixID_0557	Dof	100	-	0.98	acaCTTTTaat	GRMZM2G146283
TF_motif_seq_0345	(Motif sequence only)	100	-	0.86	acACTTT	QARBNEXTA
TFmatrixID_0246	Dof	101	-	1	caCTTTTaa	e_gw1.392.16.1
TF_motif_seq_0247	(Motif sequence only)	101	+	1	CACTT	CACTFTPPCA1
TF_motif_seq_0249	(Motif sequence only)	101	-	0.8	CACTT	ABRELATERD1
TFmatrixID_0235	Dof	102	-	1	aCTTTTaa	AT3G21270;scaffold_302540.1
TFmatrixID_0238	Dof	102	-	1	aCTTTTaat	AT4G38000;fgenesh2_kg.7__248__AT4G38000.1
TFmatrixID_0243	Dof	102	-	1	aCTTTTaa	AT5G62940;scaffold_802976.1
TF_motif_seq_0239	Dof	102	-	1	ACTTT	AT1G29160;AT1G64620;AT2G37590;AT3G21270;AT3G45610;AT3G47500;AT4G38000;AT5G39660;AT5G60200;AT5G60850;AT5G62940;AT2G46590;AT1G07640;AT1G21340;AT1G26790;AT1G47655;AT1G51700;AT1G69570;AT2G28510;AT2G28810;AT2G34140;AT3G50410;AT3G55370;AT3G61850;AT4G00940;AT4G21050;AT4G21080;AT4G24060;AT5G02460;AT5G62430;AT5G65590;AT5G66940
TF_motif_seq_0238	(Motif sequence only)	102	-	1	ACTTT	DOFCOREZM
TF_motif_seq_0269	(Motif sequence only)	103	-	0.8	CTTTT	TAAAGSTKST1
TF_motif_seq_0269	(Motif sequence only)	104	-	0.8	TTTTA	TAAAGSTKST1
TF_motif_seq_0388	(Motif sequence only)	105	-	0.86	ttTAATA	TATABOX3
TF_motif_seq_0241	ZF-HD	106	-	1	TTAAT	AT1G75240
TF_motif_seq_0410	bHLH	109	+	0.75	ATACTcgt	AT1G32640
TF_motif_seq_0021	(Motif sequence only)	110	-	0.7	tactcGTAGG	ABREA2HVA1
TF_motif_seq_0247	(Motif sequence only)	110	+	1	TACTC	CACTFTPPCA1
TF_motif_seq_0410	bHLH	111	-	0.75	actCGTAG	AT1G32640
TF_motif_seq_0249	(Motif sequence only)	112	-	0.8	CTCGT	ABRELATERD1
TFmatrixID_0622	AP2	113	-	0.92	TCGTAggtcc	AT2G28550
TF_motif_seq_0259	(Motif sequence only)	114	-	0.8	CGTAG	CGACGOSAMY3
TF_motif_seq_0258	Dehydrin	115	-	0.8	GTAGG	U01377
TF_motif_seq_0431	TCP	115	-	0.75	gtaGGTCC	Os04g0194600;Os08g0544800
TF_motif_seq_0254	AP2;ERF	116	-	0.8	TAGGT	AT3G14230
TF_motif_seq_0266	TCP	118	+	1	GGTCC	Os03g0785800;Os04g0194600;Os12g0616400;Os01g0213800;Os08g0544800;Os11g0175700
TF_motif_seq_0266	TCP	118	-	1	GGTCC	Os03g0785800;Os04g0194600;Os12g0616400;Os01g0213800;Os08g0544800;Os11g0175700
TF_motif_seq_0265	(Motif sequence only)	118	+	0.8	GGTCC	SORLIP2AT
TF_motif_seq_0265	(Motif sequence only)	118	-	0.8	GGTCC	SORLIP2AT
TF_motif_seq_0275	(Motif sequence only)	119	-	0.8	GTCCA	WBOXATNPR1
TF_motif_seq_0410	bHLH	121	-	0.75	ccaGGTAT	AT1G32640
TF_motif_seq_0425	(Motif sequence only)	121	+	0.75	CCAGGtat	SITEIOSPCNA
TF_motif_seq_0249	(Motif sequence only)	122	-	0.8	CAGGT	ABRELATERD1
TF_motif_seq_0139	(Others)	126	-	0.71	tatttcgacTTTTA	X59469
TF_motif_seq_0322	(Motif sequence only)	129	+	0.83	TTCGAc	CRTDREHVCBF2
TF_motif_seq_0322	(Motif sequence only)	129	-	0.83	tTCGAC	CRTDREHVCBF2
TF_motif_seq_0258	Dehydrin	130	+	0.8	TCGAC	U01377
TF_motif_seq_0275	(Motif sequence only)	130	+	0.8	TCGAC	WBOXATNPR1
TF_motif_seq_0259	(Motif sequence only)	131	+	0.8	CGACT	CGACGOSAMY3
TF_motif_seq_0272	(Motif sequence only)	131	+	0.8	CGACT	WBOXHVISO1
TFmatrixID_0235	Dof	133	-	1	aCTTTTat	AT3G21270;scaffold_302540.1
TFmatrixID_0238	Dof	133	-	1	aCTTTTatg	AT4G38000;fgenesh2_kg.7__248__AT4G38000.1
TFmatrixID_0243	Dof	133	-	1	aCTTTTat	AT5G62940;scaffold_802976.1
TF_motif_seq_0239	Dof	133	-	1	ACTTT	AT1G29160;AT1G64620;AT2G37590;AT3G21270;AT3G45610;AT3G47500;AT4G38000;AT5G39660;AT5G60200;AT5G60850;AT5G62940;AT2G46590;AT1G07640;AT1G21340;AT1G26790;AT1G47655;AT1G51700;AT1G69570;AT2G28510;AT2G28810;AT2G34140;AT3G50410;AT3G55370;AT3G61850;AT4G00940;AT4G21050;AT4G21080;AT4G24060;AT5G02460;AT5G62430;AT5G65590;AT5G66940
TF_motif_seq_0238	(Motif sequence only)	133	-	1	ACTTT	DOFCOREZM
TFmatrixID_0570	TBP	134	-	0.96	cTTTTAtggt	Os10g0432300;Os12g0580300;EuGene.0800010331;eugene.1200010061;estExt_gwp_GeneWisePlus.C_Chr_12.00010124;PDK_20s1715251g002;AT1G55520;AT3G13445;e_gw1.13.259.1;estExt_Genewise1.C_2460019;POPTR_0013s05580;POPTR_0019s04890;ppa011675m;ppa011711m;29822.m003403;29950.m001154;estExt_fgenesh1_kg.C_20040;gw1.13.273.1;Sb01g012880;Sb01g017130;Sb01g021297;Sb08g022273;GSVIVG00025497001;estExt_Genewise1.C_90019…
TF_motif_seq_0269	(Motif sequence only)	134	-	0.8	CTTTT	TAAAGSTKST1
TF_motif_seq_0090	(Motif sequence only)	135	+	0.86	tTTTATggttc	MARARS
TF_motif_seq_0269	(Motif sequence only)	135	-	0.8	TTTTA	TAAAGSTKST1
TF_motif_seq_0262	(Motif sequence only)	137	-	0.8	TTATG	IBOXCORE
TF_motif_seq_0341	(Motif sequence only)	140	-	0.95	TGGTTc	MYB1AT
TF_motif_seq_0266	TCP	141	+	0.75	GGTTC	Os03g0785800;Os04g0194600;Os12g0616400;Os01g0213800;Os08g0544800;Os11g0175700
TF_motif_seq_0266	TCP	141	-	0.75	GGTTC	Os03g0785800;Os04g0194600;Os12g0616400;Os01g0213800;Os08g0544800;Os11g0175700
TF_motif_seq_0460	(Motif sequence only)	143	+	1	tTCAGTtt	INRNTPSADB
TF_motif_seq_0248	(Motif sequence only)	145	-	0.8	CAGTT	MYBCOREATCYCB1
TF_motif_seq_0001	(Motif sequence only)	147	-	0.7	gttttAGGTT	LREBOXIPCCHS1
TF_motif_seq_0269	(Motif sequence only)	148	-	0.8	TTTTA	TAAAGSTKST1
TF_motif_seq_0398	MYB-related	149	+	0.86	TTTAGgt	GRMZM2G136887_T02
TF_motif_seq_0166	(Motif sequence only)	149	-	0.78	tttAGGTTtgttggat	BOXICHS
TF_motif_seq_0254	AP2;ERF	151	-	0.8	TAGGT	AT3G14230
TF_motif_seq_0344	(Motif sequence only)	154	-	1	gtTTGTT	AACACOREOSGLUB1
TF_motif_seq_0255	AP2;RAV;B3	157	-	1	TGTTG	AT1G25560;AT1G13260
TF_motif_seq_0257	NF-YB;NF-YA;NF-YC	158	-	0.8	GTTGG	AT1G09030;AT1G17590;AT1G21970;AT1G30500;AT1G54160;AT1G54830;AT1G56170;AT1G72830;AT2G38880;AT2G47810;AT3G05690;AT3G14020;AT3G20910;AT3G53340;AT4G14540;AT5G06510;AT5G12840;AT5G27910;AT5G38140;AT5G47640;AT5G47670;AT5G50470;AT5G50480;Os01g0834400;Os02g0725900;Os05g0463800;Os05g0573500
TF_motif_seq_0258	Dehydrin	158	-	0.8	GTTGG	U01377
TF_motif_seq_0346	(Motif sequence only)	159	-	1	ttGGATT	RBCSCONSENSUS
TF_motif_seq_0254	AP2;ERF	160	-	0.8	TGGAT	AT3G14230
TF_motif_seq_0237	GATA;tify	161	+	1	GGATT	AT1G51600;AT2G45050;AT3G06740;AT3G16870;AT3G21175;AT3G24050;AT3G54810;AT3G60530;AT4G17570;AT4G24470;AT4G26150;AT4G32890;AT4G34680;AT5G25830;AT5G26930;AT5G56860;AT5G66320;AT2G18380;AT3G50870;AT4G36620
TF_motif_seq_0252	Myb/SANT;MYB;ARR-B	161	+	1	GGATT	AT2G01760;AT3G16857;AT4G16110;AT4G18020;AT4G31920;AT5G58080;AT1G67710;AT1G49190;AT2G25180;AT5G49240
TF_motif_seq_0264	(Motif sequence only)	161	+	0.8	GGATT	MYBST1
TF_motif_seq_0268	(Motif sequence only)	161	+	1	GGATT	ARR1AT
TF_motif_seq_0370	(Motif sequence only)	162	+	1	GATTTtc	EECCRCAH1
TF_motif_seq_0321	(Motif sequence only)	163	-	1	aTTTTC	GT1CONSENSUS
TF_motif_seq_0262	(Motif sequence only)	164	-	0.8	TTTTC	IBOXCORE
TF_motif_seq_0274	(Motif sequence only)	165	+	0.8	TTTCA	BIHD1OS
TF_motif_seq_0402	(Motif sequence only)	168	-	0.88	cagGGTTT	UP2ATMSD
TF_motif_seq_0415	(Motif sequence only)	170	-	0.88	gggTTTTG	CDA1ATCAB2
TF_motif_seq_0490	(Motif sequence only)	172	+	0.88	GTTTTgcag	ANAERO4CONSENSUS
TF_motif_seq_0392	(Motif sequence only)	173	-	0.86	ttTTGCA	PROLAMINBOXOSGLUB1
TF_motif_seq_0053	(Motif sequence only)	175	+	0.7	TTGCAggaac	SORLREP5AT
TF_motif_seq_0333	(Motif sequence only)	176	+	1	TGCAGg	INTRONLOWER
TF_motif_seq_0256	B3	177	-	0.8	GCAGG	Os04g0676600;Os08g0101000
TF_motif_seq_0429	(Motif sequence only)	177	+	0.75	GCAGGaac	E2F1OSPCNA
TF_motif_seq_0012	Alpha-amylase	179	+	0.7	AGGAAccact	X53600
TF_motif_seq_0266	TCP	180	+	0.75	GGAAC	Os03g0785800;Os04g0194600;Os12g0616400;Os01g0213800;Os08g0544800;Os11g0175700
TF_motif_seq_0266	TCP	180	-	0.75	GGAAC	Os03g0785800;Os04g0194600;Os12g0616400;Os01g0213800;Os08g0544800;Os11g0175700
TF_motif_seq_0267	Trihelix	180	-	0.8	GGAAC	AT5G01380
TF_motif_seq_0266	TCP	181	+	0.75	GAACC	Os03g0785800;Os04g0194600;Os12g0616400;Os01g0213800;Os08g0544800;Os11g0175700
TF_motif_seq_0266	TCP	181	-	0.75	GAACC	Os03g0785800;Os04g0194600;Os12g0616400;Os01g0213800;Os08g0544800;Os11g0175700
TF_motif_seq_0341	(Motif sequence only)	181	+	0.95	gAACCA	MYB1AT
TF_motif_seq_0447	(Motif sequence only)	182	-	0.88	aacCACTA	NRRBNEXTA
TF_motif_seq_0263	(Motif sequence only)	183	+	0.8	ACCAC	SORLIP1AT
TF_motif_seq_0257	NF-YB;NF-YA;NF-YC	184	+	0.8	CCACT	AT1G09030;AT1G17590;AT1G21970;AT1G30500;AT1G54160;AT1G54830;AT1G56170;AT1G72830;AT2G38880;AT2G47810;AT3G05690;AT3G14020;AT3G20910;AT3G53340;AT4G14540;AT5G06510;AT5G12840;AT5G27910;AT5G38140;AT5G47640;AT5G47670;AT5G50470;AT5G50480;Os01g0834400;Os02g0725900;Os05g0463800;Os05g0573500
TFmatrixID_0492	MADS box	185	-	0.91	cacTATTTtagtttc	e_gw1.9.373.1;gw1.1.1011.1;e_gw1.01.00.699.1;eugene.0100010534;e_gw1.13.374.1
TFmatrixID_0573	MADS box	185	-	0.92	cacTATTTtagtttc	e_gw1.9.373.1;gw1.1.1011.1;e_gw1.01.00.699.1;eugene.0100010534;e_gw1.13.374.1
TFmatrixID_0574	MADS box	185	-	0.92	cacTATTTtagtttc	e_gw1.9.373.1;gw1.1.1011.1;e_gw1.01.00.699.1;eugene.0100010534;e_gw1.13.374.1
TF_motif_seq_0247	(Motif sequence only)	185	+	1	CACTA	CACTFTPPCA1
TF_motif_seq_0443	(Motif sequence only)	187	-	0.88	ctaTTTTA	LECPLEACS2
TF_motif_seq_0389	(Motif sequence only)	188	+	0.86	TATTTta	TATABOXOSPAL
TF_motif_seq_0269	(Motif sequence only)	190	-	0.8	TTTTA	TAAAGSTKST1
TF_motif_seq_0254	AP2;ERF	193	-	0.8	TAGTT	AT3G14230
TF_motif_seq_0267	Trihelix	195	+	0.8	GTTTC	AT5G01380
TF_motif_seq_0261	(Motif sequence only)	195	-	0.8	GTTTC	SURECOREATSULTR11
TF_motif_seq_0274	(Motif sequence only)	196	+	0.8	TTTCA	BIHD1OS
TF_motif_seq_0460	(Motif sequence only)	197	+	1	tTCAGTtt	INRNTPSADB
TF_motif_seq_0248	(Motif sequence only)	199	-	0.8	CAGTT	MYBCOREATCYCB1
TF_motif_seq_0003	(Motif sequence only)	200	-	0.7	agtttCGTTT	WINPSTPIIIK
TF_motif_seq_0267	Trihelix	201	+	0.8	GTTTC	AT5G01380
TF_motif_seq_0261	(Motif sequence only)	201	-	0.8	GTTTC	SURECOREATSULTR11
TF_motif_seq_0248	(Motif sequence only)	204	-	0.8	TCGTT	MYBCOREATCYCB1
TFmatrixID_0224	TCR;CPP	206	-	0.99	gtTTAAAa	AT2G20110;BRADI2G50540;Cucsa.116430;MDP0000182903;MDP0000233007;Medtr4g159020;ppa003211m;29912.m005495;Os01g0761100;e_gw1.9.62.1;POPTR_0006s16340;POPTR_0018s08960;GSVIVG00015363001;PK12143.1;Al_scaffold_0003_3488;fgenesh2_kg.7__1291__AT4G29000.1;Glyma07g09380.1;Glyma08g04180.1;Glyma09g32420.1;chr4.CM0617.820.nd;cassava29938.valid.m1;cassava8212.valid.m1;BGIOSIBCE003701
TF_motif_seq_0269	(Motif sequence only)	206	-	0.8	GTTTA	TAAAGSTKST1
TF_motif_seq_0269	(Motif sequence only)	209	+	0.8	TAAAA	TAAAGSTKST1
TF_motif_seq_0242	(Motif sequence only)	212	-	1	AATTG	CAATBOX1
TF_motif_seq_0257	NF-YB;NF-YA;NF-YC	213	-	0.8	ATTGT	AT1G09030;AT1G17590;AT1G21970;AT1G30500;AT1G54160;AT1G54830;AT1G56170;AT1G72830;AT2G38880;AT2G47810;AT3G05690;AT3G14020;AT3G20910;AT3G53340;AT4G14540;AT5G06510;AT5G12840;AT5G27910;AT5G38140;AT5G47640;AT5G47670;AT5G50470;AT5G50480;Os01g0834400;Os02g0725900;Os05g0463800;Os05g0573500
TF_motif_seq_0394	(Others)	215	+	0.86	TGTAAtg	X03103;AJ000991;U82230;AJ012284
TF_motif_seq_0274	(Motif sequence only)	215	+	0.8	TGTAA	BIHD1OS
TF_motif_seq_0453	(Motif sequence only)	215	+	0.88	TGTAAtgt	EMHVCHORD
TF_motif_seq_0241	ZF-HD	216	-	1	GTAAT	AT1G75240
TF_motif_seq_0267	Trihelix	216	-	0.8	GTAAT	AT5G01380
TF_motif_seq_0269	(Motif sequence only)	217	+	0.8	TAATG	TAAAGSTKST1
TF_motif_seq_0280	(Motif sequence only)	218	+	0.83	AATGTt	ACGTTBOX
TF_motif_seq_0280	(Motif sequence only)	218	-	0.83	aATGTT	ACGTTBOX
TF_motif_seq_0255	AP2;RAV;B3	220	-	1	TGTTG	AT1G25560;AT1G13260
TF_motif_seq_0257	NF-YB;NF-YA;NF-YC	221	-	0.8	GTTGG	AT1G09030;AT1G17590;AT1G21970;AT1G30500;AT1G54160;AT1G54830;AT1G56170;AT1G72830;AT2G38880;AT2G47810;AT3G05690;AT3G14020;AT3G20910;AT3G53340;AT4G14540;AT5G06510;AT5G12840;AT5G27910;AT5G38140;AT5G47640;AT5G47670;AT5G50470;AT5G50480;Os01g0834400;Os02g0725900;Os05g0463800;Os05g0573500
TF_motif_seq_0258	Dehydrin	221	-	0.8	GTTGG	U01377
TF_motif_seq_0346	(Motif sequence only)	223	-	0.86	tgGGATT	RBCSCONSENSUS
TF_motif_seq_0237	GATA;tify	225	+	1	GGATT	AT1G51600;AT2G45050;AT3G06740;AT3G16870;AT3G21175;AT3G24050;AT3G54810;AT3G60530;AT4G17570;AT4G24470;AT4G26150;AT4G32890;AT4G34680;AT5G25830;AT5G26930;AT5G56860;AT5G66320;AT2G18380;AT3G50870;AT4G36620
TF_motif_seq_0252	Myb/SANT;MYB;ARR-B	225	+	1	GGATT	AT2G01760;AT3G16857;AT4G16110;AT4G18020;AT4G31920;AT5G58080;AT1G67710;AT1G49190;AT2G25180;AT5G49240
TF_motif_seq_0264	(Motif sequence only)	225	+	0.8	GGATT	MYBST1
TF_motif_seq_0268	(Motif sequence only)	225	+	1	GGATT	ARR1AT
TF_motif_seq_0257	NF-YB;NF-YA;NF-YC	227	-	0.8	ATTTG	AT1G09030;AT1G17590;AT1G21970;AT1G30500;AT1G54160;AT1G54830;AT1G56170;AT1G72830;AT2G38880;AT2G47810;AT3G05690;AT3G14020;AT3G20910;AT3G53340;AT4G14540;AT5G06510;AT5G12840;AT5G27910;AT5G38140;AT5G47640;AT5G47670;AT5G50470;AT5G50480;Os01g0834400;Os02g0725900;Os05g0463800;Os05g0573500
TF_motif_seq_0257	NF-YB;NF-YA;NF-YC	228	-	0.8	TTTGG	AT1G09030;AT1G17590;AT1G21970;AT1G30500;AT1G54160;AT1G54830;AT1G56170;AT1G72830;AT2G38880;AT2G47810;AT3G05690;AT3G14020;AT3G20910;AT3G53340;AT4G14540;AT5G06510;AT5G12840;AT5G27910;AT5G38140;AT5G47640;AT5G47670;AT5G50470;AT5G50480;Os01g0834400;Os02g0725900;Os05g0463800;Os05g0573500
TF_motif_seq_0449	(Motif sequence only)	228	-	0.75	tttGGTCA	AUXRETGA1GMGH3
TF_motif_seq_0246	Homeodomain;TALE	231	-	1	GGTCA	AT1G23380;AT1G62360;AT1G70510;AT4G08150;Os03g0727000;GRMZM2G017087_T02
TF_motif_seq_0266	TCP	231	+	0.75	GGTCA	Os03g0785800;Os04g0194600;Os12g0616400;Os01g0213800;Os08g0544800;Os11g0175700
TF_motif_seq_0266	TCP	231	-	0.75	GGTCA	Os03g0785800;Os04g0194600;Os12g0616400;Os01g0213800;Os08g0544800;Os11g0175700
TF_motif_seq_0270	WRKY	231	-	1	GGTCA	AT1G13960;AT1G18860;AT1G29280;AT1G29860;AT1G30650;AT1G55600;AT1G62300;AT1G64000;AT1G66550;AT1G68150;AT1G69310;AT1G69810;AT1G80590;AT1G80840;AT2G03340;AT2G23320;AT2G24570;AT2G25000;AT2G30250;AT2G30590;AT2G34830;AT2G37260;AT2G38470;AT2G40740;AT2G40750;AT2G44745;AT2G46130;AT2G46400;AT2G47260;AT3G01080;AT3G01970;AT3G04670;AT3G56400;AT3G58710;AT4G01250;AT4G01720;AT4G04450;AT4G12020;AT4G18170;AT4G22070…
TF_motif_seq_0271	bZIP	231	-	0.8	GGTCA	AT1G77920;AT3G12250;AT5G06950;AT5G06960;AT5G10030;AT5G65210;AT1G22070
TF_motif_seq_0272	(Motif sequence only)	231	-	0.8	GGTCA	WBOXHVISO1
TF_motif_seq_0273	(Motif sequence only)	231	-	1	GGTCA	WBOXNTERF3
TF_motif_seq_0274	(Motif sequence only)	231	+	0.8	GGTCA	BIHD1OS
TF_motif_seq_0314	(Motif sequence only)	231	-	1	gGTCAG	WBOXNTCHN48
TF_motif_seq_0258	Dehydrin	232	-	0.8	GTCAG	U01377
TF_motif_seq_0275	(Motif sequence only)	232	-	0.8	GTCAG	WBOXATNPR1
TF_motif_seq_0204	(Others)	234	-	0.62	cagtttaagaaaaacaAAAGC	M62855
TF_motif_seq_0248	(Motif sequence only)	234	-	0.8	CAGTT	MYBCOREATCYCB1
TF_motif_seq_0269	(Motif sequence only)	236	-	0.8	GTTTA	TAAAGSTKST1
TF_motif_seq_0269	(Motif sequence only)	238	+	0.8	TTAAG	TAAAGSTKST1
TFmatrixID_0274	MADS box;MIKC	239	-	0.89	taagAAAAAcaaaagctaaaa	AT2G45660
TFmatrixID_0499	MADS box;MIKC;M-type	239	+	0.89	taagAAAAAcaaaagctaaaa	AT4G22950;AT4G24540;AT4G37940;AT5G51860;AT5G51870;AT5G60910;AT5G62165;AT1G26310;AT2G14210;AT2G22630;AT2G45650;AT2G45660;AT3G30260;AT3G57230;AT3G57390;AT3G61120;AT4G09960;AT4G11880;BRADI1G08326;BRADI1G08340;BRADI1G21980;BRADI1G48520;BRADI1G59250;BRADI1G69890;BRADI1G72150;BRADI1G77020;BRADI2G06330;BRADI2G25090;BRADI2G32910;BRADI2G57000;BRADI2G59120;BRADI2G59187;BRADI3G00730;BRADI3G05260;BRADI3G3209…
TF_motif_seq_0150	(Motif sequence only)	239	-	0.8	taagaaaaacAAAAG	GLUTEBOX2OSGT3
TF_motif_seq_0250	(Motif sequence only)	241	+	1	AGAAA	POLLEN1LELAT52
TF_motif_seq_0262	(Motif sequence only)	242	+	0.8	GAAAA	IBOXCORE
TF_motif_seq_0315	(Motif sequence only)	242	+	1	GAAAAa	GT1GMSCAM4
TF_motif_seq_0321	(Motif sequence only)	242	+	1	GAAAAa	GT1CONSENSUS
TF_motif_seq_0343	(Motif sequence only)	245	+	1	AAACAaa	ANAERO1CONSENSUS
TFmatrixID_0094	Dof	246	+	0.98	aacAAAAGcta	O24463
TFmatrixID_0550	Dof	246	+	0.99	aacaAAAGCta	GRMZM2G179069
TFmatrixID_0557	Dof	246	+	0.98	aacAAAAGcta	GRMZM2G146283
TF_motif_seq_0092	(Motif sequence only)	246	+	0.75	AACAAaagctaa	GLUTAACAOS
TF_motif_seq_0344	(Motif sequence only)	246	+	0.86	AACAAaa	AACACOREOSGLUB1
TF_motif_seq_0269	(Motif sequence only)	249	+	0.8	AAAAG	TAAAGSTKST1
TFmatrixID_0478	Dof	250	+	1	AAAGC	MNB1A_MAIZE
TFmatrixID_0480	Dof	250	+	1	AAAGC	GRMZM2G146283
TF_motif_seq_0239	Dof	250	+	1	AAAGC	AT1G29160;AT1G64620;AT2G37590;AT3G21270;AT3G45610;AT3G47500;AT4G38000;AT5G39660;AT5G60200;AT5G60850;AT5G62940;AT2G46590;AT1G07640;AT1G21340;AT1G26790;AT1G47655;AT1G51700;AT1G69570;AT2G28510;AT2G28810;AT2G34140;AT3G50410;AT3G55370;AT3G61850;AT4G00940;AT4G21050;AT4G21080;AT4G24060;AT5G02460;AT5G62430;AT5G65590;AT5G66940
TF_motif_seq_0238	(Motif sequence only)	250	+	1	AAAGC	DOFCOREZM
TF_motif_seq_0254	AP2;ERF	252	+	0.8	AGCTA	AT3G14230
TF_motif_seq_0040	(Motif sequence only)	253	+	0.8	GCTAAaacat	BBOXSITE1STPAT
TF_motif_seq_0262	(Motif sequence only)	253	+	0.8	GCTAA	IBOXCORE
TF_motif_seq_0269	(Motif sequence only)	255	+	0.8	TAAAA	TAAAGSTKST1
TF_motif_seq_0443	(Motif sequence only)	255	+	0.88	TAAAAcat	LECPLEACS2
TFmatrixID_0283	Homeodomain;HD-ZIP	259	+	0.98	acaTGATTag	AT2G22800;AT2G44910;AT4G16780;AT4G37790;AT5G06710;AT5G47370;BRADI1G51257;BRADI1G51270;BRADI1G69150;BRADI2G45000;BRADI3G21480;BRADI3G37810;BRADI3G46320;BRADI4G31690;BRADI5G17570;Cucsa.050000;Cucsa.103500;Cucsa.177570;Cucsa.242570;Cucsa.259710;Cucsa.280560;Cucsa.281950;Cucsa.300780;Cucsa.321080;Cucsa.353130;MDP0000131454;MDP0000135540;MDP0000142091;MDP0000145401;MDP0000163095;MDP0000172744;MDP00001…
TFmatrixID_0284	Homeodomain;HD-ZIP	259	+	0.92	acaTGATTag	AT2G46680;BRADI4G35910;Cucsa.259560;MDP0000311522;MDP0000316497;MDP0000615948;MDP0000899816;Medtr3g123250;Medtr8g029340;ppa010647m;ppa011221m;27964.m000347;30089.m001006;PDK_20s1318331g001;POPTR_0001s11380;POPTR_0002s17680;POPTR_0012s03080;POPTR_0014s09860;Sb02g030660;GSVIVG00038619001;GRMZM2G034113;GRMZM2G041462;PK03912.1;PK15571.1;fgenesh2_kg.5__2686__AT3G61890.1;scaffold_403638.1;scaffold_4036…
TFmatrixID_0289	Homeodomain;HD-ZIP	259	+	0.99	acaTGATTag	AT2G22800;AT4G16780;AT4G17460;AT4G37790;AT5G06710;AT5G47370;BRADI1G51257;BRADI1G51270;BRADI1G69150;BRADI2G45000;BRADI3G21480;BRADI3G37810;BRADI3G46320;BRADI4G31690;BRADI5G17570;Cucsa.050000;Cucsa.103500;Cucsa.177570;Cucsa.242570;Cucsa.259710;Cucsa.280560;Cucsa.281950;Cucsa.300780;Cucsa.321080;Cucsa.353130;MDP0000131454;MDP0000135540;MDP0000142091;MDP0000145401;MDP0000163095;MDP0000172744;MDP00001…
TFmatrixID_0634	Sox;YABBY	259	+	0.96	acATGATtag	AT2G26580
TF_motif_seq_0256	B3	259	-	0.8	ACATG	Os04g0676600;Os08g0101000
TF_motif_seq_0249	(Motif sequence only)	259	+	0.8	ACATG	ABRELATERD1
TFmatrixID_0296	Homeodomain;ZF-HD	260	-	1	catGATTAgt	Os02g0706600;Sb04g030480;GRMZM2G069365
TF_motif_seq_0256	B3	260	+	0.8	CATGA	Os04g0676600;Os08g0101000
TFmatrixID_0286	Homeodomain;HD-ZIP	261	+	0.98	aTGATTag	AT2G22800;AT3G60390;AT4G16780;AT4G37790;AT5G06710;AT5G47370;BRADI1G51257;BRADI1G51270;BRADI1G69150;BRADI2G45000;BRADI3G21480;BRADI3G37810;BRADI3G46320;BRADI4G31690;BRADI5G17570;Cucsa.050000;Cucsa.103500;Cucsa.177570;Cucsa.242570;Cucsa.259710;Cucsa.281950;Cucsa.300780;Cucsa.321080;Cucsa.353130;MDP0000131454;MDP0000135540;MDP0000142091;MDP0000145401;MDP0000163095;MDP0000172744;MDP0000180963;MDP0000…
TFmatrixID_0413	Sox;YABBY	261	-	1	ATGATta	AT2G26580;AT4G00180;MDP0000255415;Medtr8g120670;Medtr8g120820;ppa012028m;POPTR_0006s06700;POPTR_0018s12990;GSVIVG00015567001;PK09461.1;Glyma13g22620.1;Glyma17g12200.1;fgenesh2_kg.4__584__AT2G26580.2;cassava13509.valid.m1;cassava13510.valid.m1;cassava33847.m1;mgf010765m;mgf015972m
TFmatrixID_0564	MADS box	261	-	0.74	atgattagTTTTAaat	e_gw1.9.373.1;gw1.1.1011.1;e_gw1.01.00.699.1;eugene.0100010534;e_gw1.13.374.1
TF_motif_seq_0237	GATA;tify	262	+	1	TGATT	AT1G51600;AT2G45050;AT3G06740;AT3G16870;AT3G21175;AT3G24050;AT3G54810;AT3G60530;AT4G17570;AT4G24470;AT4G26150;AT4G32890;AT4G34680;AT5G25830;AT5G26930;AT5G56860;AT5G66320;AT2G18380;AT3G50870;AT4G36620
TF_motif_seq_0268	(Motif sequence only)	262	+	1	TGATT	ARR1AT
TF_motif_seq_0272	(Motif sequence only)	262	+	0.8	TGATT	WBOXHVISO1
TF_motif_seq_0262	(Motif sequence only)	263	+	0.8	GATTA	IBOXCORE
TF_motif_seq_0241	ZF-HD	264	+	1	ATTAG	AT1G75240
TF_motif_seq_0257	NF-YB;NF-YA;NF-YC	264	-	0.8	ATTAG	AT1G09030;AT1G17590;AT1G21970;AT1G30500;AT1G54160;AT1G54830;AT1G56170;AT1G72830;AT2G38880;AT2G47810;AT3G05690;AT3G14020;AT3G20910;AT3G53340;AT4G14540;AT5G06510;AT5G12840;AT5G27910;AT5G38140;AT5G47640;AT5G47670;AT5G50470;AT5G50480;Os01g0834400;Os02g0725900;Os05g0463800;Os05g0573500
TF_motif_seq_0254	AP2;ERF	266	-	0.8	TAGTT	AT3G14230
TFmatrixID_0224	TCR;CPP	269	+	0.99	tTTTAAat	AT2G20110;BRADI2G50540;Cucsa.116430;MDP0000182903;MDP0000233007;Medtr4g159020;ppa003211m;29912.m005495;Os01g0761100;e_gw1.9.62.1;POPTR_0006s16340;POPTR_0018s08960;GSVIVG00015363001;PK12143.1;Al_scaffold_0003_3488;fgenesh2_kg.7__1291__AT4G29000.1;Glyma07g09380.1;Glyma08g04180.1;Glyma09g32420.1;chr4.CM0617.820.nd;cassava29938.valid.m1;cassava8212.valid.m1;BGIOSIBCE003701
TFmatrixID_0224	TCR;CPP	269	-	0.99	ttTTAAAt	AT2G20110;BRADI2G50540;Cucsa.116430;MDP0000182903;MDP0000233007;Medtr4g159020;ppa003211m;29912.m005495;Os01g0761100;e_gw1.9.62.1;POPTR_0006s16340;POPTR_0018s08960;GSVIVG00015363001;PK12143.1;Al_scaffold_0003_3488;fgenesh2_kg.7__1291__AT4G29000.1;Glyma07g09380.1;Glyma08g04180.1;Glyma09g32420.1;chr4.CM0617.820.nd;cassava29938.valid.m1;cassava8212.valid.m1;BGIOSIBCE003701
TF_motif_seq_0269	(Motif sequence only)	269	-	0.8	TTTTA	TAAAGSTKST1
TF_motif_seq_0389	(Motif sequence only)	271	-	1	ttAAATA	TATABOXOSPAL
TF_motif_seq_0254	AP2;ERF	272	-	0.8	TAAAT	AT3G14230
TF_motif_seq_0269	(Motif sequence only)	272	+	0.8	TAAAT	TAAAGSTKST1
TF_motif_seq_0454	(Motif sequence only)	272	-	0.88	taaATAAA	TATAPVTRNALEU
TF_motif_seq_0337	(Others)	273	-	1	aAATAA	U22971
TFmatrixID_0222	CSD	274	+	1	aATAAAaa	GSVIVG00024055001;fgenesh2_kg.4__14__AT2G21060.1;scaffold_700059.1;chr3.CM0112.180.nd;MDP0000155077;MDP0000202739;AT2G21060;AT4G38680;mgf015980m
TF_motif_seq_0282	Alpha-amylase	274	+	1	AATAAa	M24286;M24287
TF_motif_seq_0004	(Motif sequence only)	274	+	0.97	AATAAaaaaa	MARABOX1
TF_motif_seq_0054	(Motif sequence only)	274	-	1	AATAAaaaaa	MARTBOX
TF_motif_seq_0262	(Motif sequence only)	274	+	0.8	AATAA	IBOXCORE
TF_motif_seq_0283	(Motif sequence only)	274	+	0.83	AATAAa	POLASIG3
TF_motif_seq_0083	(Motif sequence only)	275	-	0.73	ataaaaAAATA	D3GMAUX28
TF_motif_seq_0269	(Motif sequence only)	276	+	0.8	TAAAA	TAAAGSTKST1
TFmatrixID_0140	AT-Hook	277	+	1	aaaAAAAT	POPTR_0002s10560;POPTR_0005s17920;ppa004994m;67318;29842.m003611;29912.m005467;fgenesh1_pg.C_scaffold_7001757;fgenesh2_kg.8__2218__AT5G62260.1;scaffold_100611.1;Thaps24106;GRMZM2G150950;PK00377.1;PK26376.1;Cucsa.303060;Glyma04g10960.1;Glyma10g07550.1;Glyma13g21430.1;LjSGA_100986.1;MDP0000388292;MDP0000514420;cassava13117.valid.m1;cassava4485.m1;cassava47435.m1;AT4G21895;AT5G62260;Medtr1g073540;Me…
TFmatrixID_0148	AT-Hook	278	+	1	aaAAAATa	Os02g0824300;Os06g0326000;Os07g0184800;Os08g0512400;Os09g0491708;estExt_fgenesh1_pg.C_2230073;POPTR_0004s20060;ppa016410m;ppa024471m;29092.m000442;fgenesh2_pg.C_scaffold_83000076;BRADI3G40180;Sb02g028500;Sb04g037880;Thaps11588;GSVIVG00027617001;scaffold_702647.1;GRMZM2G089562;GRMZM2G106133;GRMZM2G123887;GRMZM2G159926;GRMZM2G164489;Glyma06g01700.1;Glyma0856s00200.1;Glyma09g39650.1;Glyma18g46540.1;…
TFmatrixID_0137	AT-Hook	279	+	1	aaaAATAT	Os07g0184800;POPTR_0002s10560;POPTR_0005s17920;ppa004994m;67318;29842.m003611;29912.m005467;fgenesh1_pg.C_scaffold_7001757;fgenesh2_kg.8__2218__AT5G62260.1;scaffold_100611.1;Thaps24106;GRMZM2G150950;PK00377.1;PK26376.1;Cucsa.303060;Glyma04g10960.1;Glyma10g07550.1;Glyma13g21430.1;LjSGA_100986.1;MDP0000388292;MDP0000514420;cassava13117.valid.m1;cassava4485.m1;cassava47435.m1;AT4G21895;AT5G62260;Med…
TFmatrixID_0149	AT-Hook	279	-	0.97	aaAAATAtgt	Os11g0602200;BRADI2G14100;BGIOSIBCE034976
TFmatrixID_0580	AT-Hook	280	+	1	aAAATAt	Os01g0835600;fgenesh1_pg.C_Chr_20.0001000063;29005.m000251;Sb0621s002020;fgenesh4_pg.C_scaffold_6000195;GRMZM2G008456;GRMZM2G127034;mgf004903m;BGIOSIBCE004181
TF_motif_seq_0253	(Motif sequence only)	282	-	1	AATAT	ROOTMOTIFTAPOX1
TF_motif_seq_0303	(Motif sequence only)	282	-	0.83	aATATG	CATATGGMSAUR
TF_motif_seq_0410	bHLH	283	+	0.75	ATATGttt	AT1G32640
TF_motif_seq_0343	(Motif sequence only)	284	-	0.86	taTGTTT	ANAERO1CONSENSUS
TF_motif_seq_0267	Trihelix	287	+	0.8	GTTTC	AT5G01380
TF_motif_seq_0261	(Motif sequence only)	287	-	0.8	GTTTC	SURECOREATSULTR11
TF_motif_seq_0274	(Motif sequence only)	288	+	0.8	TTTCA	BIHD1OS
TFmatrixID_0297	Homeodomain	290	+	0.96	tcaTATAT	PRH_PETCR
TF_motif_seq_0384	(Motif sequence only)	290	-	0.86	tcATATA	TATABOX4
TFmatrixID_0030	MYB-related	291	-	0.99	cataTATCTa	AT2G46830
TF_motif_seq_0303	(Motif sequence only)	291	+	0.83	CATATa	CATATGGMSAUR
TFmatrixID_0369	Myb/SANT;MYB-related	292	+	0.98	atATATCta	AT1G01060;AT5G37260;BRADI3G16515;Cucsa.349800;MDP0000269098;MDP0000890154;Medtr7g146190;ppa001765m;ppa004107m;ppa005083m;30076.m004464;30171.m000418;Os08g0157600;PDK_20s1414244g001;e_gw1.96.88.1;gw1.325.30.1;POPTR_0002s18170;POPTR_0004s07270;POPTR_0014s10240;gw1.4.555.1;Sb07g003870;GSVIVG00027456001;GSVIVG00035231001;PK20866.1;Glyma02g40800.1;Glyma03g42260.1;Glyma07g05410.1;Glyma11g33180.1;Glyma1…
TFmatrixID_0610	MYB-related	292	+	0.96	atATATCtaa	AT5G17300
TF_motif_seq_0254	AP2;ERF	292	+	0.8	ATATA	AT3G14230
TF_motif_seq_0254	AP2;ERF	293	-	0.8	TATAT	AT3G14230
TF_motif_seq_0243	GATA;tify	294	-	1	ATATC	AT1G51600;AT2G45050;AT3G06740;AT3G16870;AT3G21175;AT3G24050;AT3G54810;AT3G60530;AT4G17570;AT4G24470;AT4G26150;AT4G32890;AT4G34680;AT5G25830;AT5G26930;AT5G56860;AT5G66320;AT2G18380;AT3G50870;AT4G36620
TF_motif_seq_0262	(Motif sequence only)	294	-	0.8	ATATC	IBOXCORE
TF_motif_seq_0237	GATA;tify	295	-	1	TATCT	AT1G51600;AT2G45050;AT3G06740;AT3G16870;AT3G21175;AT3G24050;AT3G54810;AT3G60530;AT4G17570;AT4G24470;AT4G26150;AT4G32890;AT4G34680;AT5G25830;AT5G26930;AT5G56860;AT5G66320;AT2G18380;AT3G50870;AT4G36620
TF_motif_seq_0264	(Motif sequence only)	295	-	0.8	TATCT	MYBST1
TF_motif_seq_0254	AP2;ERF	296	+	1	ATCTA	AT3G14230
TF_motif_seq_0241	ZF-HD	298	-	1	CTAAT	AT1G75240
TF_motif_seq_0257	NF-YB;NF-YA;NF-YC	298	+	0.8	CTAAT	AT1G09030;AT1G17590;AT1G21970;AT1G30500;AT1G54160;AT1G54830;AT1G56170;AT1G72830;AT2G38880;AT2G47810;AT3G05690;AT3G14020;AT3G20910;AT3G53340;AT4G14540;AT5G06510;AT5G12840;AT5G27910;AT5G38140;AT5G47640;AT5G47670;AT5G50470;AT5G50480;Os01g0834400;Os02g0725900;Os05g0463800;Os05g0573500
TF_motif_seq_0329	(Motif sequence only)	298	-	1	cTAATA	CPBCSPOR
TF_motif_seq_0101	(Motif sequence only)	299	-	0.75	taataacTTTTG	HSRENTHSR203J
TF_motif_seq_0262	(Motif sequence only)	300	+	0.8	AATAA	IBOXCORE
TF_motif_seq_0283	(Motif sequence only)	300	+	0.83	AATAAc	POLASIG3
TF_motif_seq_0267	Trihelix	301	-	0.8	ATAAC	AT5G01380
TFmatrixID_0233	Dof	302	-	1	taaCTTTTga	AT1G64620;fgenesh2_kg.2__13__AT1G64620.1
TF_motif_seq_0272	(Motif sequence only)	302	+	0.8	TAACT	WBOXHVISO1
TF_motif_seq_0225	(Others)	303	-	0.61	aacttttgatttattcggtttaaTTTTT	D45066
TF_motif_seq_0280	(Motif sequence only)	303	+	0.83	AACTTt	ACGTTBOX
TF_motif_seq_0280	(Motif sequence only)	303	-	0.83	aACTTT	ACGTTBOX
TFmatrixID_0235	Dof	304	-	1	aCTTTTga	AT3G21270;scaffold_302540.1
TF_motif_seq_0239	Dof	304	-	1	ACTTT	AT1G29160;AT1G64620;AT2G37590;AT3G21270;AT3G45610;AT3G47500;AT4G38000;AT5G39660;AT5G60200;AT5G60850;AT5G62940;AT2G46590;AT1G07640;AT1G21340;AT1G26790;AT1G47655;AT1G51700;AT1G69570;AT2G28510;AT2G28810;AT2G34140;AT3G50410;AT3G55370;AT3G61850;AT4G00940;AT4G21050;AT4G21080;AT4G24060;AT5G02460;AT5G62430;AT5G65590;AT5G66940
TF_motif_seq_0238	(Motif sequence only)	304	-	1	ACTTT	DOFCOREZM
TF_motif_seq_0269	(Motif sequence only)	305	-	0.8	CTTTT	TAAAGSTKST1
TF_motif_seq_0399	(Motif sequence only)	307	+	0.84	TTTGAtt	WBBOXPCWRKY1
TF_motif_seq_0254	AP2;ERF	308	-	0.8	TTGAT	AT3G14230
TF_motif_seq_0004	(Motif sequence only)	308	-	0.89	ttgatTTATT	MARABOX1
TF_motif_seq_0275	(Motif sequence only)	308	+	0.8	TTGAT	WBOXATNPR1
TF_motif_seq_0237	GATA;tify	309	+	1	TGATT	AT1G51600;AT2G45050;AT3G06740;AT3G16870;AT3G21175;AT3G24050;AT3G54810;AT3G60530;AT4G17570;AT4G24470;AT4G26150;AT4G32890;AT4G34680;AT5G25830;AT5G26930;AT5G56860;AT5G66320;AT2G18380;AT3G50870;AT4G36620
TF_motif_seq_0268	(Motif sequence only)	309	+	1	TGATT	ARR1AT
TF_motif_seq_0272	(Motif sequence only)	309	+	0.8	TGATT	WBOXHVISO1
TF_motif_seq_0254	AP2;ERF	311	+	0.8	ATTTA	AT3G14230
TF_motif_seq_0269	(Motif sequence only)	311	-	0.8	ATTTA	TAAAGSTKST1
TFmatrixID_0131	AT-Hook	312	-	1	TTTATtcgg	Os06g0326000;Os07g0184800;Os08g0512400;Os09g0491708;estExt_fgenesh1_pg.C_2230073;POPTR_0004s20060;ppa016410m;ppa024471m;29092.m000442;fgenesh2_pg.C_scaffold_83000076;BRADI3G40180;BRADI3G55950;Sb02g028500;Sb04g037880;Thaps11588;GSVIVG00027617001;scaffold_702647.1;GRMZM2G089562;GRMZM2G106133;GRMZM2G123887;GRMZM2G159926;GRMZM2G164489;Glyma06g01700.1;Glyma0856s00200.1;Glyma09g39650.1;Glyma18g46540.1;…
TFmatrixID_0143	AT-Hook	312	-	1	tTTATTcggt	fgenesh1_pg.C_Chr_20.0001000063;29005.m000251;fgenesh4_pg.C_scaffold_6000195;GRMZM2G008456;mgf004903m
TF_motif_seq_0282	Alpha-amylase	312	-	1	tTTATT	M24286;M24287
TF_motif_seq_0283	(Motif sequence only)	312	-	0.83	tTTATT	POLASIG3
TF_motif_seq_0262	(Motif sequence only)	313	-	0.8	TTATT	IBOXCORE
TF_motif_seq_0264	(Motif sequence only)	314	-	0.8	TATTC	MYBST1
TF_motif_seq_0257	NF-YB;NF-YA;NF-YC	315	-	0.8	ATTCG	AT1G09030;AT1G17590;AT1G21970;AT1G30500;AT1G54160;AT1G54830;AT1G56170;AT1G72830;AT2G38880;AT2G47810;AT3G05690;AT3G14020;AT3G20910;AT3G53340;AT4G14540;AT5G06510;AT5G12840;AT5G27910;AT5G38140;AT5G47640;AT5G47670;AT5G50470;AT5G50480;Os01g0834400;Os02g0725900;Os05g0463800;Os05g0573500
TF_motif_seq_0258	Dehydrin	316	-	0.8	TTCGG	U01377
TF_motif_seq_0248	(Motif sequence only)	318	-	0.8	CGGTT	MYBCOREATCYCB1
TF_motif_seq_0269	(Motif sequence only)	320	-	0.8	GTTTA	TAAAGSTKST1
TFmatrixID_0002	AT-Hook	321	+	0.94	ttTAATTttt	AT1G63480
TF_motif_seq_0347	Alpha-amylase	321	-	1	ttTAATT	M24286;M24287
TF_motif_seq_0241	ZF-HD	322	-	1	TTAAT	AT1G75240
TFmatrixID_0129	AT-Hook	324	-	1	AATTTttgt	POPTR_0004s08590;POPTR_0017s02940;ppa012096m;Sb07g020920;Al_scaffold_0005_66;scaffold_101674.1;GRMZM2G004878;GRMZM2G106133;Cucsa.031270;Cucsa.084380;Glyma11g33690.1;LjSGA_020555.1;LjSGA_143953.1;MDP0000141691;MDP0000203957;MDP0000204120;MDP0000233529;MDP0000931380;cassava30016.valid.m1;cassava6241.valid.m1;cassava6242.valid.m1;AT1G14900;AT1G48610;Medtr1g086280;Medtr3g087730;mgf004884m;mgf014039m;…
TFmatrixID_0152	AT-Hook	324	-	1	AATTTtt	Os06g0326000;estExt_fgenesh1_pg.C_2230073;POPTR_0004s20060;ppa016410m;ppa024471m;29092.m000442;fgenesh2_pg.C_scaffold_83000076;Sb04g037880;Thaps11588;GSVIVG00027617001;scaffold_702647.1;GRMZM2G089562;GRMZM2G106133;GRMZM2G123887;GRMZM2G164489;Glyma0856s00200.1;Glyma09g39650.1;Glyma18g46540.1;LjSGA_043546.1;MDP0000137090;cassava12241.valid.m1;cassava34089.m1;AT1G19485;AT1G48610;Medtr5g011900;mg0261…
TFmatrixID_0151	AT-Hook	325	-	1	ATTTTtg	Os11g0602200;BRADI2G14100;fgenesh2_pg.17_#_325;BGIOSIBCE034976
TF_motif_seq_0375	(Motif sequence only)	325	+	1	aTTTTTg	SEF4MOTIFGM7S
TF_motif_seq_0344	(Motif sequence only)	327	-	0.86	ttTTGTT	AACACOREOSGLUB1
TF_motif_seq_0376	Myb/SANT;MYB	328	-	1	ttTGTTA	Os01g0812000
TF_motif_seq_0379	Alpha-amylase	328	-	1	ttTGTTA	X16509
TF_motif_seq_0377	(Motif sequence only)	328	-	1	ttTGTTA	GAREAT
TF_motif_seq_0378	(Motif sequence only)	328	-	0.86	ttTGTTA	GARE1OSREP1
TF_motif_seq_0007	(Motif sequence only)	329	-	0.8	ttgttACTGT	D1GMAUX28
TF_motif_seq_0274	(Motif sequence only)	330	+	0.8	TGTTA	BIHD1OS
TF_motif_seq_0267	Trihelix	331	+	1	GTTAC	AT5G01380
TF_motif_seq_0267	Trihelix	331	-	0.8	GTTAC	AT5G01380
TF_motif_seq_0272	(Motif sequence only)	332	+	0.8	TTACT	WBOXHVISO1
TFmatrixID_0293	Homeodomain;TALE	333	-	0.99	tacTGTCAaa	AT1G62990;AT4G32040;AT5G11060;AT5G25220;BRADI1G30730;BRADI1G76970;BRADI3G06170;BRADI3G19927;Cucsa.162660;Cucsa.271780;Cucsa.302660;MDP0000135063;MDP0000137501;MDP0000167286;MDP0000313776;MDP0000323095;MDP0000551496;Medtr3g137900;Medtr5g011210;Medtr8g122670;ppa005712m;ppa005888m;ppa005932m;ppa007698m;ppa009464m;29737.m001270;29848.m004577;30190.m011101;Os02g0182800;Os06g0646600;Os08g0292900;PDK_20…
TF_motif_seq_0247	(Motif sequence only)	333	+	1	TACTG	CACTFTPPCA1
TF_motif_seq_0407	(Motif sequence only)	334	+	0.75	ACTGTcaa	SP8BFIBSP8AIB
TF_motif_seq_0246	Homeodomain;TALE	336	-	1	TGTCA	AT1G23380;AT1G62360;AT1G70510;AT4G08150;Os03g0727000;GRMZM2G017087_T02
TF_motif_seq_0271	bZIP	336	-	0.8	TGTCA	AT1G77920;AT3G12250;AT5G06950;AT5G06960;AT5G10030;AT5G65210;AT1G22070
TF_motif_seq_0339	WRKY	336	-	0.95	tGTCAA	AT1G13960;AT1G18860;AT1G29280;AT1G29860;AT1G30650;AT1G55600;AT1G62300;AT1G64000;AT1G66550;AT1G68150;AT1G69310;AT1G69810;AT1G80590;AT1G80840;AT2G03340;AT2G23320;AT2G24570;AT2G25000;AT2G30250;AT2G30590;AT2G34830;AT2G37260;AT2G38470;AT2G40740;AT2G40750;AT2G44745;AT2G46130;AT2G46400;AT2G47260;AT3G01080;AT3G01970;AT3G04670;AT3G56400;AT3G58710;AT4G01250;AT4G01720;AT4G04450;AT4G12020;AT4G18170;AT4G22070…
TF_motif_seq_0272	(Motif sequence only)	336	-	0.8	TGTCA	WBOXHVISO1
TF_motif_seq_0274	(Motif sequence only)	336	+	1	TGTCA	BIHD1OS
TF_motif_seq_0274	(Motif sequence only)	336	-	0.8	TGTCA	BIHD1OS
TF_motif_seq_0395	(Motif sequence only)	336	+	0.86	TGTCAaa	TGTCACACMCUCUMISIN
TF_motif_seq_0399	(Motif sequence only)	336	-	0.96	tgTCAAA	WBBOXPCWRKY1
TF_motif_seq_0275	(Motif sequence only)	337	-	1	GTCAA	WBOXATNPR1
TFmatrixID_0288	Homeodomain;HD-ZIP	340	-	0.99	aaaATTAAtgt	AT1G05230;AT1G17920;AT3G61150;AT4G00730;AT5G46880;BRADI1G46247;BRADI3G14500;BRADI3G15327;BRADI3G34410;BRADI3G51540;BRADI3G57567;BRADI4G35760;Cucsa.045360;Cucsa.061970;Cucsa.072780;Cucsa.086030;Cucsa.112320;Cucsa.148430;Cucsa.250870;Cucsa.312880;Cucsa.363170;MDP0000046392;MDP0000123097;MDP0000142893;MDP0000204639;MDP0000233235;MDP0000285637;MDP0000318514;MDP0000322550;MDP0000389745;MDP0000491277;M…
TF_motif_seq_0017	(Motif sequence only)	340	-	0.8	aaaatTAATG	GMHDLGMVSPB
TFmatrixID_0280	Homeodomain;HD-ZIP	341	+	0.98	aaaTTAATgt	AT1G05230;AT1G17920;AT1G73360;AT1G79840;AT3G03260;AT3G61150;AT5G46880;BRADI1G46247;BRADI3G14500;BRADI3G15327;BRADI3G34410;BRADI3G51540;BRADI3G57567;BRADI4G35760;Cucsa.045360;Cucsa.061970;Cucsa.072780;Cucsa.086030;Cucsa.108510;Cucsa.112320;Cucsa.148430;Cucsa.250870;Cucsa.312880;Cucsa.359250;Cucsa.363170;MDP0000046392;MDP0000123097;MDP0000125182;MDP0000125184;MDP0000142893;MDP0000233235;MDP00002856…
TFmatrixID_0290	Homeodomain;HD-ZIP	342	+	0.99	aaTTAATgta	AT1G05230;AT1G17920;AT2G32370;AT3G61150;AT4G21750;AT5G46880;BRADI1G46247;BRADI3G14500;BRADI3G15327;BRADI3G34410;BRADI3G51540;BRADI3G57567;BRADI4G35760;BRADI5G22570;Cucsa.045360;Cucsa.072780;Cucsa.086030;Cucsa.108510;Cucsa.112320;Cucsa.148430;Cucsa.250870;Cucsa.312880;Cucsa.363170;MDP0000046392;MDP0000123097;MDP0000125182;MDP0000125184;MDP0000204639;MDP0000285637;MDP0000318514;MDP0000322550;MDP000…
TF_motif_seq_0347	Alpha-amylase	342	+	0.86	AATTAat	M24286;M24287
TF_motif_seq_0241	ZF-HD	343	+	1	ATTAA	AT1G75240
TF_motif_seq_0241	ZF-HD	344	-	1	TTAAT	AT1G75240
TF_motif_seq_0397	(Motif sequence only)	344	+	0.86	TTAATgt	WUSATAg
TF_motif_seq_0269	(Motif sequence only)	345	+	0.8	TAATG	TAAAGSTKST1
TF_motif_seq_0380	(Motif sequence only)	345	+	0.86	TAATGta	GARE2OSREP1
TF_motif_seq_0407	(Motif sequence only)	346	+	0.75	AATGTata	SP8BFIBSP8AIB
TFmatrixID_0131	AT-Hook	347	+	1	atgtATAAA	Os06g0326000;Os07g0184800;Os08g0512400;Os09g0491708;estExt_fgenesh1_pg.C_2230073;POPTR_0004s20060;ppa016410m;ppa024471m;29092.m000442;fgenesh2_pg.C_scaffold_83000076;BRADI3G40180;BRADI3G55950;Sb02g028500;Sb04g037880;Thaps11588;GSVIVG00027617001;scaffold_702647.1;GRMZM2G089562;GRMZM2G106133;GRMZM2G123887;GRMZM2G159926;GRMZM2G164489;Glyma06g01700.1;Glyma0856s00200.1;Glyma09g39650.1;Glyma18g46540.1;…
TF_motif_seq_0254	AP2;ERF	347	+	0.8	ATGTA	AT3G14230
TFmatrixID_0223	TCR;CPP	348	-	0.96	tgtatAAATTtgt	AT4G14770;Cucsa.168280;Cucsa.254540;MDP0000210939;MDP0000292449;Medtr5g006670;ppa002058m;29844.m003241;POPTR_0010s09350;GSVIVG00018021001;PK22848.1;scaffold_302728.1;Glyma01g44670.1;chr1.CM0591.20.nd;cassava35352.valid.m1;cassava569.valid.m1
TFmatrixID_0585	TBP	348	+	0.98	tgtATAAAttt	Os10g0432300;Os12g0580300;EuGene.0800010331;eugene.1200010061;estExt_gwp_GeneWisePlus.C_Chr_12.00010124;PDK_20s1715251g002;AT1G55520;AT3G13445;e_gw1.13.259.1;estExt_Genewise1.C_2460019;POPTR_0013s05580;POPTR_0019s04890;ppa011675m;ppa011711m;29822.m003403;29950.m001154;estExt_fgenesh1_kg.C_20040;gw1.13.273.1;Sb01g012880;Sb01g017130;Sb01g021297;Sb08g022273;GSVIVG00025497001;estExt_Genewise1.C_90019…
TF_motif_seq_0454	(Motif sequence only)	348	-	0.88	tgtATAAA	TATAPVTRNALEU
TFmatrixID_0569	TBP	349	+	0.96	gtATAAAtttgtatt	Os10g0432300;Os12g0580300;EuGene.0800010331;eugene.1200010061;estExt_gwp_GeneWisePlus.C_Chr_12.00010124;PDK_20s1715251g002;AT1G55520;AT3G13445;e_gw1.13.259.1;estExt_Genewise1.C_2460019;POPTR_0013s05580;POPTR_0019s04890;ppa011675m;ppa011711m;29822.m003403;29950.m001154;estExt_fgenesh1_kg.C_20040;gw1.13.273.1;Sb01g012880;Sb01g017130;Sb01g021297;Sb08g022273;GSVIVG00025497001;estExt_Genewise1.C_90019…
TF_motif_seq_0264	(Motif sequence only)	349	+	0.8	GTATA	MYBST1
TFmatrixID_0571	TBP	350	+	1	tATAAAtt	Os10g0432300;Os12g0580300;EuGene.0800010331;eugene.1200010061;estExt_gwp_GeneWisePlus.C_Chr_12.00010124;PDK_20s1715251g002;AT1G55520;AT3G13445;e_gw1.13.259.1;estExt_Genewise1.C_2460019;POPTR_0013s05580;POPTR_0019s04890;ppa011675m;ppa011711m;29822.m003403;29950.m001154;estExt_fgenesh1_kg.C_20040;gw1.13.273.1;Sb01g012880;Sb01g017130;Sb01g021297;Sb08g022273;GSVIVG00025497001;estExt_Genewise1.C_90019…
TF_motif_seq_0262	(Motif sequence only)	350	+	0.8	TATAA	IBOXCORE
TF_motif_seq_0383	(Motif sequence only)	350	+	1	TATAAat	TATABOX2
TF_motif_seq_0254	AP2;ERF	352	-	0.8	TAAAT	AT3G14230
TF_motif_seq_0269	(Motif sequence only)	352	+	0.8	TAAAT	TAAAGSTKST1
TF_motif_seq_0257	NF-YB;NF-YA;NF-YC	355	-	0.8	ATTTG	AT1G09030;AT1G17590;AT1G21970;AT1G30500;AT1G54160;AT1G54830;AT1G56170;AT1G72830;AT2G38880;AT2G47810;AT3G05690;AT3G14020;AT3G20910;AT3G53340;AT4G14540;AT5G06510;AT5G12840;AT5G27910;AT5G38140;AT5G47640;AT5G47670;AT5G50470;AT5G50480;Os01g0834400;Os02g0725900;Os05g0463800;Os05g0573500
TF_motif_seq_0242	(Motif sequence only)	360	-	1	TATTG	CAATBOX1
TF_motif_seq_0257	NF-YB;NF-YA;NF-YC	361	-	0.8	ATTGT	AT1G09030;AT1G17590;AT1G21970;AT1G30500;AT1G54160;AT1G54830;AT1G56170;AT1G72830;AT2G38880;AT2G47810;AT3G05690;AT3G14020;AT3G20910;AT3G53340;AT4G14540;AT5G06510;AT5G12840;AT5G27910;AT5G38140;AT5G47640;AT5G47670;AT5G50470;AT5G50480;Os01g0834400;Os02g0725900;Os05g0463800;Os05g0573500
TF_motif_seq_0343	(Motif sequence only)	361	-	0.86	atTGTTT	ANAERO1CONSENSUS
TF_motif_seq_0254	AP2;ERF	367	-	0.8	TTGAT	AT3G14230
TF_motif_seq_0275	(Motif sequence only)	367	+	0.8	TTGAT	WBOXATNPR1
TF_motif_seq_0237	GATA;tify	368	+	1	TGATG	AT1G51600;AT2G45050;AT3G06740;AT3G16870;AT3G21175;AT3G24050;AT3G54810;AT3G60530;AT4G17570;AT4G24470;AT4G26150;AT4G32890;AT4G34680;AT5G25830;AT5G26930;AT5G56860;AT5G66320;AT2G18380;AT3G50870;AT4G36620
TF_motif_seq_0271	bZIP	368	+	0.8	TGATG	AT1G77920;AT3G12250;AT5G06950;AT5G06960;AT5G10030;AT5G65210;AT1G22070
TF_motif_seq_0411	Ribosomal protein L21P	370	+	0.75	ATGGTtta	M64682
TF_motif_seq_0341	(Motif sequence only)	371	-	1	TGGTTt	MYB1AT
TF_motif_seq_0269	(Motif sequence only)	373	-	0.8	GTTTA	TAAAGSTKST1
TF_motif_seq_0155	(Motif sequence only)	375	+	0.73	TTATGaaaaaaattt	SB3NPABC1
TF_motif_seq_0262	(Motif sequence only)	375	-	0.8	TTATG	IBOXCORE
TF_motif_seq_0164	(Motif sequence only)	377	-	0.75	atgaaaaaaatTTAAG	ELEMENT2GMLBC3
TF_motif_seq_0274	(Motif sequence only)	378	-	0.8	TGAAA	BIHD1OS
TF_motif_seq_0457	(Motif sequence only)	378	-	0.88	tgaAAAAA	PYRIMIDINEBOXHVEPB1
TF_motif_seq_0262	(Motif sequence only)	379	+	0.8	GAAAA	IBOXCORE
TF_motif_seq_0315	(Motif sequence only)	379	+	1	GAAAAa	GT1GMSCAM4
TF_motif_seq_0321	(Motif sequence only)	379	+	1	GAAAAa	GT1CONSENSUS
TF_motif_seq_0457	(Motif sequence only)	379	-	0.88	gaaAAAAA	PYRIMIDINEBOXHVEPB1
TFmatrixID_0129	AT-Hook	380	+	1	aaaaAAATT	POPTR_0004s08590;POPTR_0017s02940;ppa012096m;Sb07g020920;Al_scaffold_0005_66;scaffold_101674.1;GRMZM2G004878;GRMZM2G106133;Cucsa.031270;Cucsa.084380;Glyma11g33690.1;LjSGA_020555.1;LjSGA_143953.1;MDP0000141691;MDP0000203957;MDP0000204120;MDP0000233529;MDP0000931380;cassava30016.valid.m1;cassava6241.valid.m1;cassava6242.valid.m1;AT1G14900;AT1G48610;Medtr1g086280;Medtr3g087730;mgf004884m;mgf014039m;…
TFmatrixID_0140	AT-Hook	380	+	1	aaaAAAAT	POPTR_0002s10560;POPTR_0005s17920;ppa004994m;67318;29842.m003611;29912.m005467;fgenesh1_pg.C_scaffold_7001757;fgenesh2_kg.8__2218__AT5G62260.1;scaffold_100611.1;Thaps24106;GRMZM2G150950;PK00377.1;PK26376.1;Cucsa.303060;Glyma04g10960.1;Glyma10g07550.1;Glyma13g21430.1;LjSGA_100986.1;MDP0000388292;MDP0000514420;cassava13117.valid.m1;cassava4485.m1;cassava47435.m1;AT4G21895;AT5G62260;Medtr1g073540;Me…
TF_motif_seq_0225	(Others)	380	+	0.61	AAAAAaatttaagaaaaattatgaaaaa	D45066
TFmatrixID_0148	AT-Hook	381	+	1	aaAAAATt	Os02g0824300;Os06g0326000;Os07g0184800;Os08g0512400;Os09g0491708;estExt_fgenesh1_pg.C_2230073;POPTR_0004s20060;ppa016410m;ppa024471m;29092.m000442;fgenesh2_pg.C_scaffold_83000076;BRADI3G40180;Sb02g028500;Sb04g037880;Thaps11588;GSVIVG00027617001;scaffold_702647.1;GRMZM2G089562;GRMZM2G106133;GRMZM2G123887;GRMZM2G159926;GRMZM2G164489;Glyma06g01700.1;Glyma0856s00200.1;Glyma09g39650.1;Glyma18g46540.1;…
TF_motif_seq_0225	(Others)	381	+	0.61	AAAAAatttaagaaaaattatgaaaaac	D45066
TFmatrixID_0152	AT-Hook	382	+	1	aaAAATT	Os06g0326000;estExt_fgenesh1_pg.C_2230073;POPTR_0004s20060;ppa016410m;ppa024471m;29092.m000442;fgenesh2_pg.C_scaffold_83000076;Sb04g037880;Thaps11588;GSVIVG00027617001;scaffold_702647.1;GRMZM2G089562;GRMZM2G106133;GRMZM2G123887;GRMZM2G164489;Glyma0856s00200.1;Glyma09g39650.1;Glyma18g46540.1;LjSGA_043546.1;MDP0000137090;cassava12241.valid.m1;cassava34089.m1;AT1G19485;AT1G48610;Medtr5g011900;mg0261…
TFmatrixID_0223	TCR;CPP	382	+	0.98	aaaAATTTaagaa	AT4G14770;Cucsa.168280;Cucsa.254540;MDP0000210939;MDP0000292449;Medtr5g006670;ppa002058m;29844.m003241;POPTR_0010s09350;GSVIVG00018021001;PK22848.1;scaffold_302728.1;Glyma01g44670.1;chr1.CM0591.20.nd;cassava35352.valid.m1;cassava569.valid.m1
TF_motif_seq_0225	(Others)	382	+	0.61	AAAAAtttaagaaaaattatgaaaaacc	D45066
TF_motif_seq_0254	AP2;ERF	386	+	0.8	ATTTA	AT3G14230
TF_motif_seq_0269	(Motif sequence only)	386	-	0.8	ATTTA	TAAAGSTKST1
TF_motif_seq_0269	(Motif sequence only)	388	+	0.8	TTAAG	TAAAGSTKST1
TFmatrixID_0129	AT-Hook	391	+	1	agaaAAATT	POPTR_0004s08590;POPTR_0017s02940;ppa012096m;Sb07g020920;Al_scaffold_0005_66;scaffold_101674.1;GRMZM2G004878;GRMZM2G106133;Cucsa.031270;Cucsa.084380;Glyma11g33690.1;LjSGA_020555.1;LjSGA_143953.1;MDP0000141691;MDP0000203957;MDP0000204120;MDP0000233529;MDP0000931380;cassava30016.valid.m1;cassava6241.valid.m1;cassava6242.valid.m1;AT1G14900;AT1G48610;Medtr1g086280;Medtr3g087730;mgf004884m;mgf014039m;…
TFmatrixID_0145	AT-Hook	391	+	1	agaAAAAT	fgenesh1_pg.C_Chr_20.0001000063;29005.m000251;fgenesh4_pg.C_scaffold_6000195;GRMZM2G008456;mgf004903m
TF_motif_seq_0250	(Motif sequence only)	391	+	1	AGAAA	POLLEN1LELAT52
TF_motif_seq_0262	(Motif sequence only)	392	+	0.8	GAAAA	IBOXCORE
TF_motif_seq_0315	(Motif sequence only)	392	+	1	GAAAAa	GT1GMSCAM4
TF_motif_seq_0321	(Motif sequence only)	392	+	1	GAAAAa	GT1CONSENSUS
TFmatrixID_0002	AT-Hook	393	-	0.96	aaaAATTAtg	AT1G63480
TFmatrixID_0152	AT-Hook	393	+	1	aaAAATT	Os06g0326000;estExt_fgenesh1_pg.C_2230073;POPTR_0004s20060;ppa016410m;ppa024471m;29092.m000442;fgenesh2_pg.C_scaffold_83000076;Sb04g037880;Thaps11588;GSVIVG00027617001;scaffold_702647.1;GRMZM2G089562;GRMZM2G106133;GRMZM2G123887;GRMZM2G164489;Glyma0856s00200.1;Glyma09g39650.1;Glyma18g46540.1;LjSGA_043546.1;MDP0000137090;cassava12241.valid.m1;cassava34089.m1;AT1G19485;AT1G48610;Medtr5g011900;mg0261…
TF_motif_seq_0241	ZF-HD	397	+	1	ATTAT	AT1G75240
TF_motif_seq_0262	(Motif sequence only)	398	-	0.8	TTATG	IBOXCORE
TF_motif_seq_0274	(Motif sequence only)	401	-	0.8	TGAAA	BIHD1OS
TF_motif_seq_0262	(Motif sequence only)	402	+	0.8	GAAAA	IBOXCORE
TF_motif_seq_0315	(Motif sequence only)	402	+	1	GAAAAa	GT1GMSCAM4
TF_motif_seq_0321	(Motif sequence only)	402	+	1	GAAAAa	GT1CONSENSUS
TFmatrixID_0594	MYB;MYB-related	405	-	0.95	aaACCTAata	AT5G59780
TF_motif_seq_0001	(Motif sequence only)	406	+	0.8	AACCTaatat	LREBOXIPCCHS1
TF_motif_seq_0254	AP2;ERF	407	+	0.8	ACCTA	AT3G14230
TFmatrixID_0150	AT-Hook	409	+	0.99	ctAATATtca	Os01g0835600;fgenesh1_pg.C_Chr_20.0001000063;29005.m000251;Sb0621s002020;fgenesh4_pg.C_scaffold_6000195;GRMZM2G008456;GRMZM2G127034;mgf004903m;BGIOSIBCE004181
TFmatrixID_0150	AT-Hook	409	-	0.99	ctaATATTca	Os01g0835600;fgenesh1_pg.C_Chr_20.0001000063;29005.m000251;Sb0621s002020;fgenesh4_pg.C_scaffold_6000195;GRMZM2G008456;GRMZM2G127034;mgf004903m;BGIOSIBCE004181
TF_motif_seq_0241	ZF-HD	409	-	1	CTAAT	AT1G75240
TF_motif_seq_0257	NF-YB;NF-YA;NF-YC	409	+	0.8	CTAAT	AT1G09030;AT1G17590;AT1G21970;AT1G30500;AT1G54160;AT1G54830;AT1G56170;AT1G72830;AT2G38880;AT2G47810;AT3G05690;AT3G14020;AT3G20910;AT3G53340;AT4G14540;AT5G06510;AT5G12840;AT5G27910;AT5G38140;AT5G47640;AT5G47670;AT5G50470;AT5G50480;Os01g0834400;Os02g0725900;Os05g0463800;Os05g0573500
TF_motif_seq_0329	(Motif sequence only)	409	-	1	cTAATA	CPBCSPOR
TFmatrixID_0376	Myb/SANT	410	+	0.97	taaTATTCattt	1200010282
TF_motif_seq_0434	(Motif sequence only)	410	-	0.83	taaTATTC	P1BS
TF_motif_seq_0253	(Motif sequence only)	411	-	1	AATAT	ROOTMOTIFTAPOX1
TF_motif_seq_0253	(Motif sequence only)	412	+	1	ATATT	ROOTMOTIFTAPOX1
TF_motif_seq_0264	(Motif sequence only)	413	-	0.8	TATTC	MYBST1
TF_motif_seq_0272	(Motif sequence only)	414	-	0.8	ATTCA	WBOXHVISO1
TF_motif_seq_0444	Homeodomain;HD-ZIP	415	-	0.97	ttcATTTA	AT4G21750;AT4G04890
TF_motif_seq_0445	(Motif sequence only)	415	-	0.97	ttcATTTA	L1BOXATPDF1
TF_motif_seq_0009	(Motif sequence only)	416	-	0.7	tcattTACGT	LS7ATPR1
TF_motif_seq_0254	AP2;ERF	418	+	0.8	ATTTA	AT3G14230
TF_motif_seq_0003	(Motif sequence only)	418	-	0.8	atttaCGTTT	WINPSTPIIIK
TF_motif_seq_0269	(Motif sequence only)	418	-	0.8	ATTTA	TAAAGSTKST1
TFmatrixID_0011	NAC;NAM	419	-	0.91	ttTACGTttt	AT3G15500
TFmatrixID_0012	NAC;NAM	419	+	0.88	ttTACGTttt	AT3G15500
TFmatrixID_0125	AP2;B3	419	-	0.93	tttACGTTtt	AT1G50680;AT1G51120;fgenesh2_kg.1__4154__AT1G50680.1;fgenesh2_kg.1__4181__AT1G51120.1;cassava14279.m1
TF_motif_seq_0267	Trihelix	419	+	0.8	TTTAC	AT5G01380
TF_motif_seq_0275	(Motif sequence only)	419	+	0.8	TTTAC	WBOXATNPR1
TFmatrixID_0242	Dof	420	-	0.95	ttACGTTtttt	AT5G60850;scaffold_802724.1
TF_motif_seq_0271	bZIP	420	+	0.8	TTACG	AT1G77920;AT3G12250;AT5G06950;AT5G06960;AT5G10030;AT5G65210;AT1G22070
TF_motif_seq_0410	bHLH	420	+	0.75	TTACGttt	AT1G32640
TF_motif_seq_0240	bZIP	421	-	1	TACGT	AT3G54620;AT4G02640
TF_motif_seq_0327	(Others)	421	+	0.83	TACGTt	L34551
TF_motif_seq_0327	(Others)	421	-	0.83	tACGTT	L34551
TF_motif_seq_0249	(Motif sequence only)	421	-	0.8	TACGT	ABRELATERD1
TF_motif_seq_0280	(Motif sequence only)	421	+	0.83	TACGTt	ACGTTBOX
TF_motif_seq_0280	(Motif sequence only)	421	-	0.83	tACGTT	ACGTTBOX
TF_motif_seq_0380	(Motif sequence only)	421	-	0.86	taCGTTT	GARE2OSREP1
TF_motif_seq_0240	bZIP	422	+	1	ACGTT	AT3G54620;AT4G02640
TF_motif_seq_0248	(Motif sequence only)	422	-	0.8	ACGTT	MYBCOREATCYCB1
TF_motif_seq_0249	(Motif sequence only)	422	+	0.8	ACGTT	ABRELATERD1
TFmatrixID_0247	Dof	427	+	0.91	tttTTAAAga	estExt_fgenesh1_pg.C_370003
TFmatrixID_0247	Dof	427	-	0.91	ttTTTAAaga	estExt_fgenesh1_pg.C_370003
TFmatrixID_0570	TBP	427	-	0.95	tTTTTAaaga	Os10g0432300;Os12g0580300;EuGene.0800010331;eugene.1200010061;estExt_gwp_GeneWisePlus.C_Chr_12.00010124;PDK_20s1715251g002;AT1G55520;AT3G13445;e_gw1.13.259.1;estExt_Genewise1.C_2460019;POPTR_0013s05580;POPTR_0019s04890;ppa011675m;ppa011711m;29822.m003403;29950.m001154;estExt_fgenesh1_kg.C_20040;gw1.13.273.1;Sb01g012880;Sb01g017130;Sb01g021297;Sb08g022273;GSVIVG00025497001;estExt_Genewise1.C_90019…
TF_motif_seq_0225	(Others)	428	-	0.61	ttttaaagactaatagtttttttTTTTT	D45066
TF_motif_seq_0269	(Motif sequence only)	428	-	0.8	TTTTA	TAAAGSTKST1
TF_motif_seq_0269	(Motif sequence only)	431	+	1	TAAAG	TAAAGSTKST1
TF_motif_seq_0239	Dof	432	+	1	AAAGA	AT1G29160;AT1G64620;AT2G37590;AT3G21270;AT3G45610;AT3G47500;AT4G38000;AT5G39660;AT5G60200;AT5G60850;AT5G62940;AT2G46590;AT1G07640;AT1G21340;AT1G26790;AT1G47655;AT1G51700;AT1G69570;AT2G28510;AT2G28810;AT2G34140;AT3G50410;AT3G55370;AT3G61850;AT4G00940;AT4G21050;AT4G21080;AT4G24060;AT5G02460;AT5G62430;AT5G65590;AT5G66940
TF_motif_seq_0238	(Motif sequence only)	432	+	1	AAAGA	DOFCOREZM
TF_motif_seq_0261	(Motif sequence only)	433	+	0.8	AAGAC	SURECOREATSULTR11
TFmatrixID_0302	Homeodomain	434	-	0.98	aGACTAatag	ppa023964m;29671.m000294;POPTR_0018s13920;scaffold_701235.1;Glyma09g06730.1;Glyma15g17970.1;Glyma17g06690.1;chr4.CM0244.10.nd;cassava27173.m1;XP_003595073.1
TF_motif_seq_0272	(Motif sequence only)	434	+	0.8	AGACT	WBOXHVISO1
TF_motif_seq_0388	(Motif sequence only)	436	-	0.86	acTAATA	TATABOX3
TF_motif_seq_0067	HB-PHD	437	+	0.82	CTAATagtttt	AT4G29940
TF_motif_seq_0241	ZF-HD	437	-	1	CTAAT	AT1G75240
TF_motif_seq_0257	NF-YB;NF-YA;NF-YC	437	+	0.8	CTAAT	AT1G09030;AT1G17590;AT1G21970;AT1G30500;AT1G54160;AT1G54830;AT1G56170;AT1G72830;AT2G38880;AT2G47810;AT3G05690;AT3G14020;AT3G20910;AT3G53340;AT4G14540;AT5G06510;AT5G12840;AT5G27910;AT5G38140;AT5G47640;AT5G47670;AT5G50470;AT5G50480;Os01g0834400;Os02g0725900;Os05g0463800;Os05g0573500
TF_motif_seq_0329	(Motif sequence only)	437	-	1	cTAATA	CPBCSPOR
TF_motif_seq_0254	AP2;ERF	441	-	0.8	TAGTT	AT3G14230
TFmatrixID_0476	AT-Hook	443	-	0.96	gTTTTTtttttttttg	Q43877_PEA;POPTR_0004s08590;POPTR_0017s02940;ppa012096m;Sb07g020920;Al_scaffold_0005_66;scaffold_101674.1;GRMZM2G004878;GRMZM2G106133;Cucsa.031270;Cucsa.084380;Glyma11g33690.1;LjSGA_020555.1;LjSGA_143953.1;MDP0000141691;MDP0000203957;MDP0000204120;MDP0000233529;MDP0000931380;cassava30016.valid.m1;cassava6241.valid.m1;cassava6242.valid.m1;AT1G48610;Medtr1g086280;Medtr3g087730;mgf004884m;mgf014039m…
TF_motif_seq_0054	(Motif sequence only)	444	+	1	tttttTTTTT	MARTBOX
TF_motif_seq_0054	(Motif sequence only)	445	+	1	tttttTTTTT	MARTBOX
TF_motif_seq_0054	(Motif sequence only)	446	+	1	tttttTTTTT	MARTBOX
TF_motif_seq_0054	(Motif sequence only)	447	+	1	tttttTTTTT	MARTBOX
TF_motif_seq_0054	(Motif sequence only)	448	+	1	tttttTTTTT	MARTBOX
TFmatrixID_0508	MADS box;MIKC;M-type	449	-	0.91	tttttTTTTGg	AT4G22950;AT4G24540;AT5G51860;AT5G60910;AT5G62165;AT1G24260;AT1G26310;AT2G45650;AT3G30260;AT3G57230;AT3G57390;AT3G61120;AT4G09960;AT4G11880;BRADI1G08326;BRADI1G08340;BRADI1G21980;BRADI1G48520;BRADI1G59250;BRADI1G69890;BRADI1G77020;BRADI2G06330;BRADI2G24940;BRADI2G25090;BRADI2G32910;BRADI2G57000;BRADI3G32090;BRADI3G41260;BRADI3G51800;BRADI4G34680;BRADI4G40350;Cucsa.047280;Cucsa.061700;Cucsa.061750…
TFmatrixID_0133	AT-Hook	452	-	1	TTTTTtggg	Os01g0835600;fgenesh1_pg.C_Chr_20.0001000063;29005.m000251;Sb0621s002020;fgenesh4_pg.C_scaffold_6000195;GRMZM2G008456;GRMZM2G127034;mgf004903m;BGIOSIBCE004181
TFmatrixID_0133	AT-Hook	453	-	1	TTTTTgggg	Os01g0835600;fgenesh1_pg.C_Chr_20.0001000063;29005.m000251;Sb0621s002020;fgenesh4_pg.C_scaffold_6000195;GRMZM2G008456;GRMZM2G127034;mgf004903m;BGIOSIBCE004181
TF_motif_seq_0257	NF-YB;NF-YA;NF-YC	455	-	0.8	TTTGG	AT1G09030;AT1G17590;AT1G21970;AT1G30500;AT1G54160;AT1G54830;AT1G56170;AT1G72830;AT2G38880;AT2G47810;AT3G05690;AT3G14020;AT3G20910;AT3G53340;AT4G14540;AT5G06510;AT5G12840;AT5G27910;AT5G38140;AT5G47640;AT5G47670;AT5G50470;AT5G50480;Os01g0834400;Os02g0725900;Os05g0463800;Os05g0573500
TF_motif_seq_0052	(Motif sequence only)	456	-	0.7	ttgggGTAGA	LS5ATPR1
TF_motif_seq_0264	(Motif sequence only)	459	+	0.8	GGGTA	MYBST1
TFmatrixID_0146	AT-Hook	461	+	0.99	gtagATAAT	Os07g0184800;POPTR_0002s10560;POPTR_0005s17920;ppa004994m;67318;29842.m003611;29912.m005467;fgenesh1_pg.C_scaffold_7001757;fgenesh2_kg.8__2218__AT5G62260.1;scaffold_100611.1;Thaps24106;GRMZM2G150950;PK00377.1;PK26376.1;Cucsa.303060;Glyma04g10960.1;Glyma10g07550.1;Glyma13g21430.1;LjSGA_100986.1;MDP0000388292;MDP0000514420;cassava13117.valid.m1;cassava4485.m1;cassava47435.m1;AT4G21895;AT5G62260;Med…
TFmatrixID_0353	Myb/SANT	462	-	0.96	taGATAAtgt	AT5G04760;scaffold_600421.1
TF_motif_seq_0254	AP2;ERF	462	-	1	TAGAT	AT3G14230
TF_motif_seq_0237	GATA;tify	463	+	1	AGATA	AT1G51600;AT2G45050;AT3G06740;AT3G16870;AT3G21175;AT3G24050;AT3G54810;AT3G60530;AT4G17570;AT4G24470;AT4G26150;AT4G32890;AT4G34680;AT5G25830;AT5G26930;AT5G56860;AT5G66320;AT2G18380;AT3G50870;AT4G36620
TF_motif_seq_0264	(Motif sequence only)	463	+	0.8	AGATA	MYBST1
TF_motif_seq_0243	GATA;tify	464	+	1	GATAA	AT1G51600;AT2G45050;AT3G06740;AT3G16870;AT3G21175;AT3G24050;AT3G54810;AT3G60530;AT4G17570;AT4G24470;AT4G26150;AT4G32890;AT4G34680;AT5G25830;AT5G26930;AT5G56860;AT5G66320;AT2G18380;AT3G50870;AT4G36620
TF_motif_seq_0262	(Motif sequence only)	464	+	1	GATAA	IBOXCORE
TF_motif_seq_0321	(Motif sequence only)	464	+	1	GATAAt	GT1CONSENSUS
TF_motif_seq_0371	(Motif sequence only)	464	+	0.84	GATAAtg	IBOXCORENT
TF_motif_seq_0241	ZF-HD	465	-	1	ATAAT	AT1G75240
TF_motif_seq_0269	(Motif sequence only)	466	+	0.8	TAATG	TAAAGSTKST1
TF_motif_seq_0280	(Motif sequence only)	467	+	0.83	AATGTt	ACGTTBOX
TF_motif_seq_0280	(Motif sequence only)	467	-	0.83	aATGTT	ACGTTBOX

## Sheet: A. alpina
Matrix ID	Family	Position	Strand	Similar Score	Hit Sequence	TF ID or Motif name
TF_motif_seq_0241	ZF-HD	1	-	1	GTAAT	AT1G75240
TF_motif_seq_0267	Trihelix	1	-	0.8	GTAAT	AT5G01380
TF_motif_seq_0370	(Motif sequence only)	1	-	1	gtAATTC	EECCRCAH1
TF_motif_seq_0412	(Motif sequence only)	4	+	0.75	ATTCCgtc	TE2F2NTPCNA
TF_motif_seq_0449	(Motif sequence only)	5	-	0.75	ttcCGTCT	AUXRETGA1GMGH3
TFmatrixID_0638	Dof	7	-	0.99	ccgTCTTTtt	AT5G65590
TF_motif_seq_0258	Dehydrin	7	+	0.8	CCGTC	U01377
TF_motif_seq_0248	(Motif sequence only)	7	-	0.8	CCGTC	MYBCOREATCYCB1
TF_motif_seq_0271	bZIP	8	-	0.8	CGTCT	AT1G77920;AT3G12250;AT5G06950;AT5G06960;AT5G10030;AT5G65210;AT1G22070
TF_motif_seq_0259	(Motif sequence only)	8	-	0.8	CGTCT	CGACGOSAMY3
TF_motif_seq_0261	(Motif sequence only)	9	-	0.8	GTCTT	SURECOREATSULTR11
TF_motif_seq_0239	Dof	10	-	1	TCTTT	AT1G29160;AT1G64620;AT2G37590;AT3G21270;AT3G45610;AT3G47500;AT4G38000;AT5G39660;AT5G60200;AT5G60850;AT5G62940;AT2G46590;AT1G07640;AT1G21340;AT1G26790;AT1G47655;AT1G51700;AT1G69570;AT2G28510;AT2G28810;AT2G34140;AT3G50410;AT3G55370;AT3G61850;AT4G00940;AT4G21050;AT4G21080;AT4G24060;AT5G02460;AT5G62430;AT5G65590;AT5G66940
TF_motif_seq_0238	(Motif sequence only)	10	-	1	TCTTT	DOFCOREZM
TFmatrixID_0240	Dof	11	-	1	CTTTTtc	AT5G60200;fgenesh2_kg.8__1974__AT5G60200.1
TF_motif_seq_0269	(Motif sequence only)	11	-	0.8	CTTTT	TAAAGSTKST1
TF_motif_seq_0315	(Motif sequence only)	12	-	1	tTTTTC	GT1GMSCAM4
TF_motif_seq_0321	(Motif sequence only)	12	-	1	tTTTTC	GT1CONSENSUS
TF_motif_seq_0262	(Motif sequence only)	13	-	0.8	TTTTC	IBOXCORE
TF_motif_seq_0250	(Motif sequence only)	14	-	1	TTTCT	POLLEN1LELAT52
TF_motif_seq_0239	Dof	16	-	1	TCTTT	AT1G29160;AT1G64620;AT2G37590;AT3G21270;AT3G45610;AT3G47500;AT4G38000;AT5G39660;AT5G60200;AT5G60850;AT5G62940;AT2G46590;AT1G07640;AT1G21340;AT1G26790;AT1G47655;AT1G51700;AT1G69570;AT2G28510;AT2G28810;AT2G34140;AT3G50410;AT3G55370;AT3G61850;AT4G00940;AT4G21050;AT4G21080;AT4G24060;AT5G02460;AT5G62430;AT5G65590;AT5G66940
TF_motif_seq_0238	(Motif sequence only)	16	-	1	TCTTT	DOFCOREZM
TF_motif_seq_0269	(Motif sequence only)	17	-	0.8	CTTTC	TAAAGSTKST1
TF_motif_seq_0250	(Motif sequence only)	18	-	1	TTTCT	POLLEN1LELAT52
TF_motif_seq_0261	(Motif sequence only)	19	-	0.8	TTCTC	SURECOREATSULTR11
TF_motif_seq_0262	(Motif sequence only)	19	-	0.8	TTCTC	IBOXCORE
TF_motif_seq_0254	AP2;ERF	21	+	0.8	CTCTA	AT3G14230
TF_motif_seq_0269	(Motif sequence only)	21	-	0.8	CTCTA	TAAAGSTKST1
TF_motif_seq_0254	AP2;ERF	24	-	0.8	TAGAA	AT3G14230
TF_motif_seq_0239	Dof	29	-	1	GCCTT	AT1G29160;AT1G64620;AT2G37590;AT3G21270;AT3G45610;AT3G47500;AT4G38000;AT5G39660;AT5G60200;AT5G60850;AT5G62940;AT2G46590;AT1G07640;AT1G21340;AT1G26790;AT1G47655;AT1G51700;AT1G69570;AT2G28510;AT2G28810;AT2G34140;AT3G50410;AT3G55370;AT3G61850;AT4G00940;AT4G21050;AT4G21080;AT4G24060;AT5G02460;AT5G62430;AT5G65590;AT5G66940
TF_motif_seq_0239	Dof	30	-	1	CCTTT	AT1G29160;AT1G64620;AT2G37590;AT3G21270;AT3G45610;AT3G47500;AT4G38000;AT5G39660;AT5G60200;AT5G60850;AT5G62940;AT2G46590;AT1G07640;AT1G21340;AT1G26790;AT1G47655;AT1G51700;AT1G69570;AT2G28510;AT2G28810;AT2G34140;AT3G50410;AT3G55370;AT3G61850;AT4G00940;AT4G21050;AT4G21080;AT4G24060;AT5G02460;AT5G62430;AT5G65590;AT5G66940
TF_motif_seq_0009	(Motif sequence only)	30	-	0.7	cctttGACAT	LS7ATPR1
TF_motif_seq_0238	(Motif sequence only)	30	-	1	CCTTT	DOFCOREZM
TF_motif_seq_0248	(Motif sequence only)	30	-	0.8	CCTTT	MYBCOREATCYCB1
TF_motif_seq_0269	(Motif sequence only)	31	-	0.8	CTTTG	TAAAGSTKST1
TFmatrixID_0278	Homeodomain;TALE	32	+	1	ttTGACAttt	AT1G23380;AT1G62360;AT1G70510;AT4G08150;BRADI1G07247;BRADI1G10047;BRADI1G12677;BRADI1G57607;BRADI2G11540;BRADI2G38390;Cucsa.044950;Cucsa.090630;Cucsa.353140;Cucsa.395320;MDP0000136226;MDP0000231216;MDP0000252095;MDP0000254187;MDP0000254847;MDP0000280307;MDP0000294096;Medtr1g100620;Medtr5g035050;ppa008461m;ppa013871m;29631.m001056;29842.m003531;30128.m008910;30147.m013923;30170.m013647;Os01g030250…
TF_motif_seq_0395	(Motif sequence only)	32	-	0.86	ttTGACA	TGTCACACMCUCUMISIN
TF_motif_seq_0399	(Motif sequence only)	32	+	0.96	TTTGAca	WBBOXPCWRKY1
TF_motif_seq_0339	WRKY	33	+	0.95	TTGACa	AT1G13960;AT1G18860;AT1G29280;AT1G29860;AT1G30650;AT1G55600;AT1G62300;AT1G64000;AT1G66550;AT1G68150;AT1G69310;AT1G69810;AT1G80590;AT1G80840;AT2G03340;AT2G23320;AT2G24570;AT2G25000;AT2G30250;AT2G30590;AT2G34830;AT2G37260;AT2G38470;AT2G40740;AT2G40750;AT2G44745;AT2G46130;AT2G46400;AT2G47260;AT3G01080;AT3G01970;AT3G04670;AT3G56400;AT3G58710;AT4G01250;AT4G01720;AT4G04450;AT4G12020;AT4G18170;AT4G22070…
TF_motif_seq_0275	(Motif sequence only)	33	+	1	TTGAC	WBOXATNPR1
TF_motif_seq_0246	Homeodomain;TALE	34	+	1	TGACA	AT1G23380;AT1G62360;AT1G70510;AT4G08150;Os03g0727000;GRMZM2G017087_T02
TF_motif_seq_0271	bZIP	34	+	0.8	TGACA	AT1G77920;AT3G12250;AT5G06950;AT5G06960;AT5G10030;AT5G65210;AT1G22070
TF_motif_seq_0272	(Motif sequence only)	34	+	0.8	TGACA	WBOXHVISO1
TF_motif_seq_0274	(Motif sequence only)	34	+	0.8	TGACA	BIHD1OS
TF_motif_seq_0274	(Motif sequence only)	34	-	1	TGACA	BIHD1OS
TF_motif_seq_0444	Homeodomain;HD-ZIP	35	-	0.86	gacATTTA	AT4G21750;AT4G04890
TF_motif_seq_0445	(Motif sequence only)	35	-	0.86	gacATTTA	L1BOXATPDF1
TF_motif_seq_0254	AP2;ERF	38	+	0.8	ATTTA	AT3G14230
TF_motif_seq_0269	(Motif sequence only)	38	-	0.8	ATTTA	TAAAGSTKST1
TFmatrixID_0131	AT-Hook	39	-	1	TTTATtatg	Os06g0326000;Os07g0184800;Os08g0512400;Os09g0491708;estExt_fgenesh1_pg.C_2230073;POPTR_0004s20060;ppa016410m;ppa024471m;29092.m000442;fgenesh2_pg.C_scaffold_83000076;BRADI3G40180;BRADI3G55950;Sb02g028500;Sb04g037880;Thaps11588;GSVIVG00027617001;scaffold_702647.1;GRMZM2G089562;GRMZM2G106133;GRMZM2G123887;GRMZM2G159926;GRMZM2G164489;Glyma06g01700.1;Glyma0856s00200.1;Glyma09g39650.1;Glyma18g46540.1;…
TFmatrixID_0136	AT-Hook	39	-	1	TTTATtat	Os07g0184800;POPTR_0002s10560;POPTR_0005s17920;ppa004994m;67318;29842.m003611;29912.m005467;fgenesh1_pg.C_scaffold_7001757;fgenesh2_kg.8__2218__AT5G62260.1;scaffold_100611.1;Thaps24106;GRMZM2G150950;PK00377.1;PK26376.1;Cucsa.303060;Glyma04g10960.1;Glyma10g07550.1;Glyma13g21430.1;LjSGA_100986.1;MDP0000388292;MDP0000514420;cassava13117.valid.m1;cassava4485.m1;cassava47435.m1;AT4G21895;AT5G62260;Med…
TFmatrixID_0143	AT-Hook	39	-	1	tTTATTatgt	fgenesh1_pg.C_Chr_20.0001000063;29005.m000251;fgenesh4_pg.C_scaffold_6000195;GRMZM2G008456;mgf004903m
TF_motif_seq_0282	Alpha-amylase	39	-	1	tTTATT	M24286;M24287
TF_motif_seq_0283	(Motif sequence only)	39	-	0.83	tTTATT	POLASIG3
TF_motif_seq_0262	(Motif sequence only)	40	-	0.8	TTATT	IBOXCORE
TFmatrixID_0146	AT-Hook	42	-	0.99	ATTATgtgt	Os07g0184800;POPTR_0002s10560;POPTR_0005s17920;ppa004994m;67318;29842.m003611;29912.m005467;fgenesh1_pg.C_scaffold_7001757;fgenesh2_kg.8__2218__AT5G62260.1;scaffold_100611.1;Thaps24106;GRMZM2G150950;PK00377.1;PK26376.1;Cucsa.303060;Glyma04g10960.1;Glyma10g07550.1;Glyma13g21430.1;LjSGA_100986.1;MDP0000388292;MDP0000514420;cassava13117.valid.m1;cassava4485.m1;cassava47435.m1;AT4G21895;AT5G62260;Med…
TF_motif_seq_0241	ZF-HD	42	+	1	ATTAT	AT1G75240
TF_motif_seq_0056	(Motif sequence only)	42	-	0.73	attatgTGTGT	ACGTSEED2
TF_motif_seq_0262	(Motif sequence only)	43	-	0.8	TTATG	IBOXCORE
TF_motif_seq_0249	(Motif sequence only)	45	+	0.8	ATGTG	ABRELATERD1
TF_motif_seq_0029	(Motif sequence only)	50	-	0.7	tgtgtGTGTC	ACEATCHS
TF_motif_seq_0261	(Motif sequence only)	55	-	0.8	GTGTC	SURECOREATSULTR11
TF_motif_seq_0263	(Motif sequence only)	55	-	0.8	GTGTC	SORLIP1AT
TF_motif_seq_0246	Homeodomain;TALE	56	-	1	TGTCA	AT1G23380;AT1G62360;AT1G70510;AT4G08150;Os03g0727000;GRMZM2G017087_T02
TF_motif_seq_0271	bZIP	56	-	0.8	TGTCA	AT1G77920;AT3G12250;AT5G06950;AT5G06960;AT5G10030;AT5G65210;AT1G22070
TF_motif_seq_0272	(Motif sequence only)	56	-	0.8	TGTCA	WBOXHVISO1
TF_motif_seq_0274	(Motif sequence only)	56	+	1	TGTCA	BIHD1OS
TF_motif_seq_0274	(Motif sequence only)	56	-	0.8	TGTCA	BIHD1OS
TF_motif_seq_0275	(Motif sequence only)	57	-	0.8	GTCAT	WBOXATNPR1
TF_motif_seq_0256	B3	58	-	0.8	TCATG	Os04g0676600;Os08g0101000
TF_motif_seq_0256	B3	59	+	0.8	CATGT	Os04g0676600;Os08g0101000
TF_motif_seq_0249	(Motif sequence only)	59	-	0.8	CATGT	ABRELATERD1
TF_motif_seq_0254	AP2;ERF	65	-	0.8	CAGAT	AT3G14230
TF_motif_seq_0237	GATA;tify	66	+	1	AGATT	AT1G51600;AT2G45050;AT3G06740;AT3G16870;AT3G21175;AT3G24050;AT3G54810;AT3G60530;AT4G17570;AT4G24470;AT4G26150;AT4G32890;AT4G34680;AT5G25830;AT5G26930;AT5G56860;AT5G66320;AT2G18380;AT3G50870;AT4G36620
TF_motif_seq_0252	Myb/SANT;MYB;ARR-B	66	+	1	AGATT	AT2G01760;AT3G16857;AT4G16110;AT4G18020;AT4G31920;AT5G58080;AT1G67710;AT1G49190;AT2G25180;AT5G49240
TF_motif_seq_0268	(Motif sequence only)	66	+	1	AGATT	ARR1AT
TF_motif_seq_0403	(Motif sequence only)	66	-	0.86	AGATTgat	CCA1ATLHCB1
TFmatrixID_0265	GATA;tify	67	-	0.95	gattGATCTt	AT2G45050;AT3G45170;AT3G51080;AT5G25830;AT5G66320;BRADI1G78540;BRADI2G19480;BRADI2G49620;BRADI3G33200;BRADI3G50160;BRADI3G54720;BRADI5G17057;Cucsa.038810;Cucsa.043350;Cucsa.109180;Cucsa.137630;Cucsa.161160;Cucsa.194390;Cucsa.201200;Cucsa.308400;Cucsa.312530;Cucsa.340570;Cucsa.361150;MDP0000137305;MDP0000166889;MDP0000172464;MDP0000220844;MDP0000224540;MDP0000248210;MDP0000248942;MDP0000255235;MDP…
TF_motif_seq_0242	(Motif sequence only)	67	-	1	GATTG	CAATBOX1
TF_motif_seq_0257	NF-YB;NF-YA;NF-YC	68	-	0.8	ATTGA	AT1G09030;AT1G17590;AT1G21970;AT1G30500;AT1G54160;AT1G54830;AT1G56170;AT1G72830;AT2G38880;AT2G47810;AT3G05690;AT3G14020;AT3G20910;AT3G53340;AT4G14540;AT5G06510;AT5G12840;AT5G27910;AT5G38140;AT5G47640;AT5G47670;AT5G50470;AT5G50480;Os01g0834400;Os02g0725900;Os05g0463800;Os05g0573500
TFmatrixID_0263	GATA;Dof	69	-	1	ttGATCT	AT3G21175;AT4G24470;BRADI1G09550;BRADI1G12330;BRADI1G33980;BRADI3G03800;Cucsa.160520;Cucsa.218190;Cucsa.359570;MDP0000192617;MDP0000303048;Medtr3g149710;Medtr3g149720;Medtr4g121280;Medtr4g121420;Medtr5g075430;ppa008377m;ppa009340m;ppa009401m;ppa009709m;ppa010046m;ppa023830m;29596.m000719;29596.m000720;29838.m001723;29838.m001724;Os03g0684000;Os02g0148500;Os03g0734900;PDK_20s1340921g001;PDK_20s136…
TF_motif_seq_0254	AP2;ERF	69	-	0.8	TTGAT	AT3G14230
TF_motif_seq_0275	(Motif sequence only)	69	+	0.8	TTGAT	WBOXATNPR1
TFmatrixID_0275	GATA	70	+	1	tGATCTtg	IGS.gm_28_00058;e_gw1.3.601.1;300010106;eugene.0300010114;fgenesh4_pg.C_scaffold_83000006;fgenesh4_pg.C_scaffold_83000014;estExt_fgenesh2_pg.C_60027;estExt_fgenesh1_pg.C_120215
TFmatrixID_0276	GATA	70	+	1	tGATCTtgtc	fgenesh1_pg.C_Chr_07.0001000042;eugene.0700010063;est_orfs.1_684_4269384:3
TF_motif_seq_0237	GATA;tify	70	+	1	TGATC	AT1G51600;AT2G45050;AT3G06740;AT3G16870;AT3G21175;AT3G24050;AT3G54810;AT3G60530;AT4G17570;AT4G24470;AT4G26150;AT4G32890;AT4G34680;AT5G25830;AT5G26930;AT5G56860;AT5G66320;AT2G18380;AT3G50870;AT4G36620
TF_motif_seq_0262	(Motif sequence only)	70	-	0.8	TGATC	IBOXCORE
TF_motif_seq_0237	GATA;tify	71	-	1	GATCT	AT1G51600;AT2G45050;AT3G06740;AT3G16870;AT3G21175;AT3G24050;AT3G54810;AT3G60530;AT4G17570;AT4G24470;AT4G26150;AT4G32890;AT4G34680;AT5G25830;AT5G26930;AT5G56860;AT5G66320;AT2G18380;AT3G50870;AT4G36620
TF_motif_seq_0254	AP2;ERF	72	+	0.8	ATCTT	AT3G14230
TF_motif_seq_0262	(Motif sequence only)	75	-	0.8	TTGTC	IBOXCORE
TF_motif_seq_0275	(Motif sequence only)	75	+	0.8	TTGTC	WBOXATNPR1
TF_motif_seq_0246	Homeodomain;TALE	76	-	1	TGTCA	AT1G23380;AT1G62360;AT1G70510;AT4G08150;Os03g0727000;GRMZM2G017087_T02
TF_motif_seq_0271	bZIP	76	-	0.8	TGTCA	AT1G77920;AT3G12250;AT5G06950;AT5G06960;AT5G10030;AT5G65210;AT1G22070
TF_motif_seq_0349	(Others)	76	-	0.86	tgTCAGT	X67670;X67671
TF_motif_seq_0272	(Motif sequence only)	76	-	0.8	TGTCA	WBOXHVISO1
TF_motif_seq_0274	(Motif sequence only)	76	+	1	TGTCA	BIHD1OS
TF_motif_seq_0274	(Motif sequence only)	76	-	0.8	TGTCA	BIHD1OS
TF_motif_seq_0314	(Motif sequence only)	76	-	0.95	tGTCAG	WBOXNTCHN48
TF_motif_seq_0258	Dehydrin	77	-	0.8	GTCAG	U01377
TF_motif_seq_0275	(Motif sequence only)	77	-	0.8	GTCAG	WBOXATNPR1
TF_motif_seq_0248	(Motif sequence only)	79	-	0.8	CAGTT	MYBCOREATCYCB1
TFmatrixID_0224	TCR;CPP	82	+	0.99	tTTTAAat	AT2G20110;BRADI2G50540;Cucsa.116430;MDP0000182903;MDP0000233007;Medtr4g159020;ppa003211m;29912.m005495;Os01g0761100;e_gw1.9.62.1;POPTR_0006s16340;POPTR_0018s08960;GSVIVG00015363001;PK12143.1;Al_scaffold_0003_3488;fgenesh2_kg.7__1291__AT4G29000.1;Glyma07g09380.1;Glyma08g04180.1;Glyma09g32420.1;chr4.CM0617.820.nd;cassava29938.valid.m1;cassava8212.valid.m1;BGIOSIBCE003701
TFmatrixID_0224	TCR;CPP	82	-	0.99	ttTTAAAt	AT2G20110;BRADI2G50540;Cucsa.116430;MDP0000182903;MDP0000233007;Medtr4g159020;ppa003211m;29912.m005495;Os01g0761100;e_gw1.9.62.1;POPTR_0006s16340;POPTR_0018s08960;GSVIVG00015363001;PK12143.1;Al_scaffold_0003_3488;fgenesh2_kg.7__1291__AT4G29000.1;Glyma07g09380.1;Glyma08g04180.1;Glyma09g32420.1;chr4.CM0617.820.nd;cassava29938.valid.m1;cassava8212.valid.m1;BGIOSIBCE003701
TF_motif_seq_0269	(Motif sequence only)	82	-	0.8	TTTTA	TAAAGSTKST1
TF_motif_seq_0389	(Motif sequence only)	84	-	1	ttAAATA	TATABOXOSPAL
TF_motif_seq_0254	AP2;ERF	85	-	0.8	TAAAT	AT3G14230
TF_motif_seq_0269	(Motif sequence only)	85	+	0.8	TAAAT	TAAAGSTKST1
TF_motif_seq_0454	(Motif sequence only)	85	-	0.88	taaATAAA	TATAPVTRNALEU
TF_motif_seq_0337	(Others)	86	-	1	aAATAA	U22971
TFmatrixID_0222	CSD	87	+	1	aATAAAaa	GSVIVG00024055001;fgenesh2_kg.4__14__AT2G21060.1;scaffold_700059.1;chr3.CM0112.180.nd;MDP0000155077;MDP0000202739;AT2G21060;AT4G38680;mgf015980m
TF_motif_seq_0282	Alpha-amylase	87	+	1	AATAAa	M24286;M24287
TF_motif_seq_0262	(Motif sequence only)	87	+	0.8	AATAA	IBOXCORE
TF_motif_seq_0283	(Motif sequence only)	87	+	0.83	AATAAa	POLASIG3
TFmatrixID_0094	Dof	88	+	0.98	ataAAAAGaca	O24463
TFmatrixID_0557	Dof	88	+	0.98	ataAAAAGaca	GRMZM2G146283
TF_motif_seq_0269	(Motif sequence only)	89	+	0.8	TAAAA	TAAAGSTKST1
TFmatrixID_0638	Dof	90	+	0.98	aaAAAGAcaa	AT5G65590
TF_motif_seq_0269	(Motif sequence only)	91	+	0.8	AAAAG	TAAAGSTKST1
TF_motif_seq_0239	Dof	92	+	1	AAAGA	AT1G29160;AT1G64620;AT2G37590;AT3G21270;AT3G45610;AT3G47500;AT4G38000;AT5G39660;AT5G60200;AT5G60850;AT5G62940;AT2G46590;AT1G07640;AT1G21340;AT1G26790;AT1G47655;AT1G51700;AT1G69570;AT2G28510;AT2G28810;AT2G34140;AT3G50410;AT3G55370;AT3G61850;AT4G00940;AT4G21050;AT4G21080;AT4G24060;AT5G02460;AT5G62430;AT5G65590;AT5G66940
TF_motif_seq_0238	(Motif sequence only)	92	+	1	AAAGA	DOFCOREZM
TF_motif_seq_0261	(Motif sequence only)	93	+	0.8	AAGAC	SURECOREATSULTR11
TF_motif_seq_0272	(Motif sequence only)	94	-	0.8	AGACA	WBOXHVISO1
TF_motif_seq_0274	(Motif sequence only)	94	-	0.8	AGACA	BIHD1OS
TF_motif_seq_0262	(Motif sequence only)	95	+	0.8	GACAA	IBOXCORE
TF_motif_seq_0275	(Motif sequence only)	95	-	0.8	GACAA	WBOXATNPR1
TFmatrixID_0580	AT-Hook	98	+	1	aAAATAc	Os01g0835600;fgenesh1_pg.C_Chr_20.0001000063;29005.m000251;Sb0621s002020;fgenesh4_pg.C_scaffold_6000195;GRMZM2G008456;GRMZM2G127034;mgf004903m;BGIOSIBCE004181
TF_motif_seq_0003	(Motif sequence only)	99	-	0.7	aaataCCCTT	WINPSTPIIIK
TFmatrixID_0373	Myb/SANT	101	-	0.97	atACCCTttt	100010593
TF_motif_seq_0264	(Motif sequence only)	102	-	0.8	TACCC	MYBST1
TFmatrixID_0094	Dof	103	-	0.98	accCTTTTatt	O24463
TFmatrixID_0557	Dof	103	-	0.98	accCTTTTatt	GRMZM2G146283
TF_motif_seq_0239	Dof	104	-	1	CCCTT	AT1G29160;AT1G64620;AT2G37590;AT3G21270;AT3G45610;AT3G47500;AT4G38000;AT5G39660;AT5G60200;AT5G60850;AT5G62940;AT2G46590;AT1G07640;AT1G21340;AT1G26790;AT1G47655;AT1G51700;AT1G69570;AT2G28510;AT2G28810;AT2G34140;AT3G50410;AT3G55370;AT3G61850;AT4G00940;AT4G21050;AT4G21080;AT4G24060;AT5G02460;AT5G62430;AT5G65590;AT5G66940
TF_motif_seq_0248	(Motif sequence only)	104	-	0.8	CCCTT	MYBCOREATCYCB1
TF_motif_seq_0239	Dof	105	-	1	CCTTT	AT1G29160;AT1G64620;AT2G37590;AT3G21270;AT3G45610;AT3G47500;AT4G38000;AT5G39660;AT5G60200;AT5G60850;AT5G62940;AT2G46590;AT1G07640;AT1G21340;AT1G26790;AT1G47655;AT1G51700;AT1G69570;AT2G28510;AT2G28810;AT2G34140;AT3G50410;AT3G55370;AT3G61850;AT4G00940;AT4G21050;AT4G21080;AT4G24060;AT5G02460;AT5G62430;AT5G65590;AT5G66940
TF_motif_seq_0064	(Motif sequence only)	105	+	0.73	CCTTTtattac	DR5GMGH3
TF_motif_seq_0238	(Motif sequence only)	105	-	1	CCTTT	DOFCOREZM
TF_motif_seq_0248	(Motif sequence only)	105	-	0.8	CCTTT	MYBCOREATCYCB1
TF_motif_seq_0309	(Motif sequence only)	105	+	1	CCTTTt	PYRIMIDINEBOXOSRAMY1A
TF_motif_seq_0269	(Motif sequence only)	106	-	0.8	CTTTT	TAAAGSTKST1
TF_motif_seq_0269	(Motif sequence only)	107	-	0.8	TTTTA	TAAAGSTKST1
TFmatrixID_0131	AT-Hook	108	-	1	TTTATtact	Os06g0326000;Os07g0184800;Os08g0512400;Os09g0491708;estExt_fgenesh1_pg.C_2230073;POPTR_0004s20060;ppa016410m;ppa024471m;29092.m000442;fgenesh2_pg.C_scaffold_83000076;BRADI3G40180;BRADI3G55950;Sb02g028500;Sb04g037880;Thaps11588;GSVIVG00027617001;scaffold_702647.1;GRMZM2G089562;GRMZM2G106133;GRMZM2G123887;GRMZM2G159926;GRMZM2G164489;Glyma06g01700.1;Glyma0856s00200.1;Glyma09g39650.1;Glyma18g46540.1;…
TFmatrixID_0143	AT-Hook	108	-	1	tTTATTactt	fgenesh1_pg.C_Chr_20.0001000063;29005.m000251;fgenesh4_pg.C_scaffold_6000195;GRMZM2G008456;mgf004903m
TF_motif_seq_0282	Alpha-amylase	108	-	1	tTTATT	M24286;M24287
TF_motif_seq_0283	(Motif sequence only)	108	-	0.83	tTTATT	POLASIG3
TF_motif_seq_0262	(Motif sequence only)	109	-	0.8	TTATT	IBOXCORE
TF_motif_seq_0388	(Motif sequence only)	110	+	0.86	TATTAct	TATABOX3
TFmatrixID_0384	NAC;NAM	111	+	0.78	aTTACTttt	AT1G33060;AT3G49530;AT4G35580;AT5G24590;BRADI3G16480;Cucsa.273280;MDP0000266908;MDP0000658409;MDP0000907489;Medtr3g122340;Medtr3g122390;Medtr5g077660;ppa001291m;29764.m000758;30068.m002619;Os06g0101800;Os08g0157900;POPTR_0001s45700;POPTR_0011s15230;POPTR_0012s00760;POPTR_0015s00640;Sb07g003900;Sb10g000101;GSVIVG00019702001;GSVIVG00027477001;GSVIVG00038666001;GRMZM2G003715;GRMZM2G163914;PK02019.1;…
TF_motif_seq_0241	ZF-HD	111	+	1	ATTAC	AT1G75240
TF_motif_seq_0267	Trihelix	111	+	0.8	ATTAC	AT5G01380
TFmatrixID_0031	Dof	112	-	0.99	ttaCTTTTtg	AT2G46590
TFmatrixID_0233	Dof	112	-	1	ttaCTTTTtg	AT1G64620;fgenesh2_kg.2__13__AT1G64620.1
TFmatrixID_0237	Dof	112	-	0.99	ttaCTTTTt	AT3G47500
TFmatrixID_0239	Dof	112	-	1	ttaCTTTTtg	AT5G39660
TFmatrixID_0245	Dof	112	-	1	ttaCTTTTtg	e_gw1.170.52.1
TFmatrixID_0249	Dof	112	-	1	ttaCTTTTtg	gw1.385.26.1
TF_motif_seq_0148	(Motif sequence only)	112	-	0.75	ttactttttgGTAGG	HBOXCONSENSUSPVCHS
TF_motif_seq_0272	(Motif sequence only)	112	+	0.8	TTACT	WBOXHVISO1
TFmatrixID_0246	Dof	113	-	1	taCTTTTtg	e_gw1.392.16.1
TF_motif_seq_0247	(Motif sequence only)	113	+	1	TACTT	CACTFTPPCA1
TFmatrixID_0234	Dof	114	-	1	aCTTTTt	AT2G37590;scaffold_402404.1
TFmatrixID_0235	Dof	114	-	1	aCTTTTtg	AT3G21270;scaffold_302540.1
TFmatrixID_0238	Dof	114	-	1	aCTTTTtgg	AT4G38000;fgenesh2_kg.7__248__AT4G38000.1
TFmatrixID_0243	Dof	114	-	1	aCTTTTtg	AT5G62940;scaffold_802976.1
TFmatrixID_0244	Dof	114	-	1	aCTTTTtg	e_gw1.149.93.1
TF_motif_seq_0239	Dof	114	-	1	ACTTT	AT1G29160;AT1G64620;AT2G37590;AT3G21270;AT3G45610;AT3G47500;AT4G38000;AT5G39660;AT5G60200;AT5G60850;AT5G62940;AT2G46590;AT1G07640;AT1G21340;AT1G26790;AT1G47655;AT1G51700;AT1G69570;AT2G28510;AT2G28810;AT2G34140;AT3G50410;AT3G55370;AT3G61850;AT4G00940;AT4G21050;AT4G21080;AT4G24060;AT5G02460;AT5G62430;AT5G65590;AT5G66940
TF_motif_seq_0238	(Motif sequence only)	114	-	1	ACTTT	DOFCOREZM
TF_motif_seq_0269	(Motif sequence only)	115	-	0.8	CTTTT	TAAAGSTKST1
TF_motif_seq_0257	NF-YB;NF-YA;NF-YC	118	-	0.8	TTTGG	AT1G09030;AT1G17590;AT1G21970;AT1G30500;AT1G54160;AT1G54830;AT1G56170;AT1G72830;AT2G38880;AT2G47810;AT3G05690;AT3G14020;AT3G20910;AT3G53340;AT4G14540;AT5G06510;AT5G12840;AT5G27910;AT5G38140;AT5G47640;AT5G47670;AT5G50470;AT5G50480;Os01g0834400;Os02g0725900;Os05g0463800;Os05g0573500
TFmatrixID_0076	trp	119	-	1	ttGGTAGgt	P27898
TFmatrixID_0556	Myb/SANT	119	+	1	ttGGTAGgt	MYBP_MAIZE
TFmatrixID_0592	MYB	119	-	0.94	ttggTAGGTc	AT4G01680
TFmatrixID_0322	Myb/SANT;MYB	120	+	0.92	tggTAGGTct	AT5G49330;MDP0000119725;MDP0000607330;Medtr7g132730;ppa004560m;POPTR_0014s11780;PK06182.1;cassava24756.valid.m1
TFmatrixID_0336	Myb/SANT;MYB	120	+	0.97	tggTAGGTctg	AT1G22640;AT2G16720;AT4G09460;BRADI4G23967;BRADI4G36460;Cucsa.061660;Cucsa.234310;MDP0000135594;MDP0000175918;MDP0000249611;MDP0000950559;Medtr4g098680;ppa008906m;ppa010277m;28154.m000040;29602.m000218;Os05g0429900;LOC_Os08g43550;Os09g0538400;Os11g0180900;Os12g0175400;POPTR_0004s18020;POPTR_0005s11410;POPTR_0009s13640;POPTR_0013s11360;POPTR_0019s11090;Sb02g031190;Sb07g024890;Sb08g004720;GSVIVG000…
TFmatrixID_0586	Myb/SANT;MYB	120	+	0.96	tggTAGGTct	AT5G49330
TFmatrixID_0588	MYB	120	+	0.94	tggTAGGTct	AT5G12870
TF_motif_seq_0122	(Motif sequence only)	120	+	0.69	TGGTAggtctggg	SRENTTTO1
TFmatrixID_0352	Myb/SANT;MYB	121	+	0.98	ggTAGGTc	AT2G16720;AT4G09460;AT4G34990;AT4G38620;BRADI2G24400;BRADI2G56520;BRADI4G23967;BRADI4G36460;Cucsa.061660;Cucsa.234310;Cucsa.370600;MDP0000135594;MDP0000175918;MDP0000249611;MDP0000950559;Medtr4g098680;ppa008906m;ppa010277m;28154.m000040;29602.m000218;Os01g0874300;Os05g0429900;LOC_Os08g43550;Os09g0538400;Os11g0180900;Os12g0175400;POPTR_0004s14510;POPTR_0004s18020;POPTR_0005s11410;POPTR_0009s13640;…
TF_motif_seq_0310	(Motif sequence only)	121	-	1	gGTAGG	MYBPZM
TF_motif_seq_0351	(Motif sequence only)	121	-	1	ggTAGGT	BOXLCOREDCPAL
TF_motif_seq_0258	Dehydrin	122	-	0.8	GTAGG	U01377
TF_motif_seq_0254	AP2;ERF	123	-	0.8	TAGGT	AT3G14230
TF_motif_seq_0266	TCP	125	+	0.75	GGTCT	Os03g0785800;Os04g0194600;Os12g0616400;Os01g0213800;Os08g0544800;Os11g0175700
TF_motif_seq_0266	TCP	125	-	0.75	GGTCT	Os03g0785800;Os04g0194600;Os12g0616400;Os01g0213800;Os08g0544800;Os11g0175700
TF_motif_seq_0258	Dehydrin	126	-	0.8	GTCTG	U01377
TF_motif_seq_0261	(Motif sequence only)	126	-	0.8	GTCTG	SURECOREATSULTR11
TF_motif_seq_0334	(Motif sequence only)	129	+	0.95	TGGGCa	SITEIIATCYTC
TF_motif_seq_0458	(Motif sequence only)	129	-	0.94	tgGGCAAt	E2FCONSENSUS
TF_motif_seq_0266	TCP	130	+	0.75	GGGCA	Os03g0785800;Os04g0194600;Os12g0616400;Os01g0213800;Os08g0544800;Os11g0175700
TF_motif_seq_0266	TCP	130	-	0.75	GGGCA	Os03g0785800;Os04g0194600;Os12g0616400;Os01g0213800;Os08g0544800;Os11g0175700
TF_motif_seq_0265	(Motif sequence only)	130	+	0.8	GGGCA	SORLIP2AT
TFmatrixID_0141	AT-Hook	131	+	0.97	gGCAATttct	Os07g0184800;POPTR_0002s10560;POPTR_0005s17920;ppa004994m;67318;29842.m003611;29912.m005467;fgenesh1_pg.C_scaffold_7001757;fgenesh2_kg.8__2218__AT5G62260.1;scaffold_100611.1;Thaps24106;GRMZM2G150950;PK00377.1;PK26376.1;Cucsa.303060;Glyma04g10960.1;Glyma10g07550.1;Glyma13g21430.1;LjSGA_100986.1;MDP0000388292;MDP0000514420;cassava13117.valid.m1;cassava4485.m1;cassava47435.m1;AT4G21895;AT5G62260;Med…
TF_motif_seq_0275	(Motif sequence only)	131	-	0.8	GGCAA	WBOXATNPR1
TF_motif_seq_0257	NF-YB;NF-YA;NF-YC	132	+	0.8	GCAAT	AT1G09030;AT1G17590;AT1G21970;AT1G30500;AT1G54160;AT1G54830;AT1G56170;AT1G72830;AT2G38880;AT2G47810;AT3G05690;AT3G14020;AT3G20910;AT3G53340;AT4G14540;AT5G06510;AT5G12840;AT5G27910;AT5G38140;AT5G47640;AT5G47670;AT5G50470;AT5G50480;Os01g0834400;Os02g0725900;Os05g0463800;Os05g0573500
TFmatrixID_0503	MADS box;MIKC;M-type	133	-	0.89	caaTTTCTatttttcacttgg	AT4G22950;AT5G10140;AT5G65050;AT5G65060;AT5G65070;AT5G65080;AT1G77080;AT2G45650;AT3G57390;AT4G11880;BRADI1G21980;BRADI1G77020;BRADI3G32090;BRADI3G41260;BRADI3G51800;BRADI4G34680;Cucsa.174510;Cucsa.194800;Cucsa.202790;Cucsa.257910;Cucsa.302640;Cucsa.327970;Cucsa.349640;Cucsa.392160;MDP0000135652;MDP0000144516;MDP0000149676;MDP0000220008;MDP0000248130;MDP0000270062;MDP0000280009;MDP0000289858;MDP00…
TF_motif_seq_0242	(Motif sequence only)	133	+	1	CAATT	CAATBOX1
TFmatrixID_0565	MADS box	134	-	0.84	aatttcTATTTttcacttggtt	e_gw1.9.373.1;gw1.1.1011.1;e_gw1.01.00.699.1;eugene.0100010534;e_gw1.13.374.1
TFmatrixID_0477	MADS box	136	-	0.89	tttcTATTTttcact	e_gw1.9.373.1;gw1.1.1011.1;e_gw1.01.00.699.1;eugene.0100010534;e_gw1.13.374.1
TF_motif_seq_0250	(Motif sequence only)	136	-	1	TTTCT	POLLEN1LELAT52
TFmatrixID_0492	MADS box	137	-	0.93	ttcTATTTttcactt	e_gw1.9.373.1;gw1.1.1011.1;e_gw1.01.00.699.1;eugene.0100010534;e_gw1.13.374.1
TFmatrixID_0573	MADS box	137	-	0.93	ttcTATTTttcactt	e_gw1.9.373.1;gw1.1.1011.1;e_gw1.01.00.699.1;eugene.0100010534;e_gw1.13.374.1
TFmatrixID_0574	MADS box	137	-	0.92	ttcTATTTttcactt	e_gw1.9.373.1;gw1.1.1011.1;e_gw1.01.00.699.1;eugene.0100010534;e_gw1.13.374.1
TF_motif_seq_0254	AP2;ERF	137	+	0.8	TTCTA	AT3G14230
TF_motif_seq_0295	(Motif sequence only)	137	-	1	tTCTAT	BOXIINTPATPB
TF_motif_seq_0448	(Motif sequence only)	141	-	0.88	attTTTCA	CEREGLUBOX2PSLEGA
TF_motif_seq_0452	(Motif sequence only)	141	-	1	attTTTCA	-300ELEMENT
TF_motif_seq_0315	(Motif sequence only)	142	-	1	tTTTTC	GT1GMSCAM4
TF_motif_seq_0321	(Motif sequence only)	142	-	1	tTTTTC	GT1CONSENSUS
TF_motif_seq_0262	(Motif sequence only)	143	-	0.8	TTTTC	IBOXCORE
TF_motif_seq_0274	(Motif sequence only)	144	+	0.8	TTTCA	BIHD1OS
TF_motif_seq_0245	(Motif sequence only)	145	-	1	TTCAC	GTGANTG10
TF_motif_seq_0275	(Motif sequence only)	145	+	0.8	TTCAC	WBOXATNPR1
TF_motif_seq_0272	(Motif sequence only)	146	+	0.8	TCACT	WBOXHVISO1
TF_motif_seq_0425	(Motif sequence only)	146	-	0.75	tcaCTTGG	SITEIOSPCNA
TF_motif_seq_0300	bHLH	147	+	0.83	CACTTg	AT1G09530;AT2G20180;AT4G17880;AT5G46760
TF_motif_seq_0300	bHLH	147	-	0.83	cACTTG	AT1G09530;AT2G20180;AT4G17880;AT5G46760
TF_motif_seq_0301	bHLH	147	+	1	CACTTg	AT1G32640
TF_motif_seq_0302	bHLH	147	+	1	CACTTg	AT5G08130;AT3G26744
TF_motif_seq_0302	bHLH	147	-	1	cACTTG	AT5G08130;AT3G26744
TF_motif_seq_0247	(Motif sequence only)	147	+	1	CACTT	CACTFTPPCA1
TF_motif_seq_0249	(Motif sequence only)	147	-	0.8	CACTT	ABRELATERD1
TF_motif_seq_0249	(Motif sequence only)	148	+	0.8	ACTTG	ABRELATERD1
TFmatrixID_0285	Homeodomain;HB-PHD	149	-	1	cttgGTTTAg	AT3G19510
TF_motif_seq_0257	NF-YB;NF-YA;NF-YC	149	-	0.8	CTTGG	AT1G09030;AT1G17590;AT1G21970;AT1G30500;AT1G54160;AT1G54830;AT1G56170;AT1G72830;AT2G38880;AT2G47810;AT3G05690;AT3G14020;AT3G20910;AT3G53340;AT4G14540;AT5G06510;AT5G12840;AT5G27910;AT5G38140;AT5G47640;AT5G47670;AT5G50470;AT5G50480;Os01g0834400;Os02g0725900;Os05g0463800;Os05g0573500
TF_motif_seq_0277	(Motif sequence only)	150	-	1	tTGGTT	REALPHALGLHCB21
TF_motif_seq_0341	(Motif sequence only)	151	-	1	TGGTTt	MYB1AT
TF_motif_seq_0001	(Motif sequence only)	152	-	0.8	ggtttAGGTT	LREBOXIPCCHS1
TF_motif_seq_0269	(Motif sequence only)	153	-	0.8	GTTTA	TAAAGSTKST1
TF_motif_seq_0398	MYB-related	154	+	0.86	TTTAGgt	GRMZM2G136887_T02
TF_motif_seq_0254	AP2;ERF	156	-	0.8	TAGGT	AT3G14230
TF_motif_seq_0266	TCP	158	+	0.75	GGTTC	Os03g0785800;Os04g0194600;Os12g0616400;Os01g0213800;Os08g0544800;Os11g0175700
TF_motif_seq_0266	TCP	158	-	0.75	GGTTC	Os03g0785800;Os04g0194600;Os12g0616400;Os01g0213800;Os08g0544800;Os11g0175700
TF_motif_seq_0239	Dof	161	-	1	TCTTT	AT1G29160;AT1G64620;AT2G37590;AT3G21270;AT3G45610;AT3G47500;AT4G38000;AT5G39660;AT5G60200;AT5G60850;AT5G62940;AT2G46590;AT1G07640;AT1G21340;AT1G26790;AT1G47655;AT1G51700;AT1G69570;AT2G28510;AT2G28810;AT2G34140;AT3G50410;AT3G55370;AT3G61850;AT4G00940;AT4G21050;AT4G21080;AT4G24060;AT5G02460;AT5G62430;AT5G65590;AT5G66940
TF_motif_seq_0238	(Motif sequence only)	161	-	1	TCTTT	DOFCOREZM
TF_motif_seq_0269	(Motif sequence only)	162	-	0.8	CTTTT	TAAAGSTKST1
TF_motif_seq_0344	(Motif sequence only)	164	-	0.86	ttTTGTT	AACACOREOSGLUB1
TF_motif_seq_0376	Myb/SANT;MYB	165	-	1	ttTGTTA	Os01g0812000
TF_motif_seq_0379	Alpha-amylase	165	-	1	ttTGTTA	X16509
TF_motif_seq_0377	(Motif sequence only)	165	-	1	ttTGTTA	GAREAT
TF_motif_seq_0378	(Motif sequence only)	165	-	0.86	ttTGTTA	GARE1OSREP1
TFmatrixID_0360	Myb/SANT;MYB	166	-	1	ttgTTAGGt	AT3G27810;AT5G40350;Cucsa.011440;Cucsa.339770;MDP0000344978;ppa011751m;POPTR_0001s35200;GSVIVG00032452001;Glyma05g08690.1;Glyma16g07960.1;Glyma19g00930.1;Glyma19g14230.1;Glyma19g14270.1;fgenesh1_pm.C_scaffold_5000445;cassava14740.m1;mgf000555m
TFmatrixID_0592	MYB	166	-	0.9	ttgtTAGGTa	AT4G01680
TF_motif_seq_0366	(Motif sequence only)	166	-	0.86	ttGTTAG	MYBATRD22
TFmatrixID_0322	Myb/SANT;MYB	167	+	0.87	tgtTAGGTat	AT5G49330;MDP0000119725;MDP0000607330;Medtr7g132730;ppa004560m;POPTR_0014s11780;PK06182.1;cassava24756.valid.m1
TFmatrixID_0336	Myb/SANT;MYB	167	+	0.95	tgtTAGGTata	AT1G22640;AT2G16720;AT4G09460;BRADI4G23967;BRADI4G36460;Cucsa.061660;Cucsa.234310;MDP0000135594;MDP0000175918;MDP0000249611;MDP0000950559;Medtr4g098680;ppa008906m;ppa010277m;28154.m000040;29602.m000218;Os05g0429900;LOC_Os08g43550;Os09g0538400;Os11g0180900;Os12g0175400;POPTR_0004s18020;POPTR_0005s11410;POPTR_0009s13640;POPTR_0013s11360;POPTR_0019s11090;Sb02g031190;Sb07g024890;Sb08g004720;GSVIVG000…
TFmatrixID_0586	Myb/SANT;MYB	167	+	0.96	tgtTAGGTat	AT5G49330
TFmatrixID_0588	MYB	167	+	1	tgtTAGGTat	AT5G12870
TFmatrixID_0594	MYB;MYB-related	167	+	0.98	tgtTAGGTat	AT5G59780
TF_motif_seq_0274	(Motif sequence only)	167	+	0.8	TGTTA	BIHD1OS
TF_motif_seq_0267	Trihelix	168	+	0.8	GTTAG	AT5G01380
TF_motif_seq_0373	(Motif sequence only)	168	+	0.86	GTTAGgt	MYB1LEPR
TF_motif_seq_0438	(Motif sequence only)	168	+	0.88	GTTAGgta	MYB26PS
TF_motif_seq_0254	AP2;ERF	170	-	0.8	TAGGT	AT3G14230
TF_motif_seq_0327	(Others)	170	+	0.83	TAGGTa	L34551
TF_motif_seq_0327	(Others)	170	-	0.83	tAGGTA	L34551
TF_motif_seq_0264	(Motif sequence only)	173	+	0.8	GTATA	MYBST1
TF_motif_seq_0384	(Motif sequence only)	173	-	0.86	gtATATA	TATABOX4
TF_motif_seq_0434	(Motif sequence only)	173	+	0.83	GTATAtag	P1BS
TF_motif_seq_0254	AP2;ERF	174	-	0.8	TATAT	AT3G14230
TF_motif_seq_0384	(Motif sequence only)	174	+	0.86	TATATag	TATABOX4
TF_motif_seq_0407	(Motif sequence only)	174	-	0.75	tatATAGT	SP8BFIBSP8AIB
TF_motif_seq_0254	AP2;ERF	175	+	0.8	ATATA	AT3G14230
TF_motif_seq_0269	(Motif sequence only)	176	+	0.8	TATAG	TAAAGSTKST1
TF_motif_seq_0247	(Motif sequence only)	178	-	1	TAGTG	CACTFTPPCA1
TF_motif_seq_0272	(Motif sequence only)	179	-	0.8	AGTGA	WBOXHVISO1
TF_motif_seq_0245	(Motif sequence only)	180	+	1	GTGAA	GTGANTG10
TF_motif_seq_0275	(Motif sequence only)	180	-	0.8	GTGAA	WBOXATNPR1
TF_motif_seq_0274	(Motif sequence only)	181	-	0.8	TGAAA	BIHD1OS
TF_motif_seq_0452	(Motif sequence only)	181	+	1	TGAAAaag	-300ELEMENT
TFmatrixID_0240	Dof	182	+	1	gaAAAAG	AT5G60200;fgenesh2_kg.8__1974__AT5G60200.1
TF_motif_seq_0262	(Motif sequence only)	182	+	0.8	GAAAA	IBOXCORE
TF_motif_seq_0315	(Motif sequence only)	182	+	1	GAAAAa	GT1GMSCAM4
TF_motif_seq_0321	(Motif sequence only)	182	+	1	GAAAAa	GT1CONSENSUS
TF_motif_seq_0269	(Motif sequence only)	184	+	0.8	AAAAG	TAAAGSTKST1
TF_motif_seq_0309	(Motif sequence only)	184	-	1	aAAAGG	PYRIMIDINEBOXOSRAMY1A
TF_motif_seq_0239	Dof	185	+	1	AAAGG	AT1G29160;AT1G64620;AT2G37590;AT3G21270;AT3G45610;AT3G47500;AT4G38000;AT5G39660;AT5G60200;AT5G60850;AT5G62940;AT2G46590;AT1G07640;AT1G21340;AT1G26790;AT1G47655;AT1G51700;AT1G69570;AT2G28510;AT2G28810;AT2G34140;AT3G50410;AT3G55370;AT3G61850;AT4G00940;AT4G21050;AT4G21080;AT4G24060;AT5G02460;AT5G62430;AT5G65590;AT5G66940
TF_motif_seq_0238	(Motif sequence only)	185	+	1	AAAGG	DOFCOREZM
TF_motif_seq_0248	(Motif sequence only)	185	+	0.8	AAAGG	MYBCOREATCYCB1
TF_motif_seq_0239	Dof	186	+	1	AAGGT	AT1G29160;AT1G64620;AT2G37590;AT3G21270;AT3G45610;AT3G47500;AT4G38000;AT5G39660;AT5G60200;AT5G60850;AT5G62940;AT2G46590;AT1G07640;AT1G21340;AT1G26790;AT1G47655;AT1G51700;AT1G69570;AT2G28510;AT2G28810;AT2G34140;AT3G50410;AT3G55370;AT3G61850;AT4G00940;AT4G21050;AT4G21080;AT4G24060;AT5G02460;AT5G62430;AT5G65590;AT5G66940
TF_motif_seq_0249	(Motif sequence only)	187	+	0.8	AGGTG	ABRELATERD1
TF_motif_seq_0245	(Motif sequence only)	189	+	1	GTGAA	GTGANTG10
TF_motif_seq_0275	(Motif sequence only)	189	-	0.8	GTGAA	WBOXATNPR1
TF_motif_seq_0274	(Motif sequence only)	190	-	0.8	TGAAA	BIHD1OS
TFmatrixID_0149	AT-Hook	191	-	0.98	gaAAATAtat	Os11g0602200;BRADI2G14100;BGIOSIBCE034976
TF_motif_seq_0262	(Motif sequence only)	191	+	0.8	GAAAA	IBOXCORE
TF_motif_seq_0321	(Motif sequence only)	191	+	1	GAAAAt	GT1CONSENSUS
TFmatrixID_0130	AT-Hook	192	-	0.94	aaaaTATATg	Os06g0326000;Os07g0184800;Os08g0512400;Os09g0491708;estExt_fgenesh1_pg.C_2230073;POPTR_0004s20060;ppa016410m;ppa024471m;29092.m000442;fgenesh2_pg.C_scaffold_83000076;BRADI3G40180;Sb02g028500;Sb04g037880;Thaps11588;GSVIVG00027617001;scaffold_702647.1;GRMZM2G089562;GRMZM2G106133;GRMZM2G123887;GRMZM2G159926;GRMZM2G164489;Glyma06g01700.1;Glyma0856s00200.1;Glyma09g39650.1;Glyma18g46540.1;LjSGA_043546.…
TFmatrixID_0580	AT-Hook	192	+	1	aAAATAt	Os01g0835600;fgenesh1_pg.C_Chr_20.0001000063;29005.m000251;Sb0621s002020;fgenesh4_pg.C_scaffold_6000195;GRMZM2G008456;GRMZM2G127034;mgf004903m;BGIOSIBCE004181
TFmatrixID_0297	Homeodomain	193	+	0.94	aaaTATAT	PRH_PETCR
TFmatrixID_0419	TBP	194	+	1	aaTATAT	Os10g0432300;Os12g0580300;EuGene.0800010331;eugene.1200010061;estExt_gwp_GeneWisePlus.C_Chr_12.00010124;PDK_20s1715251g002;AT1G55520;AT3G13445;e_gw1.13.259.1;estExt_Genewise1.C_2460019;POPTR_0013s05580;POPTR_0019s04890;ppa011675m;ppa011711m;29822.m003403;29950.m001154;estExt_fgenesh1_kg.C_20040;gw1.13.273.1;Sb01g012880;Sb01g017130;Sb01g021297;Sb08g022273;GSVIVG00025497001;estExt_Genewise1.C_90019…
TF_motif_seq_0253	(Motif sequence only)	194	-	1	AATAT	ROOTMOTIFTAPOX1
TFmatrixID_0297	Homeodomain	195	-	0.96	ATATAtga	PRH_PETCR
TF_motif_seq_0254	AP2;ERF	195	+	0.8	ATATA	AT3G14230
TF_motif_seq_0254	AP2;ERF	196	-	0.8	TATAT	AT3G14230
TF_motif_seq_0303	(Motif sequence only)	196	-	0.83	tATATG	CATATGGMSAUR
TF_motif_seq_0384	(Motif sequence only)	196	+	0.86	TATATga	TATABOX4
TF_motif_seq_0266	TCP	201	+	0.75	GAACC	Os03g0785800;Os04g0194600;Os12g0616400;Os01g0213800;Os08g0544800;Os11g0175700
TF_motif_seq_0266	TCP	201	-	0.75	GAACC	Os03g0785800;Os04g0194600;Os12g0616400;Os01g0213800;Os08g0544800;Os11g0175700
TF_motif_seq_0341	(Motif sequence only)	201	+	0.95	gAACCA	MYB1AT
TF_motif_seq_0010	HSF	206	+	0.88	AGAATtttat	AT3G24520;AT1G32330;AT1G46264;AT1G67970;AT2G26150;AT2G41690;AT3G02990;AT3G22830;AT3G51910;AT3G63350;AT4G11660;AT4G13980;AT4G17750;AT4G18880;AT5G03720;AT5G16820;AT5G43840;AT5G45710;AT5G54070;AT5G62020
TFmatrixID_0148	AT-Hook	208	-	0.99	aATTTTat	Os02g0824300;Os06g0326000;Os07g0184800;Os08g0512400;Os09g0491708;estExt_fgenesh1_pg.C_2230073;POPTR_0004s20060;ppa016410m;ppa024471m;29092.m000442;fgenesh2_pg.C_scaffold_83000076;BRADI3G40180;Sb02g028500;Sb04g037880;Thaps11588;GSVIVG00027617001;scaffold_702647.1;GRMZM2G089562;GRMZM2G106133;GRMZM2G123887;GRMZM2G159926;GRMZM2G164489;Glyma06g01700.1;Glyma0856s00200.1;Glyma09g39650.1;Glyma18g46540.1;…
TF_motif_seq_0269	(Motif sequence only)	210	-	0.8	TTTTA	TAAAGSTKST1
TFmatrixID_0131	AT-Hook	211	-	1	TTTATttca	Os06g0326000;Os07g0184800;Os08g0512400;Os09g0491708;estExt_fgenesh1_pg.C_2230073;POPTR_0004s20060;ppa016410m;ppa024471m;29092.m000442;fgenesh2_pg.C_scaffold_83000076;BRADI3G40180;BRADI3G55950;Sb02g028500;Sb04g037880;Thaps11588;GSVIVG00027617001;scaffold_702647.1;GRMZM2G089562;GRMZM2G106133;GRMZM2G123887;GRMZM2G159926;GRMZM2G164489;Glyma06g01700.1;Glyma0856s00200.1;Glyma09g39650.1;Glyma18g46540.1;…
TFmatrixID_0143	AT-Hook	211	-	1	tTTATTtcat	fgenesh1_pg.C_Chr_20.0001000063;29005.m000251;fgenesh4_pg.C_scaffold_6000195;GRMZM2G008456;mgf004903m
TF_motif_seq_0282	Alpha-amylase	211	-	1	tTTATT	M24286;M24287
TF_motif_seq_0283	(Motif sequence only)	211	-	0.83	tTTATT	POLASIG3
TF_motif_seq_0337	(Others)	212	+	1	TTATTt	U22971
TF_motif_seq_0262	(Motif sequence only)	212	-	0.8	TTATT	IBOXCORE
TF_motif_seq_0389	(Motif sequence only)	213	+	0.86	TATTTca	TATABOXOSPAL
TF_motif_seq_0274	(Motif sequence only)	215	+	0.8	TTTCA	BIHD1OS
TF_motif_seq_0460	(Motif sequence only)	216	+	1	tTCATTtt	INRNTPSADB
TFmatrixID_0225	TCR	219	+	0.96	attTTAAAta	AT3G04850
TFmatrixID_0225	TCR	219	-	0.96	atTTTAAata	AT3G04850
TFmatrixID_0224	TCR;CPP	220	+	0.99	tTTTAAat	AT2G20110;BRADI2G50540;Cucsa.116430;MDP0000182903;MDP0000233007;Medtr4g159020;ppa003211m;29912.m005495;Os01g0761100;e_gw1.9.62.1;POPTR_0006s16340;POPTR_0018s08960;GSVIVG00015363001;PK12143.1;Al_scaffold_0003_3488;fgenesh2_kg.7__1291__AT4G29000.1;Glyma07g09380.1;Glyma08g04180.1;Glyma09g32420.1;chr4.CM0617.820.nd;cassava29938.valid.m1;cassava8212.valid.m1;BGIOSIBCE003701
TFmatrixID_0224	TCR;CPP	220	-	0.99	ttTTAAAt	AT2G20110;BRADI2G50540;Cucsa.116430;MDP0000182903;MDP0000233007;Medtr4g159020;ppa003211m;29912.m005495;Os01g0761100;e_gw1.9.62.1;POPTR_0006s16340;POPTR_0018s08960;GSVIVG00015363001;PK12143.1;Al_scaffold_0003_3488;fgenesh2_kg.7__1291__AT4G29000.1;Glyma07g09380.1;Glyma08g04180.1;Glyma09g32420.1;chr4.CM0617.820.nd;cassava29938.valid.m1;cassava8212.valid.m1;BGIOSIBCE003701
TF_motif_seq_0269	(Motif sequence only)	220	-	0.8	TTTTA	TAAAGSTKST1
TFmatrixID_0058	Homeodomain;bZIP;HD-ZIP	222	-	0.94	ttaaATAATttggt	AT3G01470
TFmatrixID_0146	AT-Hook	222	+	1	ttaaATAAT	Os07g0184800;POPTR_0002s10560;POPTR_0005s17920;ppa004994m;67318;29842.m003611;29912.m005467;fgenesh1_pg.C_scaffold_7001757;fgenesh2_kg.8__2218__AT5G62260.1;scaffold_100611.1;Thaps24106;GRMZM2G150950;PK00377.1;PK26376.1;Cucsa.303060;Glyma04g10960.1;Glyma10g07550.1;Glyma13g21430.1;LjSGA_100986.1;MDP0000388292;MDP0000514420;cassava13117.valid.m1;cassava4485.m1;cassava47435.m1;AT4G21895;AT5G62260;Med…
TFmatrixID_0540	Homeodomain;HD-ZIP;bZIP	222	+	0.92	ttaAATAAtttggt	AT1G69780;AT3G01220;AT3G01470;AT5G15150;BRADI1G71930;BRADI1G73190;BRADI3G35850;BRADI3G38600;BRADI3G56180;BRADI4G29380;BRADI4G32737;Cucsa.097950;Cucsa.104200;Cucsa.158420;Cucsa.159020;Cucsa.285250;Cucsa.339580;MDP0000124827;MDP0000138651;MDP0000150088;MDP0000150465;MDP0000152629;MDP0000206752;MDP0000206914;MDP0000229611;MDP0000281698;MDP0000423596;MDP0000427227;MDP0000509120;MDP0000564897;MDP00005…
TF_motif_seq_0389	(Motif sequence only)	222	-	1	ttAAATA	TATABOXOSPAL
TFmatrixID_0001	AT-Hook	223	-	1	taaaTAATTt	AT1G63480
TFmatrixID_0026	bZIP;Homeodomain;HD-ZIP	223	-	0.94	taaATAATtt	AT5G03790
TFmatrixID_0517	Homeodomain;HD-ZIP;bZIP	223	+	0.92	taAATAAtttgg	AT1G69780;AT3G01220;AT3G01470;AT5G15150;BRADI1G71930;BRADI1G73190;BRADI3G35850;BRADI3G38600;BRADI3G56180;BRADI4G29380;BRADI4G32737;Cucsa.097950;Cucsa.104200;Cucsa.158420;Cucsa.159020;Cucsa.285250;Cucsa.339580;MDP0000124827;MDP0000138651;MDP0000150088;MDP0000150465;MDP0000152629;MDP0000206752;MDP0000206914;MDP0000229611;MDP0000281698;MDP0000423596;MDP0000427227;MDP0000509120;MDP0000564897;MDP00005…
TF_motif_seq_0254	AP2;ERF	223	-	0.8	TAAAT	AT3G14230
TF_motif_seq_0269	(Motif sequence only)	223	+	0.8	TAAAT	TAAAGSTKST1
TFmatrixID_0009	AT-Hook	224	-	0.96	aAATAAtttg	AT4G35390
TFmatrixID_0292	Homeodomain;HD-ZIP	224	-	0.95	aaATAATt	AT1G26960;AT1G69780;AT3G01220;AT4G40060;AT5G15150;BRADI1G71930;BRADI1G73190;BRADI3G35850;BRADI3G38600;BRADI3G56180;BRADI4G32737;Cucsa.097950;Cucsa.104200;Cucsa.104950;Cucsa.158420;Cucsa.159020;Cucsa.285250;Cucsa.285390;Cucsa.311660;Cucsa.339580;MDP0000124827;MDP0000138651;MDP0000150088;MDP0000150465;MDP0000152629;MDP0000206752;MDP0000229611;MDP0000281698;MDP0000423596;MDP0000427227;MDP0000509120;…
TF_motif_seq_0337	(Others)	224	-	1	aAATAA	U22971
TFmatrixID_0471	Homeodomain;HD-ZIP;bZIP	225	+	0.99	aATAATtt	AT1G69780;AT3G01220;AT3G01470;AT5G15150;BRADI1G71930;BRADI1G73190;BRADI3G35850;BRADI3G38600;BRADI3G56180;BRADI4G29380;BRADI4G32737;Cucsa.097950;Cucsa.104200;Cucsa.158420;Cucsa.159020;Cucsa.285250;Cucsa.339580;MDP0000124827;MDP0000138651;MDP0000150088;MDP0000150465;MDP0000152629;MDP0000206752;MDP0000206914;MDP0000229611;MDP0000281698;MDP0000423596;MDP0000427227;MDP0000509120;MDP0000564897;MDP00005…
TF_motif_seq_0262	(Motif sequence only)	225	+	0.8	AATAA	IBOXCORE
TF_motif_seq_0283	(Motif sequence only)	225	+	1	AATAAt	POLASIG3
TF_motif_seq_0241	ZF-HD	226	-	1	ATAAT	AT1G75240
TF_motif_seq_0225	(Others)	228	-	0.61	aatttggttatactactctttctTTTTT	D45066
TF_motif_seq_0257	NF-YB;NF-YA;NF-YC	229	-	0.8	ATTTG	AT1G09030;AT1G17590;AT1G21970;AT1G30500;AT1G54160;AT1G54830;AT1G56170;AT1G72830;AT2G38880;AT2G47810;AT3G05690;AT3G14020;AT3G20910;AT3G53340;AT4G14540;AT5G06510;AT5G12840;AT5G27910;AT5G38140;AT5G47640;AT5G47670;AT5G50470;AT5G50480;Os01g0834400;Os02g0725900;Os05g0463800;Os05g0573500
TF_motif_seq_0257	NF-YB;NF-YA;NF-YC	230	-	0.8	TTTGG	AT1G09030;AT1G17590;AT1G21970;AT1G30500;AT1G54160;AT1G54830;AT1G56170;AT1G72830;AT2G38880;AT2G47810;AT3G05690;AT3G14020;AT3G20910;AT3G53340;AT4G14540;AT5G06510;AT5G12840;AT5G27910;AT5G38140;AT5G47640;AT5G47670;AT5G50470;AT5G50480;Os01g0834400;Os02g0725900;Os05g0463800;Os05g0573500
TF_motif_seq_0277	(Motif sequence only)	231	-	1	tTGGTT	REALPHALGLHCB21
TF_motif_seq_0341	(Motif sequence only)	232	-	1	TGGTTa	MYB1AT
TF_motif_seq_0264	(Motif sequence only)	233	+	0.8	GGTTA	MYBST1
TF_motif_seq_0434	(Motif sequence only)	233	-	0.83	ggtTATAC	P1BS
TF_motif_seq_0267	Trihelix	234	+	0.8	GTTAT	AT5G01380
TF_motif_seq_0262	(Motif sequence only)	235	-	0.8	TTATA	IBOXCORE
TF_motif_seq_0264	(Motif sequence only)	236	-	0.8	TATAC	MYBST1
TF_motif_seq_0247	(Motif sequence only)	238	+	1	TACTA	CACTFTPPCA1
TF_motif_seq_0382	(Motif sequence only)	238	+	0.86	TACTAct	SP8BFIBSP8BIB
TFmatrixID_0638	Dof	241	-	0.99	tacTCTTTct	AT5G65590
TF_motif_seq_0247	(Motif sequence only)	241	+	1	TACTC	CACTFTPPCA1
TFmatrixID_0503	MADS box;MIKC;M-type	243	-	0.96	ctcTTTCTttttttggttcag	AT4G22950;AT5G10140;AT5G65050;AT5G65060;AT5G65070;AT5G65080;AT1G77080;AT2G45650;AT3G57390;AT4G11880;BRADI1G21980;BRADI1G77020;BRADI3G32090;BRADI3G41260;BRADI3G51800;BRADI4G34680;Cucsa.174510;Cucsa.194800;Cucsa.202790;Cucsa.257910;Cucsa.302640;Cucsa.327970;Cucsa.349640;Cucsa.392160;MDP0000135652;MDP0000144516;MDP0000149676;MDP0000220008;MDP0000248130;MDP0000270062;MDP0000280009;MDP0000289858;MDP00…
TF_motif_seq_0109	(Motif sequence only)	243	+	0.92	CTCTTtcttttt	MRNASTA1CRPSBD
TF_motif_seq_0260	(Motif sequence only)	243	+	1	CTCTT	OSE2ROOTNODULE
TF_motif_seq_0239	Dof	244	-	1	TCTTT	AT1G29160;AT1G64620;AT2G37590;AT3G21270;AT3G45610;AT3G47500;AT4G38000;AT5G39660;AT5G60200;AT5G60850;AT5G62940;AT2G46590;AT1G07640;AT1G21340;AT1G26790;AT1G47655;AT1G51700;AT1G69570;AT2G28510;AT2G28810;AT2G34140;AT3G50410;AT3G55370;AT3G61850;AT4G00940;AT4G21050;AT4G21080;AT4G24060;AT5G02460;AT5G62430;AT5G65590;AT5G66940
TF_motif_seq_0238	(Motif sequence only)	244	-	1	TCTTT	DOFCOREZM
TF_motif_seq_0182	(Motif sequence only)	245	-	0.88	ctttcttttTTTGGttca	AGL2ATCONSENSUS
TF_motif_seq_0269	(Motif sequence only)	245	-	0.8	CTTTC	TAAAGSTKST1
TFmatrixID_0094	Dof	246	-	0.98	tttCTTTTttt	O24463
TFmatrixID_0501	MADS box;MIKC	246	-	0.95	tttctttTTTTGgtt	AT5G51870;AT2G45650;AT3G54340;BRADI1G35000;BRADI3G51800;Cucsa.018420;Cucsa.342790;MDP0000133037;MDP0000149676;MDP0000184294;MDP0000220168;MDP0000224779;MDP0000286643;MDP0000315938;Medtr3g154110;Medtr5g021220;ppa010727m;ppa010807m;ppa012927m;ppa019932m;ppa026083m;29648.m001978;29782.m000119;Os02g0170300;Os02g0682200;Os04g0580700;Os06g0712700;PDK_20s1538871g001;estExt_gwp_gw1.C_1630046;estExt_gwp_g…
TFmatrixID_0557	Dof	246	-	0.98	tttCTTTTttt	GRMZM2G146283
TF_motif_seq_0250	(Motif sequence only)	246	-	1	TTTCT	POLLEN1LELAT52
TFmatrixID_0508	MADS box;MIKC;M-type	248	-	0.96	tctttTTTTGg	AT4G22950;AT4G24540;AT5G51860;AT5G60910;AT5G62165;AT1G24260;AT1G26310;AT2G45650;AT3G30260;AT3G57230;AT3G57390;AT3G61120;AT4G09960;AT4G11880;BRADI1G08326;BRADI1G08340;BRADI1G21980;BRADI1G48520;BRADI1G59250;BRADI1G69890;BRADI1G77020;BRADI2G06330;BRADI2G24940;BRADI2G25090;BRADI2G32910;BRADI2G57000;BRADI3G32090;BRADI3G41260;BRADI3G51800;BRADI4G34680;BRADI4G40350;Cucsa.047280;Cucsa.061700;Cucsa.061750…
TF_motif_seq_0239	Dof	248	-	1	TCTTT	AT1G29160;AT1G64620;AT2G37590;AT3G21270;AT3G45610;AT3G47500;AT4G38000;AT5G39660;AT5G60200;AT5G60850;AT5G62940;AT2G46590;AT1G07640;AT1G21340;AT1G26790;AT1G47655;AT1G51700;AT1G69570;AT2G28510;AT2G28810;AT2G34140;AT3G50410;AT3G55370;AT3G61850;AT4G00940;AT4G21050;AT4G21080;AT4G24060;AT5G02460;AT5G62430;AT5G65590;AT5G66940
TF_motif_seq_0238	(Motif sequence only)	248	-	1	TCTTT	DOFCOREZM
TF_motif_seq_0269	(Motif sequence only)	249	-	0.8	CTTTT	TAAAGSTKST1
TFmatrixID_0134	AT-Hook	252	-	0.98	TTTTTggttc	POPTR_0002s10560;POPTR_0005s17920;ppa004994m;67318;29842.m003611;29912.m005467;fgenesh1_pg.C_scaffold_7001757;fgenesh2_kg.8__2218__AT5G62260.1;scaffold_100611.1;Thaps24106;GRMZM2G150950;PK00377.1;PK26376.1;Cucsa.303060;Glyma04g10960.1;Glyma10g07550.1;Glyma13g21430.1;LjSGA_100986.1;MDP0000388292;MDP0000514420;cassava13117.valid.m1;cassava4485.m1;cassava47435.m1;AT4G21895;AT5G62260;Medtr1g073540;Me…
TF_motif_seq_0257	NF-YB;NF-YA;NF-YC	254	-	0.8	TTTGG	AT1G09030;AT1G17590;AT1G21970;AT1G30500;AT1G54160;AT1G54830;AT1G56170;AT1G72830;AT2G38880;AT2G47810;AT3G05690;AT3G14020;AT3G20910;AT3G53340;AT4G14540;AT5G06510;AT5G12840;AT5G27910;AT5G38140;AT5G47640;AT5G47670;AT5G50470;AT5G50480;Os01g0834400;Os02g0725900;Os05g0463800;Os05g0573500
TF_motif_seq_0277	(Motif sequence only)	255	-	1	tTGGTT	REALPHALGLHCB21
TF_motif_seq_0341	(Motif sequence only)	256	-	0.95	TGGTTc	MYB1AT
TF_motif_seq_0266	TCP	257	+	0.75	GGTTC	Os03g0785800;Os04g0194600;Os12g0616400;Os01g0213800;Os08g0544800;Os11g0175700
TF_motif_seq_0266	TCP	257	-	0.75	GGTTC	Os03g0785800;Os04g0194600;Os12g0616400;Os01g0213800;Os08g0544800;Os11g0175700
TFmatrixID_0636	C2H2	259	+	0.94	ttCAGCTcgg	AT2G17180
TF_motif_seq_0350	(Motif sequence only)	263	-	0.86	gcTCGGT	DRE1COREZMRAB17
TF_motif_seq_0258	Dehydrin	264	-	0.8	CTCGG	U01377
TF_motif_seq_0248	(Motif sequence only)	266	-	0.8	CGGTT	MYBCOREATCYCB1
TF_motif_seq_0266	TCP	267	+	0.75	GGTTC	Os03g0785800;Os04g0194600;Os12g0616400;Os01g0213800;Os08g0544800;Os11g0175700
TF_motif_seq_0266	TCP	267	-	0.75	GGTTC	Os03g0785800;Os04g0194600;Os12g0616400;Os01g0213800;Os08g0544800;Os11g0175700
TF_motif_seq_0258	Dehydrin	269	-	0.8	TTCGG	U01377
TF_motif_seq_0331	TCP	270	+	1	tCGGGT	AT3G27010
TF_motif_seq_0402	(Motif sequence only)	270	-	0.88	tcgGGTTT	UP2ATMSD
TF_motif_seq_0251	TCP	271	-	1	CGGGT	AT3G27010
TF_motif_seq_0139	(Others)	273	-	0.79	ggtttcaatTTTTA	X59469
TF_motif_seq_0267	Trihelix	274	+	0.8	GTTTC	AT5G01380
TF_motif_seq_0261	(Motif sequence only)	274	-	0.8	GTTTC	SURECOREATSULTR11
TF_motif_seq_0169	(Others)	275	-	0.98	tttcaatttttAGAAA	U81368;U81369;U81370
TF_motif_seq_0274	(Motif sequence only)	275	+	0.8	TTTCA	BIHD1OS
TF_motif_seq_0275	(Motif sequence only)	276	-	0.8	TTCAA	WBOXATNPR1
TF_motif_seq_0460	(Motif sequence only)	276	+	1	tTCAATtt	INRNTPSADB
TF_motif_seq_0257	NF-YB;NF-YA;NF-YC	277	+	0.8	TCAAT	AT1G09030;AT1G17590;AT1G21970;AT1G30500;AT1G54160;AT1G54830;AT1G56170;AT1G72830;AT2G38880;AT2G47810;AT3G05690;AT3G14020;AT3G20910;AT3G53340;AT4G14540;AT5G06510;AT5G12840;AT5G27910;AT5G38140;AT5G47640;AT5G47670;AT5G50470;AT5G50480;Os01g0834400;Os02g0725900;Os05g0463800;Os05g0573500
TF_motif_seq_0027	(Motif sequence only)	278	+	1	CAATTtttag	CARGCW8GAT
TF_motif_seq_0027	(Motif sequence only)	278	-	1	caattTTTAG	CARGCW8GAT
TF_motif_seq_0242	(Motif sequence only)	278	+	1	CAATT	CAATBOX1
TFmatrixID_0129	AT-Hook	279	-	1	AATTTttag	POPTR_0004s08590;POPTR_0017s02940;ppa012096m;Sb07g020920;Al_scaffold_0005_66;scaffold_101674.1;GRMZM2G004878;GRMZM2G106133;Cucsa.031270;Cucsa.084380;Glyma11g33690.1;LjSGA_020555.1;LjSGA_143953.1;MDP0000141691;MDP0000203957;MDP0000204120;MDP0000233529;MDP0000931380;cassava30016.valid.m1;cassava6241.valid.m1;cassava6242.valid.m1;AT1G14900;AT1G48610;Medtr1g086280;Medtr3g087730;mgf004884m;mgf014039m;…
TFmatrixID_0152	AT-Hook	279	-	1	AATTTtt	Os06g0326000;estExt_fgenesh1_pg.C_2230073;POPTR_0004s20060;ppa016410m;ppa024471m;29092.m000442;fgenesh2_pg.C_scaffold_83000076;Sb04g037880;Thaps11588;GSVIVG00027617001;scaffold_702647.1;GRMZM2G089562;GRMZM2G106133;GRMZM2G123887;GRMZM2G164489;Glyma0856s00200.1;Glyma09g39650.1;Glyma18g46540.1;LjSGA_043546.1;MDP0000137090;cassava12241.valid.m1;cassava34089.m1;AT1G19485;AT1G48610;Medtr5g011900;mg0261…
TF_motif_seq_0375	(Motif sequence only)	280	+	1	aTTTTTa	SEF4MOTIFGM7S
TF_motif_seq_0225	(Others)	282	-	0.68	ttttagaaattttgaatatttgcTTTTT	D45066
TF_motif_seq_0269	(Motif sequence only)	282	-	0.8	TTTTA	TAAAGSTKST1
TF_motif_seq_0101	(Motif sequence only)	284	-	0.75	ttagaaaTTTTG	HSRENTHSR203J
TF_motif_seq_0254	AP2;ERF	285	-	0.8	TAGAA	AT3G14230
TFmatrixID_0223	TCR;CPP	286	+	0.97	agaAATTTtgaat	AT4G14770;Cucsa.168280;Cucsa.254540;MDP0000210939;MDP0000292449;Medtr5g006670;ppa002058m;29844.m003241;POPTR_0010s09350;GSVIVG00018021001;PK22848.1;scaffold_302728.1;Glyma01g44670.1;chr1.CM0591.20.nd;cassava35352.valid.m1;cassava569.valid.m1
TF_motif_seq_0250	(Motif sequence only)	286	+	1	AGAAA	POLLEN1LELAT52
TFmatrixID_0227	TCR;CPP	290	+	0.98	atTTTGAata	AT4G29000;BRADI2G50540;Cucsa.116430;MDP0000182903;MDP0000233007;Medtr4g159020;ppa003211m;29912.m005495;Os01g0761100;e_gw1.9.62.1;POPTR_0006s16340;POPTR_0018s08960;GSVIVG00015363001;GRMZM2G059678;PK12143.1;Al_scaffold_0003_3488;fgenesh2_kg.7__1291__AT4G29000.1;Glyma04g08670.1;Glyma06g08780.1;Glyma07g09380.1;Glyma08g04180.1;Glyma09g32420.1;chr4.CM0617.820.nd;cassava29938.valid.m1;cassava8212.valid.…
TFmatrixID_0226	TCR;CPP	291	+	1	tTTTGAat	AT3G22760;AT3G22780;AT4G14770;Cucsa.168280;Cucsa.254540;MDP0000210939;MDP0000292449;Medtr5g006670;ppa002058m;29844.m003241;POPTR_0010s09350;GSVIVG00018021001;fgenesh2_kg.3__2490__AT3G22780.1;scaffold_302728.1;Glyma01g44670.1;chr1.CM0591.20.nd;cassava35352.valid.m1;cassava569.valid.m1;mgf009129m;mgf022428m
TFmatrixID_0229	TCR	291	+	1	tTTTGAata	fgenesh1_pg.C_Chr_09.0001000301
TFmatrixID_0230	TCR	291	+	1	tTTTGAatat	fgeneshCV_pg.C_scaffold_18000164
TFmatrixID_0376	Myb/SANT	291	-	0.97	ttttGAATAttt	1200010282
TF_motif_seq_0399	(Motif sequence only)	292	+	0.84	TTTGAat	WBBOXPCWRKY1
TF_motif_seq_0414	(Motif sequence only)	292	-	0.86	tTTGAAta	ERELEE4
TF_motif_seq_0275	(Motif sequence only)	293	+	0.8	TTGAA	WBOXATNPR1
TFmatrixID_0150	AT-Hook	294	+	1	tgAATATttg	Os01g0835600;fgenesh1_pg.C_Chr_20.0001000063;29005.m000251;Sb0621s002020;fgenesh4_pg.C_scaffold_6000195;GRMZM2G008456;GRMZM2G127034;mgf004903m;BGIOSIBCE004181
TFmatrixID_0150	AT-Hook	294	-	1	tgaATATTtg	Os01g0835600;fgenesh1_pg.C_Chr_20.0001000063;29005.m000251;Sb0621s002020;fgenesh4_pg.C_scaffold_6000195;GRMZM2G008456;GRMZM2G127034;mgf004903m;BGIOSIBCE004181
TF_motif_seq_0272	(Motif sequence only)	294	+	0.8	TGAAT	WBOXHVISO1
TFmatrixID_0149	AT-Hook	295	+	0.97	gaaTATTTgc	Os11g0602200;BRADI2G14100;BGIOSIBCE034976
TF_motif_seq_0264	(Motif sequence only)	295	+	0.8	GAATA	MYBST1
TF_motif_seq_0434	(Motif sequence only)	295	+	0.83	GAATAttt	P1BS
TF_motif_seq_0253	(Motif sequence only)	296	-	1	AATAT	ROOTMOTIFTAPOX1
TF_motif_seq_0253	(Motif sequence only)	297	+	1	ATATT	ROOTMOTIFTAPOX1
TF_motif_seq_0083	(Motif sequence only)	298	+	0.82	TATTTgctttt	D3GMAUX28
TF_motif_seq_0257	NF-YB;NF-YA;NF-YC	299	-	0.8	ATTTG	AT1G09030;AT1G17590;AT1G21970;AT1G30500;AT1G54160;AT1G54830;AT1G56170;AT1G72830;AT2G38880;AT2G47810;AT3G05690;AT3G14020;AT3G20910;AT3G53340;AT4G14540;AT5G06510;AT5G12840;AT5G27910;AT5G38140;AT5G47640;AT5G47670;AT5G50470;AT5G50480;Os01g0834400;Os02g0725900;Os05g0463800;Os05g0573500
TFmatrixID_0094	Dof	301	-	0.98	ttgCTTTTtta	O24463
TFmatrixID_0239	Dof	301	-	0.99	ttgCTTTTtt	AT5G39660
TFmatrixID_0549	Dof	301	-	0.99	ttGCTTTttta	GRMZM2G009406
TFmatrixID_0550	Dof	301	-	0.99	ttGCTTTttta	GRMZM2G179069
TFmatrixID_0557	Dof	301	-	0.98	ttgCTTTTtta	GRMZM2G146283
TFmatrixID_0472	Dof	302	-	1	tGCTTT	GRMZM2G009406
TFmatrixID_0234	Dof	303	-	1	gCTTTTt	AT2G37590;scaffold_402404.1
TFmatrixID_0478	Dof	303	-	1	GCTTT	MNB1A_MAIZE
TFmatrixID_0480	Dof	303	-	1	GCTTT	GRMZM2G146283
TF_motif_seq_0239	Dof	303	-	1	GCTTT	AT1G29160;AT1G64620;AT2G37590;AT3G21270;AT3G45610;AT3G47500;AT4G38000;AT5G39660;AT5G60200;AT5G60850;AT5G62940;AT2G46590;AT1G07640;AT1G21340;AT1G26790;AT1G47655;AT1G51700;AT1G69570;AT2G28510;AT2G28810;AT2G34140;AT3G50410;AT3G55370;AT3G61850;AT4G00940;AT4G21050;AT4G21080;AT4G24060;AT5G02460;AT5G62430;AT5G65590;AT5G66940
TF_motif_seq_0238	(Motif sequence only)	303	-	1	GCTTT	DOFCOREZM
TF_motif_seq_0269	(Motif sequence only)	304	-	0.8	CTTTT	TAAAGSTKST1
TF_motif_seq_0457	(Motif sequence only)	305	+	0.88	TTTTTtac	PYRIMIDINEBOXHVEPB1
TFmatrixID_0133	AT-Hook	306	-	1	TTTTTacag	Os01g0835600;fgenesh1_pg.C_Chr_20.0001000063;29005.m000251;Sb0621s002020;fgenesh4_pg.C_scaffold_6000195;GRMZM2G008456;GRMZM2G127034;mgf004903m;BGIOSIBCE004181
TF_motif_seq_0453	(Motif sequence only)	306	-	0.75	tttTTACA	EMHVCHORD
TF_motif_seq_0394	(Others)	307	-	0.86	ttTTACA	X03103;AJ000991;U82230;AJ012284
TF_motif_seq_0269	(Motif sequence only)	307	-	0.8	TTTTA	TAAAGSTKST1
TF_motif_seq_0267	Trihelix	308	+	0.8	TTTAC	AT5G01380
TF_motif_seq_0275	(Motif sequence only)	308	+	0.8	TTTAC	WBOXATNPR1
TF_motif_seq_0186	(Motif sequence only)	309	+	0.61	TTACAggaaaaaagatat	ASF1NTPARA
TF_motif_seq_0274	(Motif sequence only)	309	-	0.8	TTACA	BIHD1OS
TF_motif_seq_0269	(Motif sequence only)	310	+	0.8	TACAG	TAAAGSTKST1
TFmatrixID_0147	AT-Hook	311	+	1	acaGGAAAaa	Os06g0326000;Os07g0184800;Os08g0512400;Os09g0491708;estExt_fgenesh1_pg.C_2230073;POPTR_0004s20060;ppa016410m;ppa024471m;29092.m000442;fgenesh2_pg.C_scaffold_83000076;BRADI3G40180;Sb02g028500;Sb04g037880;Thaps11588;GSVIVG00027617001;GSVIVG00033765001;scaffold_702647.1;GRMZM2G089562;GRMZM2G106133;GRMZM2G123887;GRMZM2G159926;GRMZM2G164489;Glyma06g01700.1;Glyma0856s00200.1;Glyma09g39650.1;Glyma18g465…
TF_motif_seq_0455	(Motif sequence only)	311	-	0.75	acaGGAAA	E2FANTRNR
TFmatrixID_0133	AT-Hook	312	+	1	caggAAAAA	Os01g0835600;fgenesh1_pg.C_Chr_20.0001000063;29005.m000251;Sb0621s002020;fgenesh4_pg.C_scaffold_6000195;GRMZM2G008456;GRMZM2G127034;mgf004903m;BGIOSIBCE004181
TFmatrixID_0133	AT-Hook	313	+	1	aggaAAAAA	Os01g0835600;fgenesh1_pg.C_Chr_20.0001000063;29005.m000251;Sb0621s002020;fgenesh4_pg.C_scaffold_6000195;GRMZM2G008456;GRMZM2G127034;mgf004903m;BGIOSIBCE004181
TF_motif_seq_0264	(Motif sequence only)	314	+	0.8	GGAAA	MYBST1
TF_motif_seq_0321	(Motif sequence only)	314	+	1	GGAAAa	GT1CONSENSUS
TF_motif_seq_0457	(Motif sequence only)	314	-	1	ggaAAAAA	PYRIMIDINEBOXHVEPB1
TF_motif_seq_0262	(Motif sequence only)	315	+	0.8	GAAAA	IBOXCORE
TF_motif_seq_0315	(Motif sequence only)	315	+	1	GAAAAa	GT1GMSCAM4
TF_motif_seq_0321	(Motif sequence only)	315	+	1	GAAAAa	GT1CONSENSUS
TFmatrixID_0638	Dof	317	+	0.99	aaAAAGAtat	AT5G65590
TF_motif_seq_0269	(Motif sequence only)	318	+	0.8	AAAAG	TAAAGSTKST1
TF_motif_seq_0239	Dof	319	+	1	AAAGA	AT1G29160;AT1G64620;AT2G37590;AT3G21270;AT3G45610;AT3G47500;AT4G38000;AT5G39660;AT5G60200;AT5G60850;AT5G62940;AT2G46590;AT1G07640;AT1G21340;AT1G26790;AT1G47655;AT1G51700;AT1G69570;AT2G28510;AT2G28810;AT2G34140;AT3G50410;AT3G55370;AT3G61850;AT4G00940;AT4G21050;AT4G21080;AT4G24060;AT5G02460;AT5G62430;AT5G65590;AT5G66940
TF_motif_seq_0238	(Motif sequence only)	319	+	1	AAAGA	DOFCOREZM
TF_motif_seq_0276	(Motif sequence only)	319	+	1	AAAGAt	OSE1ROOTNODULE
TFmatrixID_0043	MYB;G2-like	320	+	0.96	aaGATATccg	AT2G20570
TFmatrixID_0043	MYB;G2-like	320	-	0.97	aagATATCcg	AT2G20570
TF_motif_seq_0254	AP2;ERF	320	-	0.8	AAGAT	AT3G14230
TFmatrixID_0339	Myb/SANT	321	-	1	agaTATCCgaa	AT1G74840;Cucsa.098110;Cucsa.197320;Cucsa.285620;MDP0000136727;MDP0000140324;MDP0000149809;MDP0000199437;MDP0000230601;MDP0000758053;MDP0000938309;Medtr5g038100;ppa008539m;ppa009283m;29736.m002089;30147.m014028;PDK_20s1340731g002;estExt_fgenesh1_pg.C_1880060;POPTR_0008s19610;POPTR_0010s04860;GSVIVG00007843001;GSVIVG00020132001;Glyma01g04530.1;Glyma02g03020.1;Glyma05g01640.1;Glyma08g40460.1;Glyma1…
TF_motif_seq_0237	GATA;tify	321	+	1	AGATA	AT1G51600;AT2G45050;AT3G06740;AT3G16870;AT3G21175;AT3G24050;AT3G54810;AT3G60530;AT4G17570;AT4G24470;AT4G26150;AT4G32890;AT4G34680;AT5G25830;AT5G26930;AT5G56860;AT5G66320;AT2G18380;AT3G50870;AT4G36620
TF_motif_seq_0264	(Motif sequence only)	321	+	0.8	AGATA	MYBST1
TF_motif_seq_0434	(Motif sequence only)	321	-	0.83	agaTATCC	P1BS
TF_motif_seq_0243	GATA;tify	322	+	1	GATAT	AT1G51600;AT2G45050;AT3G06740;AT3G16870;AT3G21175;AT3G24050;AT3G54810;AT3G60530;AT4G17570;AT4G24470;AT4G26150;AT4G32890;AT4G34680;AT5G25830;AT5G26930;AT5G56860;AT5G66320;AT2G18380;AT3G50870;AT4G36620
TF_motif_seq_0262	(Motif sequence only)	322	+	0.8	GATAT	IBOXCORE
TF_motif_seq_0243	GATA;tify	323	-	1	ATATC	AT1G51600;AT2G45050;AT3G06740;AT3G16870;AT3G21175;AT3G24050;AT3G54810;AT3G60530;AT4G17570;AT4G24470;AT4G26150;AT4G32890;AT4G34680;AT5G25830;AT5G26930;AT5G56860;AT5G66320;AT2G18380;AT3G50870;AT4G36620
TF_motif_seq_0262	(Motif sequence only)	323	-	0.8	ATATC	IBOXCORE
TF_motif_seq_0237	GATA;tify	324	-	1	TATCC	AT1G51600;AT2G45050;AT3G06740;AT3G16870;AT3G21175;AT3G24050;AT3G54810;AT3G60530;AT4G17570;AT4G24470;AT4G26150;AT4G32890;AT4G34680;AT5G25830;AT5G26930;AT5G56860;AT5G66320;AT2G18380;AT3G50870;AT4G36620
TF_motif_seq_0264	(Motif sequence only)	324	-	1	TATCC	MYBST1
TF_motif_seq_0311	(Motif sequence only)	324	-	1	tATCCG	REBETALGLHCB21
TF_motif_seq_0258	Dehydrin	327	+	0.8	CCGAA	U01377
TF_motif_seq_0257	NF-YB;NF-YA;NF-YC	328	+	0.8	CGAAT	AT1G09030;AT1G17590;AT1G21970;AT1G30500;AT1G54160;AT1G54830;AT1G56170;AT1G72830;AT2G38880;AT2G47810;AT3G05690;AT3G14020;AT3G20910;AT3G53340;AT4G14540;AT5G06510;AT5G12840;AT5G27910;AT5G38140;AT5G47640;AT5G47670;AT5G50470;AT5G50480;Os01g0834400;Os02g0725900;Os05g0463800;Os05g0573500
TF_motif_seq_0347	Alpha-amylase	330	+	0.86	AATTAga	M24286;M24287
TF_motif_seq_0241	ZF-HD	331	+	1	ATTAG	AT1G75240
TF_motif_seq_0257	NF-YB;NF-YA;NF-YC	331	-	0.8	ATTAG	AT1G09030;AT1G17590;AT1G21970;AT1G30500;AT1G54160;AT1G54830;AT1G56170;AT1G72830;AT2G38880;AT2G47810;AT3G05690;AT3G14020;AT3G20910;AT3G53340;AT4G14540;AT5G06510;AT5G12840;AT5G27910;AT5G38140;AT5G47640;AT5G47670;AT5G50470;AT5G50480;Os01g0834400;Os02g0725900;Os05g0463800;Os05g0573500
TF_motif_seq_0254	AP2;ERF	333	-	0.8	TAGAA	AT3G14230
TF_motif_seq_0242	(Motif sequence only)	336	-	1	AATTG	CAATBOX1
TF_motif_seq_0257	NF-YB;NF-YA;NF-YC	337	-	0.8	ATTGA	AT1G09030;AT1G17590;AT1G21970;AT1G30500;AT1G54160;AT1G54830;AT1G56170;AT1G72830;AT2G38880;AT2G47810;AT3G05690;AT3G14020;AT3G20910;AT3G53340;AT4G14540;AT5G06510;AT5G12840;AT5G27910;AT5G38140;AT5G47640;AT5G47670;AT5G50470;AT5G50480;Os01g0834400;Os02g0725900;Os05g0463800;Os05g0573500
TF_motif_seq_0254	AP2;ERF	338	-	0.8	TTGAT	AT3G14230
TF_motif_seq_0275	(Motif sequence only)	338	+	0.8	TTGAT	WBOXATNPR1
TF_motif_seq_0237	GATA;tify	339	+	1	TGATT	AT1G51600;AT2G45050;AT3G06740;AT3G16870;AT3G21175;AT3G24050;AT3G54810;AT3G60530;AT4G17570;AT4G24470;AT4G26150;AT4G32890;AT4G34680;AT5G25830;AT5G26930;AT5G56860;AT5G66320;AT2G18380;AT3G50870;AT4G36620
TF_motif_seq_0268	(Motif sequence only)	339	+	1	TGATT	ARR1AT
TF_motif_seq_0272	(Motif sequence only)	339	+	0.8	TGATT	WBOXHVISO1
TF_motif_seq_0269	(Motif sequence only)	342	-	0.8	TTTTA	TAAAGSTKST1
TFmatrixID_0131	AT-Hook	343	-	1	TTTATttga	Os06g0326000;Os07g0184800;Os08g0512400;Os09g0491708;estExt_fgenesh1_pg.C_2230073;POPTR_0004s20060;ppa016410m;ppa024471m;29092.m000442;fgenesh2_pg.C_scaffold_83000076;BRADI3G40180;BRADI3G55950;Sb02g028500;Sb04g037880;Thaps11588;GSVIVG00027617001;scaffold_702647.1;GRMZM2G089562;GRMZM2G106133;GRMZM2G123887;GRMZM2G159926;GRMZM2G164489;Glyma06g01700.1;Glyma0856s00200.1;Glyma09g39650.1;Glyma18g46540.1;…
TFmatrixID_0143	AT-Hook	343	-	1	tTTATTtgat	fgenesh1_pg.C_Chr_20.0001000063;29005.m000251;fgenesh4_pg.C_scaffold_6000195;GRMZM2G008456;mgf004903m
TF_motif_seq_0282	Alpha-amylase	343	-	1	tTTATT	M24286;M24287
TF_motif_seq_0283	(Motif sequence only)	343	-	0.83	tTTATT	POLASIG3
[truncated: 167 more rows]
